# Supplementary material for: A Unique Box in 28S rRNA Is Shared by the Enigmatic Insect Order Zoraptera and Dictyoptera
Source: PLoS One. 2013 Jan 3;8(1):e53679. doi: 10.1371/journal.pone.0053679 (PMC3536744; doi:10.1371/journal.pone.0053679)
Supplement: Table S1 — Taxa sampling of 18S and 28S rDNAs. Accession numbers marked with an asterisk are newly sequenced for 28S rDNAs (and for 18S rDNAs when needed) in the present study. The sequences of Strepsiptera were not included in the phylogenetic analyses, but in the study of secondary structure rRNAs. (XLS) [file pone.0053679.s006.xls]

## Sheet: Sheet1
Table S3. The taxa sampling of 18S and 28S rDNAs.
		Taxon of 28S rDNA	Accession number of 28S rDNA	length of 28S rDNA (bp)	Taxon of 18S rDNA	Accession number of 18S rDNA	length of 18S rDNA (bp)
Chelicerata	Arachnida	Pandinus imperator	AY210830	3777	Pandinus imperator	AY210831	1762
	Merostomata	Limulus polyphemus	AF212167	3772	Limulus polyphemus	L81949	1807
	Pycnogonida	Callipallene sp. JMM-2003	AY210807	3900	Callipallene sp. JMM-2003	AY210808	1878
Myriapoda	Diplopoda	Julidae sp. QY-2009	FJ605296	4005	Proteroiulus fuscus	AF173236	1788
Crustacea	Maxillopoda	Lepeophtheirus salmonis	EU929084	3687	Argulus nobilis	M27187	1843
	Malacostraca	Squilla empusa	AY210842	3868	Panulirus argus	U19182	1872
	Branchiopoda	Daphnia pulicaria	AF346514	4376	Artemia franciscana	AJ238061	1809
	Ostracoda	Cyprididae sp. JMM-2003	AY210815	3852	Eucypris sp. QY-2003	AY457059	1874
Protura	Sinentomata	Sinentomon erythranum	EF192442	4043	Sinentomon erythranum	AY596358	1934
	Eosentomata	Eosentomon sakura	EF192434	3789	Eosentomon sakura	AY596355	1948
	Acerentomata	Baculentulus densus	EU376049	4100	Baculentulus tianmushanensis	AY037169	1984
Collembola	Arthropleona	Anurida maritima	AJ251738	3965	Crossodonthina koreana	Z36893	1811
	Neelipleona	Megalothorax minimus	EF199975	3868	Neelides minutus	DQ016567	1748
	Symphypleona	Sminthurus viridis	EF199973	3912	Sminthuridae environmental sample	EF024821	1855
Diplura	Campodeoidea	Lepidocampa weberi	EU376050	4061	Campodea tillyardi	AF173234	1851
	Japygoidea	Parajapyx emeryanus	EF192440	4143	Parajapyx emeryanus	AY037168	2120
Archaeognatha	Machilidae-Machilinae	Lepismachilis y-signata	EF199980	3826	Lepismachilis y-signata	EU368613	1679
	Machilidae-Machilinae	Machilinae sp. NKU-009	JQ309934*	3579	Machilinae sp. NKU-009	JQ309929*	1710
	Machilidae-Petrobiinae	Petrobiinae sp. NKU-010	JQ309935*	3701	Petrobiinae sp. NKU-010	JQ309931*	1722
Zygentoma	Lepismatidae	Lepismatidae sp. NKU-008	JQ309933*	3942	Lepismatidae sp. NKU-008	JQ309928*	1774
	Lepismatidae	Ctenolepisma longicaudata	AY210810	3907	Ctenolepisma longicaudata	EU368616	1744
Odonata	Anisoptera	Leucorrhinia sp.	AY859583	4114	Erythemis sp. OD024	AY749910	1839
	Anisozygoptera	Epiophlebia superstes	EU424328	3736	Epiophlebia superstes	AF461247	1835
	Zygoptera	Rimanella arcana	FJ009944	4002	Devadatta podolestoides	FN356078	1871
Ephemeroptera	Setisura	Epeorus sylvicola	EU414715	3680	Macdunnoa hipawinia	AY749874	1868
	Pisciforma	Siphlonurus aestivalis	EU414716	4154	Edmundsius agilis	AY749877	1823
Plecoptera	Perloidea	Isoperla sp. Plec1	EU414717	4299	Mesoperlina pecircai	U68400	2078
	Nemouridae	Nemoura flexuosa	EU414718	3256	Nemoura cinerea	EF622738	1913
Dermaptera	Forficuloidea	Forficula auricularia	EU426876	4016	Forficula sp. NC-1995	X89490	1917
Isoptera	Termopsidae	Zootermopsis angusticollis	AY859614	4183	Hodotermopsis japonica	AY521856	1892
Blattaria	Blaberidae	Gromphadorhina laevigata	AY210819	4152	Gromphadorhina portentosa	Z97592	1879
	Ectobiidae	Ectobius lapponicus	EU426877	4006	Blattella germanica	AF005243	1964
Mantodea	Mantidae	Mantis religiosa	AY859585	3989	Tenodera aridifolia	AF423805	1853
Mantophasmatodea	Mantophasmatidae	Tyrannophasma gladiator	EU426875	3878	Tyrannophasma gladiator	AY521863	2074
Grylloblattodea	Grylloblattidae	Galloisiana nipponensis	DQ457320	2450	Grylloblatta sp. BYU_ACGB005	AY521850	2099
Phasmatodea	Anareolatae	Carausius morosus	EU426878	3737	Phobaeticus heusii	AY121184	1800
	Areolatae	Bacillus rossius	EU426879	3889	Bacillus rossius	AY121180	1891
Embiodea	Oligotomidae	Oligotoma sp. NKU-001	HQ857603*	3951	Oligotoma nigra	Z97593	1844
Orthoptera	Caelifera	Gomphocerinae sp. JM-2004	AY859546	4187	Romalea sp. BYU_ACOR015	AY521868	1884
	Ensifera	Acheta domesticus	EU414721	3918	Pterophylla camellifolia	AY121147	1825
Zoroptera	Zorotypidae	Zorotypus huxleyi	JN192451*	3756	Zorotypus huxleyi	JQ259055*	1787
	Zorotypidae	Zorotypus weidneri	JN192452*	3762	Zorotypus weidneri	JQ259056*	1793
Psocoptera	Psocomorpha-Psocidae	Cerastipsocinae sp. NKU-002	JQ259058*	3944	Cerastipsocinae sp. NKU-002	JQ259054*	1807
	Psocomorpha-Psocidae	Psocidae sp. NKU-003	JQ309937*	4014	Psocidae sp. NKU-003	JQ309937*	1843
Phthiraptera	Anoplura	Haematopinus sp. NKU-011	JQ309932*	5348	Haematopinus sp. NKU-011	JQ309927*	2970
Hemiptera	Sternorrhyncha-Coccoidea	Ceroplastes ceriferus	JF719820*	4615	Aonidiella aurantii	U06475	2373
	Sternorrhyncha-Aphidoidea	Aphis glycines	JQ259057*	3547	Acyrthosiphon pisum	U27819	2487
	Clypeorrhyncha	Cicadidae sp. NKU-013	JQ309936*	3891	Okanagana utahensis	U06478	1918
	Archaeorrhyncha	Lycorma delicatula	JF719822*	4144	Prokelisia marginata	U09207	1912
	Coleorrhyncha	Xenophyes cascus	JF719829*	4228	Hackeriella veitchi	AF004766	1909
	Heteroptera	Rhaphigaster nebulosa	EU426880	3983	Rhaphigaster nebulosa	X89495	1924
Thysanoptera	Terebrantia	Frankliniella intonsa( Trybom )	JQ259051*	3871	Frankliniella intonsa( Trybom )	JQ259051*	1831
	Tubulifera	Haplothrips chinensis Priesner	JQ259052*	4740	Haplothrips chinensis Priesner	JQ259052*	1858
Neuroptera	Myrmeleontoidea	Ascalaphidae sp. NKU-005	JQ259050*	4538	Haplogenius appendiculatus	AF423787	2421
	Mantispoidea	Mantispidae sp. NKU-006	JQ259053*	5053	Zeugomantispa minuta	EU815253	2596
Megaloptera	Corydalidae	Acanthacorydalis sp. NKU-004	JQ259049*	5231	Archichauliodes sp. CASENT8092159	EU815228	2089
Raphidioptera	Raphidiidae	Raphidiidae sp. Sus1d	GU169693	3796	Mongoloraphidia martynovae	EU815252	2097
Coleoptera	Polyphaga	Tenebrio sp. JMM-2003	AY210843	4459	Bolitophagus reticulatus	EF362998	1862
Diptera	Brachycera	Drosophila melanogaster	M21017	3945	Drosophila melanogaster	M21017	1995
	Nematocera	Anopheles albimanus	L78065	4022	Anopheles punctulatus	AF121062	2102
Strepsiptera	Myrmecolacidae	Caenocholax sp. DDM-2010	HM156704	1901	Caenocholax fenyesi texensis	DQ026302	2864
Mecoptera	Boreidae	Boreus hyemalis	EU426882	3534	Boreus sp. NC-1995	X89487	1930
Siphonaptera	Pulicidae	Ctenocephalides felis	FJ040538	3494	Archaeopsylla erinacei	X89486	1926
Trichoptera	Integripalpia	Phryganeidae sp. NKU-007	JQ259059*	3856	Pycnopsyche lepida	AF286292	1889
Lepidoptera	Glossata-Papilionoidea	Pieris napi	EU414731	3743	Anthocharis sara	AF423785	1856
	Glossata-Bombycoidea	Attacus ricini	AF463459	4754	Antheraea pernyi	DQ347469	1908
Hymenoptera	Apocrita	Vespula pensylvanica	AY859612	3912	Vespula pensylvanica	AY859613	1871
	Symphyta	Tenthredinidae gen. sp. Hyme4	EU414729	3472	Notofenusa surosa	GQ410584	1863
