# Supplementary material for: A Unique Box in 28S rRNA Is Shared by the Enigmatic Insect Order Zoraptera and Dictyoptera
Source: PLoS One. 2013 Jan 3;8(1):e53679. doi: 10.1371/journal.pone.0053679 (PMC3536744; doi:10.1371/journal.pone.0053679)
Supplement: Table S2 — Primer sets used for amplification and sequencing. The primer sets of DF1-FD1 and EE-GG were newly designed in this study and can be used universally for insects. The rest were specifically designed for some groups. (XLS) [file pone.0053679.s007.xls]

## Sheet: Sheet1
Table S4. Primer sets used for amplification and sequencing.
Species	28S-1-Forward (Name)	28S-1-Reverse (Name)	28S-2-Forward(Name)	28S-2-Reverse (Name)	28S-3-Forward(Name)	28S-3-Reverse (Name)	28S-4-Forward (Name)	28S-4-Reverse (Name)	28S-5-Forward (Name)	28S-5-Reverse (Name)	28S-6-Forward (Name)	28S-6-Reverse (Name)	18S-1-Forward (Name)	18S-1-Reverse (Name)	18S-2-Forward (Name)	18S-2-Reverse (Name)	18S-3-Forward (Name)	18S-3-Reverse (Name)
Oligotoma sp. NKU-001	SS:GGAGGAAAAGAAACTAACAAGG	XS2:GGCATAGTTCACCATCTTTCG	DF1:ATCCGACCCGTCTTGAAACAC	FD1:TGCTACTACCACCAAGATCTG	EE:ATCCGCTAAGGAGTGTGTAA	GG:CCGACTTCCCTTACCTACATT	OP:TAGGAGGGAGATAGGGTTTG	Pob:TACCGCCCCAGTCAAACTCC	UZ:AGGTGTAGCATAAGTGGGAG	ZU:TTCGGTCTTAGAGGCGTTCAG	cb4:CGGCTCTTCCTATCATTGCG	kb3:CAGCGTGGCAACTGCTCTCC
Frankliniella intonsa (Trybom)	SS7:GCGGAGGAAAAGAAACTAAC	XS10:ACCCCTAAGAACGAGTAAAC	DF1:ATCCGACCCGTCTTGAAACAC	FD1:TGCTACTACCACCAAGATCTG	EE:ATCCGCTAAGGAGTGTGTAA	GG:CCGACTTCCCTTACCTACATT	OP7:CAGGTCTCCAAGGTGAATAGC	PP4:CGTCCCAAGGGTTTTGAAGC	UZ:AGGTGTAGCATAAGTGGGAG	ZU:TTCGGTCTTAGAGGCGTTCAG	cb4:CGGCTCTTCCTATCATTGCG	kb3:CAGCGTGGCAACTGCTCTCC	Ns1:GTAGTCATATGCTTGTCTC	Ns2a:CGCGGCTGCTGGCACCAGACTTGC	18Sai2:GGGAGGTAGTGACGAAAGAT	18Sbi2:CACCCACTGAATCAAGAAAG	Ns5a:TCCGCAGGTTCACCTACGGA	Ns8:TGAAACTTAAAGGAATTGACGGAAG
Haplothrips chinensis Priesner	SS7:GCGGAGGAAAAGAAACTAAC	XS8:CCATCGTCCCTTACGCTTTC	DF1:ATCCGACCCGTCTTGAAACAC	FD1:TGCTACTACCACCAAGATCTG	EE:ATCCGCTAAGGAGTGTGTAA	GG:CCGACTTCCCTTACCTACATT	OP8:TTGCGGAGAGAGAGGGAATAG	PP5:CGACGATACGAGTAGTGGTGTT	UZ:AGGTGTAGCATAAGTGGGAG	ZU:TTCGGTCTTAGAGGCGTTCAG	cb7:TGCGATAGTAATCAACCACAG	kb5:ACTGCTCTACCGCTGACAAC	Ns1:GTAGTCATATGCTTGTCTC	Ns2a:CGCGGCTGCTGGCACCAGACTTGC	18Sai2:GGGAGGTAGTGACGAAAGAT	18Sbi2:CACCCACTGAATCAAGAAAG	Ns5a:TCCGCAGGTTCACCTACGGA	Ns8:TGAAACTTAAAGGAATTGACGGAAG
Cerastipsocinae sp. NKU-002	SS7:GCGGAGGAAAAGAAACTAAC	XS3:CCGAAATAAATGCGACACTG	DF1:ATCCGACCCGTCTTGAAACAC	FD1:TGCTACTACCACCAAGATCTG	EE:ATCCGCTAAGGAGTGTGTAA	GG:CCGACTTCCCTTACCTACATT	OP:TAGGAGGGAGATAGGGTTTG	Pob:TACCGCCCCAGTCAAACTCC	UZ:AGGTGTAGCATAAGTGGGAG	ZU:TTCGGTCTTAGAGGCGTTCAG	cb4:CGGCTCTTCCTATCATTGCG	kb4:TGCCCGAGTCAGAAGTCGTCTAC
Psocoptera sp. NKU-003	SS7:GCGGAGGAAAAGAAACTAAC	XS15:GTTTAGTTCATCATCTCTCGG	DF1:ATCCGACCCGTCTTGAAACAC	FD1:TGCTACTACCACCAAGATCTG	EE:ATCCGCTAAGGAGTGTGTAA	GG:CCGACTTCCCTTACCTACATT	OP:TAGGAGGGAGATAGGGTTTG	Pob:TACCGCCCCAGTCAAACTCC	UZ:AGGTGTAGCATAAGTGGGAG	ZU:TTCGGTCTTAGAGGCGTTCAG	cb4:CGGCTCTTCCTATCATTGCG	kb4:TGCCCGAGTCAGAAGTCGTCTAC	Ns1:GTAGTCATATGCTTGTCTC	Ns2a:CGCGGCTGCTGGCACCAGACTTGC	18Sai:CCTGAGAAACGGCTACCACATC	18Sbi:GAGTCTCGTTCGTTATCGGA	Ns5a:TGAAACTTAAAGGAATTGACGGAAG	Ns8P:TACTTCCTCTAAACGATCAAG
Haematopinus sp. NKU-011	SS7:GCGGAGGAAAAGAAACTAAC	XS16:TTGTCTTAGATGCGAACGAG	DF1:ATCCGACCCGTCTTGAAACAC	FD1:TGCTACTACCACCAAGATCTG	EE:ATCCGCTAAGGAGTGTGTAA	GG:CCGACTTCCCTTACCTACATT	OP12:TGTCGGGATTGCTTCATTACGG	PP9:CTGCGTTATTCTTTGACGGATGT	UZ:AGGTGTAGCATAAGTGGGAG	ZU:TTCGGTCTTAGAGGCGTTCAG	cb4:CGGCTCTTCCTATCATTGCG	kb4:TGCCCGAGTCAGAAGTCGTCTAC	Ns1:GTAGTCATATGCTTGTCTC	Ns2a:CGCGGCTGCTGGCACCAGACTTGC	18Sai:CCTGAGAAACGGCTACCACATC	18Sbi:GAGTCTCGTTCGTTATCGGA	Ns5a:TGAAACTTAAAGGAATTGACGGAAG	Ns8:TCCGCAGGTTCACCTACGGA
Phryganeidae sp. NKU-007	SS7:GCGGAGGAAAAGAAACTAAC	XS5:TAATCGCACGGTGGCTTTCTC	DF1:ATCCGACCCGTCTTGAAACAC	FD1:TGCTACTACCACCAAGATCTG	EE:ATCCGCTAAGGAGTGTGTAA	GG:CCGACTTCCCTTACCTACATT	OP2:ATTCAGGTGAGGGATACGC	PP1:GCCCAACTGAGTAAGTAACG	UZ:GGGGAAAGAAGACCCTGTTG	ZU:GCAGGATTACTATCGCAATGACACAG	cb4CGGCTCTTCCTATCATTGCG	kb4:TGCCCGAGTCAGAAGTCGTCTAC
Acanthacorydalis sp. NKU-004	SS7:GCGGAGGAAAAGAAACTAAC	XX9:CGCAAAACAACACACACGCAC	DF1:ATCCGACCCGTCTTGAAACAC	FD1:TGCTACTACCACCAAGATCTG	EE:ATCCGCTAAGGAGTGTGTAA	GG:CCGACTTCCCTTACCTACATT	OP:TAGGAGGGAGATAGGGTTTG		ZU:TTCGGTCTTAGAGGCGTTCAG		cb4:CGGCTCTTCCTATCATTGCG	kb4:TGCCCGAGTCAGAAGTCGTCTAC
Ascalaphidae sp. NKU-005	SS6:AGTGGGTGGTAAACTCCATCTA	XX7:TACTTTCATTTCGCCTTTGG	DF1:ATCCGACCCGTCTTGAAACAC	FD1:TGCTACTACCACCAAGATCTG	EE:ATCCGCTAAGGAGTGTGTAA	GG:CCGACTTCCCTTACCTACATT	LW1:CCTTGAAAATCCAGGTGAG	WL1:ATGTCTCCTTACAGTGCCAG	UZ7:GGGGAAAGAAGACCCTGTTG	CE1:GCAGGATTACTATCGCAATGACACAG	cb4:CGGCTCTTCCTATCATTGCG	kb4:TGCCCGAGTCAGAAGTCGTCTAC
Mantispidae sp. NKU-006	SS:GGAGGAAAAGAAACTAACAAGG	XX:TGTTAGACTTCTTGGTCCGTGTTTC	DF1:ATCCGACCCGTCTTGAAACAC	FD1:TGCTACTACCACCAAGATCTG	EE:ATCCGCTAAGGAGTGTGTAA	GG:CCGACTTCCCTTACCTACATT	OP:TAGGAGGGAGATAGGGTTTG	Pob:TACCGCCCCAGTCAAACTCC	UZ:AGGTGTAGCATAAGTGGGAG	ZU:TTCGGTCTTAGAGGCGTTCAG	cb4:CGGCTCTTCCTATCATTGCG	kb3CAGCGTGGCAACTGCTCTCC
Lepismatidae sp. NKU-008	SS7:GCGGAGGAAAAGAAACTAAC	XS2:GGCATAGTTCACCATCTTTCG	DF1:ATCCGACCCGTCTTGAAACAC	FD1:TGCTACTACCACCAAGATCTG	EE:ATCCGCTAAGGAGTGTGTAA	GG:CCGACTTCCCTTACCTACATT	OP9:TCCCGATGGACCTTGAAAAT	PP6:CGAACACAAGGAACGACGC	UZ:AGGTGTAGCATAAGTGGGAG	ZU:TTCGGTCTTAGAGGCGTTCAG	cb4:CGGCTCTTCCTATCATTGCG	kb3:CAGCGTGGCAACTGCTCTCC	Ns1:GTAGTCATATGCTTGTCTC	Ns2a:CGCGGCTGCTGGCACCAGACTTGC	18Sai:CCTGAGAAACGGCTACCACATC	18Sbi:GAGTCTCGTTCGTTATCGGA	Ns5a:TGAAACTTAAAGGAATTGACGGAAG	Ns8:TCCGCAGGTTCACCTACGGA
Machilinae sp. NKU-009	SS7:TACTTTCATTTCGCCTTTGG	XS2:GGCATAGTTCACCATCTTTCG	DF1:ATCCGACCCGTCTTGAAACAC	FD1:TGCTACTACCACCAAGATCTG	EE:ATCCGCTAAGGAGTGTGTAA	GG:CCGACTTCCCTTACCTACATT	OP:TAGGAGGGAGATAGGGTTTG	Pob:TACCGCCCCAGTCAAACTCC	UZ:AGGTGTAGCATAAGTGGGAG	ZU:TTCGGTCTTAGAGGCGTTCAG	cb4:CGGCTCTTCCTATCATTGCG	kb4:TGCCCGAGTCAGAAGTCGTCTAC
Petrobiinae sp. NKU-010	SS7:TACTTTCATTTCGCCTTTGG	XS2:GGCATAGTTCACCATCTTTCG	DF1:ATCCGACCCGTCTTGAAACAC	FD1:TGCTACTACCACCAAGATCTG	EE:ATCCGCTAAGGAGTGTGTAA	GG:CCGACTTCCCTTACCTACATT	OP11:TCGCAGGGAGATAGGGTCAT	PP8:CCTTAGGACACCTGCGTTATTC	UZ:AGGTGTAGCATAAGTGGGAG	ZU:TTCGGTCTTAGAGGCGTTCAG	cb4:CGGCTCTTCCTATCATTGCG	kb4:TGCCCGAGTCAGAAGTCGTCTAC
Zorotypus weidneri	SS7:GCGGAGGAAAAGAAACTAAC	XS11:GAATCGCTTAGGACCTCCAC	DF1:ATCCGACCCGTCTTGAAACAC	FD1:TGCTACTACCACCAAGATCTG	EE:ATCCGCTAAGGAGTGTGTAA	GG:CCGACTTCCCTTACCTACATT	EC3:GATTGGGTATGAAGCACGAAAGAG		CE3:TAACCTGTCTCACGACGGTCTAAAC		cb9:CAGGGATAACTGGCTTGTGG	kb9:GAGGCGTTCAGGCATAATCC	Ns1:GTAGTCATATGCTTGTCTC	Ns2a:CGCGGCTGCTGGCACCAGACTTGC	18Sai1:GGGAGGTAGTGACGAAGTAT	18Sbi1:ACCACCCAAACAATCAAGAG	Ns5aP2:TGAAACTTAAAGGAATTGACGGAAA	Ns8P:TACTTCCTCTAAACGATCAAG
Zorotypus huxleyi	SS7:GCGGAGGAAAAGAAACTAAC	XS11:GAATCGCTTAGGACCTCCAC	DF1:ATCCGACCCGTCTTGAAACAC	FD1:TGCTACTACCACCAAGATCTG	EE:ATCCGCTAAGGAGTGTGTAA	GG:CCGACTTCCCTTACCTACATT	EC3:GATTGGGTATGAAGCACGAAAGAG		CE3:TAACCTGTCTCACGACGGTCTAAAC		cb9:CAGGGATAACTGGCTTGTGG	kb9:GAGGCGTTCAGGCATAATCC	Ns1:GTAGTCATATGCTTGTCTC	Ns2a:CGCGGCTGCTGGCACCAGACTTGC	18Sai1:GGGAGGTAGTGACGAAGTAT	18Sbi1:ACCACCCAAACAATCAAGAG	Ns5aP2:TGAAACTTAAAGGAATTGACGGAAA	Ns8P:TACTTCCTCTAAACGATCAAG
Aphis glycines	SSa:CTTAGTAGCGGCGAGCGAAA	XXb:CTCAAATCCATCCGAGAACAT	DF1:ATCCGACCCGTCTTGAAACAC	FD3:TGCTACTACCACCAAGATCTGC	EE:ATCCGCTAAGGAGTGTGTAA	GG:CCGACTTCCCTTACCTACATT	OP:TAGGAGGGAGATAGGGTTTG	Pob:TACCGCCCCAGTCAAACTCC	UZ6:GGTGTAGCATAAGTGGGAGAT	ZU5:CTGTCTCACGACGGTCTAAAC	cb4:CGGCTCTTCCTATCATTGCG	kb3:CAGCGTGGCAACTGCTCTAC
Ceroplastes ceriferus	SS:GGAGGAAAAGAAACTAACAAGG	XS2:GGCATAGTTCACCATCTTTCG	DF1:ATCCGACCCGTCTTGAAACAC	FD1:TGCTACTACCACCAAGATCTG	EG1:GTAACAACTCACCTGCCGAAGC	GE1:CTTGGAGACCTGCTGCGGAT	OP:TAGGAGGGAGATAGGGTTTG	Pob:TACCGCCCCAGTCAAACTCC	UZ:AGGTGTAGCATAAGTGGGAG	ZU:TTCGGTCTTAGAGGCGTTCAG	cb1:AAGCGTCGGATTGTTCACCC	kc3:GGATAAGCTTCCATGGATCGCAG
Cicadidae sp. NKU-013	HX2:TTAGGGAGGACTCGCACAAC	XXd:ACGCCCATCCTCCCTCTTTCTC	DF1:ATCCGACCCGTCTTGAAACAC	FD3:TGCTACTACCACCAAGATCTGC	EE:ATCCGCTAAGGAGTGTGTAA	GG:CCGACTTCCCTTACCTACATT	OP:TAGGAGGGAGATAGGGTTTG	Pob:TACCGCCCCAGTCAAACTCC	UZ:AGGTGTAGCATAAGTGGGAG	ZU:TTCGGTCTTAGAGGCGTTCAG	CB3:AAGCGTCGGATTGTTCACCC	kc3:GGATAAGCTTCCATGGATCGCAG
Xenophyes cascus	S2:GGGGAGGAAAAGAAACTAAC	XS2:GGCATAGTTCACCATCTTTCG	DF1:ATCCGACCCGTCTTGAAACAC	FD1:TGCTACTACCACCAAGATCTG	EG1:GTAACAACTCACCTGCCGAAGC	GE1:CTTGGAGACCTGCTGCGGAT	KO2:GTTCCTAATCGGGCACTCAC	KP2:CACGGCAACCCTTTACGCTT	UZ:AGGTGTAGCATAAGTGGGAG	ZU:TTCGGTCTTAGAGGCGTTCAG	cb4:CGGCTCTTCCTATCATTGCG	kb3:CAGCGTGGCAACTGCTCTCC
Lycorma delicatula	SS:GGAGGAAAAGAAACTAACAAGG	XS2:GGCATAGTTCACCATCTTTCG	DD:GGGACCCGTCTTGAAACAC	FF:TTACACACTCCTTAGCGGAT	EE:ATCCGCTAAGGAGTGTGTAA	GG:CCGACTTCCCTTACCTACATT	OP:TAGGAGGGAGATAGGGTTTG	PPO:ATGTACCGCCCCAGTCAAAC	UZ:AGGTGTAGCATAAGTGGGAG	ZU:TTCGGTCTTAGAGGCGTTCAG	cb4:CGGCTCTTCCTATCATTGCG	kb3:CAGCGTGGCAACTGCTCTCC
