# Supplementary material for: A Unique Box in 28S rRNA Is Shared by the Enigmatic Insect Order Zoraptera and Dictyoptera
Source: PLoS One. 2013 Jan 3;8(1):e53679. doi: 10.1371/journal.pone.0053679 (PMC3536744; doi:10.1371/journal.pone.0053679)
Supplement: Table S3 — The detailed information of the variable regions of the 18S rDNA for each taxon. (XLS) [file pone.0053679.s008.xls]

## Sheet: Sheet1
		H6	H8-9	10_a	10_1	10_2	10_b	H11	H17	231a	231b	231c	H233	236	236+	2378	2378+	H29	H30	43a	43b	43c	H44	H46	49
Chelicerata(AY210831)	Arachnida	5	7	4	4	19	7	5	4	4	3	3	0	5	6	3	1	7	2	1	3	3	5	6	18
Chelicerata(L81949)	Merostomata	5	7	4	4	19	7	5	4	2	3	3	1	5	6	3	1	7	2	1	3	3	5	6	18
Chelicerata(AY210808)	Pycnogonida	7	9	4	12	45	7	5	4	5	3	3	51	6	6	3	1	7	2	1	12	11	5	9	20
Myriapoda(AF173236)	Diplopoda	5	7	4	5	24	7	6	4	5	4	5	2	7	6	3	2	7	2	1	5	4	5	6	24
Crustacea(M27187)	Maxillopoda	5	8	5	6	34	7	6	4	4	4	4	8	4	6	3	1	8	2	0	9	2	5	3	19
Crustacea(U19182)	Malacostraca	5	10	4	4	23	7	6	4	4	3	6	5	10	6	3	1	7	2	0	17	8	7	3	46
Crustacea(AJ238061)	Branchiopoda	5	9	4	4	17	6	5	4	4	3	3	1	7	6	3	1	7	2	0	5	2	5	3	20
Crustacea(AY457059)	Ostracoda	5	8	5	4	20	7	5	4	4	2	3	1	4	6	3	1	7	2	0	4	3	5	3	18
Protura(AY596358)	Sinentomata	6	7	4	13	45	7	5	1	14	0	8	43	7	8	4	3	8	2	1	7	10	9	40	32
Protura(AY596355)	Eosentomata	6	14	4	13	49	5	5	2	14	0	8	44	6	8	4	3	8	2	1	6	10	9	40	35
Protura(AY037169)	Acerentomata	7	7	4	12	46	7	5	1	14	8	12	35	7	8	4	3	8	2	1	6	9	9	40	25
Collembola(Z36893)	Arthropleona	6	6	3	4	20	5	5	4	4	4	2	1	6	6	3	0	8	2	3	5	3	5	3	17
Collembola(DQ016567)	Neelipleona	6	5	3	5	20	5	5	4	4	3	2	1	6	6	3	0	7	2	0	3	8	5	3	18
Collembola(EF024821)	Symphypleona	8	7	9	4	17	6	6	4	4	3	2	1	6	6	3	0	7	2	0	3	8	5	3	17
Diplura(AF173234)	Campodeoidea	9	7	4	10	20	4	8	5	4	2	15	41	7	6	4	0	12	4	2	8	3	5	8	19
Diplura(AY037168)	Japygoidea	9	7	4	21	46	4	10	5	4	2	15	270	7	6	5	0	12	4	2	7	3	5	8	25
Archaeognatha(EU368613)	Machilidae-Machilinae	5	8	5	6	20	7	6	4	4	3	6	2	5	6	3	1	7	2	0	6	3	5	5	?
Archaeognatha( JQ309929)	Machilidae-Machilinae	?	7	4	4	20	7	5	4	4	3	3	1	5	6	3	1	7	2	0	6	2	5	3	8
Archaeognatha( JQ309931)	Machilidae-Petrobiinae	?	7	4	4	20	7	5	4	4	4	3	1	5	6	3	1	7	2	0	8	2	5	3	8
Zygentoma(NKU-008)	Lepismatidae	5	8	5	6	23	7	6	4	4	4	3	4	6	7	3	1	7	2	0	8	7	5	5	9
Zygentoma(EU368616)	Lepismatidae	5	8	5	6	23	7	6	4	5	4	3	4	6	7	3	1	7	2	0	8	7	5	3	13
Odonata(AY749910)	Anisoptera	5	8	5	4	23	7	6	4	7	4	3	24	8	7	3	1	7	2	0	8	7	5	3	25
Odonata(AF461247)	Anisozygoptera	5	9	5	6	23	7	6	4	7	4	3	24	8	7	3	1	7	2	0	8	7	5	3	25
Odonata(FN356078)	Zygoptera	5	9	5	6	22	7	6	4	7	4	3	22	8	7	3	1	7	2	0	8	7	5	3	25
Ephemeroptera(AY749874)	Setisura	5	8	5	6	24	8	6	4	6	4	3	35	8	7	3	1	7	2	0	7	7	5	3	18
Ephemeroptera(AY749877)	Pisciforma	5	8	5	6	24	6	6	4	6	4	3	31	8	7	3	1	7	2	0	7	7	5	3	18
Plecoptera(U68400)	Perloidea	5	9	5	6	39	8	5	4	7	2	12	204	8	7	3	1	7	2	7	11	13	5	6	19
Plecoptera(EF622738)	Nemouroidea	5	8	5	6	21	8	5	4	7	6	7	61	6	7	3	1	7	2	4	11	12	5	6	19
Dermaptera(X89490)	Forficuloidea	5	9	5	6	24	7	6	4	6	3	5	78	5	7	3	1	7	2	3	6	10	5	3	20
Isoptera(AY521856)	Termopsidae	5	7	4	6	23	7	6	4	7	4	7	81	7	7	3	3	7	2	3	8	9	5	3	15
Blattaria(Z97592)	Blaberidae	5	7	4	6	21	5	6	4	7	4	7	86	7	7	3	3	7	2	3	9	9	5	3	14
Blattaria(AF005243)	Ectobiidae	5	7	4	6	21	7	6	4	7	4	7	103	7	7	3	3	7	2	3	8	9	5	3	15
Mantodea(AF423805)	Mantidae	5	7	4	6	19	7	6	4	7	4	7	53	7	7	3	3	7	2	3	8	9	5	3	14
Mantophasmatodea(AY521863)	Mantophasmatidae	5	9	5	6	35	5	5	4	7	4	6	123	11	6	3	1	7	4	115	15	10	5	5	17
Grylloblattodea(AY521850)	Grylloblattidae	5	9	5	6	52	4	5	4	7	4	8	256	7	7	3	1	7	2	4	9	9	5	3	16
Phasmatodea(AY121184)	Anareolatae	5	7	5	6	25	7	6	4	7	4	7	53	8	7	3	1	7	2	3	9	9	5	3	18
Phasmatodea(AY121180)	Areolatae	5	7	6	6	27	7	6	4	7	4	7	142	8	7	3	1	7	2	3	9	9	5	3	17
Embiodea(Z97593)	Oligotomidae	5	9	5	6	25	5	6	4	7	4	7	46	7	7	3	1	7	2	2	8	9	5	3	17
Orthoptera(AY521868)	Caelifera	5	8	5	6	25	7	6	4	7	4	7	70	6	7	3	1	7	2	1	8	9	5	3	6
Orthoptera(AY121147)	Ensifera	5	7	5	6	25	7	6	4	7	4	7	78	7	7	3	1	7	2	3	9	9	5	3	8
Zoraptera(JQ259055)	Zorotypidae	5	9	4	4	35	7	6	6	7	3	7	78	6	7	3	0	5	2	17	0	3	5	5	?
Zoraptera(JQ259056)	Zorotypidae	5	9	4	4	34	7	6	6	7	3	7	81	6	7	3	0	5	2	17	0	3	5	5	?
Psocoptera(JQ259054)	Psocomorpha-Psocidae	5	9	5	7	22	7	5	5	12	0	5	51	7	7	3	1	6	2	9	8	6	5	7	8
Psocoptera(JQ309937)	Psocomorpha-Psocidae	4	9	5	7	22	7	5	5	12	0	5	51	7	7	3	1	6	2	9	8	6	5	7	8
Phthiraptera(JQ309927)	Anoplura	5	11	5	34	255	7	5	5	136	6	29	526	11	7	3	3	8	2	29	178	10	5	11	38
Hemiptera(U06478)	Clypeorrhyncha	5	7	5	6	28	7	6	4	7	3	6	78	9	7	3	1	7	2	4	11	10	5	3	19
Hemiptera(U09207)	Archaeorrhyncha	5	9	5	6	34	7	6	4	7	3	5	71	7	7	3	1	7	2	3	11	9	5	3	16
Hemiptera(AF004766)	Coleorrhyncha	5	9	5	6	25	7	7	4	7	4	5	71	8	7	3	1	7	2	2	13	9	5	3	16
Hemiptera(U06475)	Sternorrhyncha-Coccoidea	7	8	5	31	40	7	5	4	30	6	6	59	39	6	167	1	7	2	68	134	18	11	8	15
Hemiptera(U27819)	Sternorrhyncha-Aphidoidea	5	8	5	27	48	7	6	4	12	5	11	166	41	7	99	1	7	2	73	192	19	11	8	26
Hemiptera(X89495)	Heteroptera	5	7	4	6	23	5	6	4	7	2	5	83	10	6	3	1	7	5	3	6	9	5	4	21
Thysanoptera(JQ259051)	Terebrantia	5	7	5	6	23	7	6	4	7	4	5	50	8	5	3	1	7	2	3	9	9	5	3	16
Thysanoptera(JQ259052)	Tubulifera	5	6	5	5	23	7	6	4	7	4	5	50	8	5	3	1	7	2	11	10	9	5	3	19
Neuroptera(AF423787)	Myrmeleontoidea	5	9	5	6	93	7	9	4	6	4	7	329	17	7	3	6	7	2	10	208	11	5	4	21
Neuroptera(EU815253)	Mantispoidea	5	10	5	6	118	7	6	4	6	4	7	426	9	7	3	2	7	2	7	307	11	5	3	17
Megaloptera(EU815228)	Corydalidae	5	10	5	7	104	7	5	5	5	2	2	2	5	4	3	0	6	2	6	241	11	5	3	16
Raphidioptera(EU815252)	Raphidiidae	5	9	5	6	45	7	5	4	6	4	7	131	9	7	3	2	7	2	10	140	12	5	3	17
Coleoptera(EF362998)	Polyphaga	5	9	5	6	29	7	5	4	6	3	5	36	9	7	3	2	7	2	4	51	11	5	3	16
Diptera(M21017)	Brachycera	5	7	4	4	18	4	5	6	9	4	9	60	7	7	4	1	7	2	3	101	9	5	4	17
Diptera(AF121062)	Nematocera	4	12	20	12	15	5	9	6	1	3	1	136	33	7	29	1	9	2	4	89	9	5	16	20
Strepsiptera(DQ026302)	Myrmecolacidae	10	46	8	25	119	71	56	4	16	3	8	216	9	7	128	4	9	2	263	114	13	7	16	17
Mecoptera(X89487)	Boreidae	5	9	5	6	31	7	5	4	6	4	7	37	8	7	3	2	7	2	6	48	11	5	3	16
Siphonaptera(X89486)	Pulicidae	5	8	5	6	31	7	5	4	6	4	6	37	6	7	3	2	7	2	6	49	11	5	3	16
Tricoptera(AF286292)	Integripalpia	5	7	5	6	34	7	5	4	6	2	6	22	8	7	3	2	9	2	5	66	12	7	3	16
Lepidoptera(AF423785)	Glossata-Papilionoidea	5	7	5	6	32	6	5	4	8	2	6	36	10	7	3	2	7	2	8	28	10	5	3	14
Lepidoptera(DQ347469)	Glossata-Bombycoidea	5	7	5	6	32	6	5	4	8	2	6	40	10	7	3	2	7	2	8	23	10	5	3	14
Hymenoptera(AY859613)	Apocrita	5	9	6	6	35	7	6	4	6	3	5	34	7	7	3	2	7	2	6	35	11	5	3	16
Hymenoptera(GQ410584)	Symphyta	5	9	5	6	31	7	5	4	6	4	6	34	7	7	3	2	7	2	6	35	11	5	3	16
The numbering of length variable regions of 18S rRNAs follows Xie et al. 2009.
Xie Q, Tian XX, Qin Y, Bu WJ (2009) Phylogenetic comparison of local length plasticity of the small subunit of nuclear rDNAs among all Hexapoda orders and the impact of hyper-length-variation on alignment. Mol Phylogenet Evol 50: 310-316.

## Sheet: Sheet2
		H6	H8-9	10_a	10_1	10_2	10_b	H11	H17	231a	231b	231c	H233	236	236+	2378	2378+	H29	H30	43a	43b	43c	H44	H46	49
Chelicerata(AY210808)	Pycnogonida	2.53529	2.86273	1.80618	3.23754	4.95964	2.53529	2.09691	1.80618	2.09691	1.43136	1.43136	5.12271	2.33445	2.33445	1.43136	0	2.53529	0.90309	0	3.23754	3.12418	2.09691	2.86273	3.90309
Chelicerata(L81949)	Merostomata	2.09691	2.53529	1.80618	1.80618	3.83626	2.53529	2.09691	1.80618	0.90309	1.43136	1.43136	0	2.09691	2.33445	1.43136	0	2.53529	0.90309	0	1.43136	1.43136	2.09691	2.33445	3.76582
Chelicerata(AY210831)	Arachnida	2.09691	2.53529	1.80618	1.80618	3.83626	2.53529	2.09691	1.80618	1.80618	1.43136	1.43136	#NUM!	2.09691	2.33445	1.43136	0	2.53529	0.90309	0	1.43136	1.43136	2.09691	2.33445	3.76582
Myriapoda(AF173236)	Diplopoda	2.09691	2.53529	1.80618	2.09691	4.14063	2.53529	2.33445	1.80618	2.09691	1.80618	2.09691	0.90309	2.53529	2.33445	1.43136	0.90309	2.53529	0.90309	0	2.09691	1.80618	2.09691	2.33445	4.14063
Myriapoda(AF000773)	Chilopoda	#REF!	#REF!	#REF!	#REF!	#REF!	#REF!	#REF!	#REF!	#REF!	#REF!	#REF!	#REF!	#REF!	#REF!	#REF!	#REF!	#REF!	#REF!	#REF!	#REF!	#REF!	#REF!	#REF!	#REF!
Crustacea(AJ238061)	Branchiopoda	2.09691	2.86273	1.80618	1.80618	3.69135	2.33445	2.09691	1.80618	1.80618	1.43136	1.43136	0	2.53529	2.33445	1.43136	0	2.53529	0.90309	#NUM!	2.09691	0.90309	2.09691	1.43136	3.90309
Crustacea(AY457059)	Ostracoda	2.09691	2.70927	2.09691	1.80618	3.90309	2.53529	2.09691	1.80618	1.80618	0.90309	1.43136	0	1.80618	2.33445	1.43136	0	2.53529	0.90309	#NUM!	1.80618	1.43136	2.09691	1.43136	3.76582
Crustacea(U19182)	Malacostraca	2.09691	3	1.80618	1.80618	4.08518	2.53529	2.33445	1.80618	1.80618	1.43136	2.33445	2.09691	3	2.33445	1.43136	0	2.53529	0.90309	#NUM!	3.69135	2.70927	2.53529	1.43136	4.98827
Crustacea(M27187)	Maxillopoda	2.09691	2.70927	2.09691	2.33445	4.59444	2.53529	2.33445	1.80618	1.80618	1.80618	1.80618	2.70927	1.80618	2.33445	1.43136	0	2.70927	0.90309	#NUM!	2.86273	0.90309	2.09691	1.43136	3.83626
Collembola(AY555522)	Symphypleona	2.70927	2.53529	2.86273	1.80618	3.69135	2.33445	2.33445	1.80618	1.80618	1.43136	0.90309	0	2.33445	2.33445	1.43136	#NUM!	2.53529	0.90309	#NUM!	1.43136	2.70927	2.09691	1.43136	3.69135
Collembola(U61301)	Arthropleona	2.33445	2.33445	1.43136	1.80618	3.90309	2.09691	2.09691	1.80618	1.80618	1.80618	0.90309	0	2.33445	2.33445	1.43136	#NUM!	2.70927	0.90309	1.43136	2.09691	1.43136	2.09691	1.43136	3.69135
Diplura(AY596366)	Japygoidea	2.86273	2.53529	1.80618	3.96666	4.98827	1.80618	3	2.09691	1.80618	0.90309	3.52827	7.29409	2.53529	2.33445	2.09691	#NUM!	3.23754	1.80618	0.90309	2.53529	1.43136	2.09691	2.70927	4.19382
Diplura(AF173234)	Campodeoidea	2.86273	2.53529	1.80618	3	3.90309	1.80618	2.70927	2.09691	1.80618	0.90309	3.52827	4.83835	2.53529	2.33445	1.80618	#NUM!	3.23754	1.80618	0.90309	2.70927	1.43136	2.09691	2.70927	3.83626
Diplura(AY145134)	Projapygoidea	#REF!	#REF!	#REF!	#REF!	#REF!	#REF!	#REF!	#REF!	#REF!	#REF!	#REF!	#REF!	#REF!	#REF!	#REF!	#REF!	#REF!	#REF!	#REF!	#REF!	#REF!	#REF!	#REF!	#REF!
Protura(AY596353)	Acerentomata	2.53529	2.53529	1.80618	3.23754	4.98827	2.53529	2.09691	0	3.43838	2.70927	3.23754	4.6322	2.53529	2.70927	1.80618	1.43136	2.70927	0.90309	0	2.33445	2.86273	2.86273	4.80618	4.19382
Protura(AY596358)	Sinentomata-Sinentomidae	2.33445	2.53529	1.80618	3.34183	4.95964	2.53529	2.09691	0	3.43838	#NUM!	2.70927	4.90041	2.53529	2.70927	1.80618	1.43136	2.70927	0.90309	0	2.53529	3	2.86273	4.80618	4.51545
Protura(AY596359)	Sinentomata-Fujientomidae	#REF!	#REF!	#REF!	#REF!	#REF!	#REF!	#REF!	#REF!	#REF!	#REF!	#REF!	#REF!	#REF!	#REF!	#REF!	#REF!	#REF!	#REF!	#REF!	#REF!	#REF!	#REF!	#REF!	#REF!
Protura(AY596355)	Eosentomata	2.33445	3.43838	1.80618	3.34183	5.07059	2.09691	2.09691	0.90309	3.43838	#NUM!	2.70927	4.93036	2.33445	2.70927	1.80618	1.43136	2.70927	0.90309	0	2.33445	3	2.86273	4.80618	4.6322
Archaeognatha(AF370788)	Meinertellidae	#REF!	#REF!	#REF!	#REF!	#REF!	#REF!	#REF!	#REF!	#REF!	#REF!	#REF!	#REF!	#REF!	#REF!	#REF!	#REF!	#REF!	#REF!	#REF!	#REF!	#REF!	#REF!	#REF!	#REF!
Archaeognatha(AF005457)	Machilidae	2.09691	2.70927	2.09691	2.33445	3.90309	2.53529	2.33445	1.80618	1.80618	1.43136	2.33445	0.90309	2.09691	2.33445	1.43136	0	2.53529	0.90309	#NUM!	2.33445	1.43136	2.09691	2.09691	#VALUE!
Thysanura(AF370790)	Lepismatidae	2.09691	2.70927	2.09691	2.33445	4.08518	2.53529	2.33445	1.80618	2.09691	1.80618	1.43136	1.80618	2.33445	2.53529	1.43136	0	2.53529	0.90309	#NUM!	2.70927	2.53529	2.09691	1.43136	3.34183
Thysanura(AY338728)	Lepidotrichidae	#REF!	#REF!	#REF!	#REF!	#REF!	#REF!	#REF!	#REF!	#REF!	#REF!	#REF!	#REF!	#REF!	#REF!	#REF!	#REF!	#REF!	#REF!	#REF!	#REF!	#REF!	#REF!	#REF!	#REF!
Odonata(AJ421949)	Zygoptera	2.09691	2.86273	2.09691	2.33445	4.02727	2.53529	2.33445	1.80618	2.53529	1.80618	1.43136	4.02727	2.70927	2.53529	1.43136	0	2.53529	0.90309	#NUM!	2.70927	2.53529	2.09691	1.43136	4.19382
Odonata(X89481)	Anisoptera	2.09691	2.70927	2.09691	1.80618	4.08518	2.53529	2.33445	1.80618	2.53529	1.80618	1.43136	4.14063	2.70927	2.53529	1.43136	0	2.53529	0.90309	#NUM!	2.70927	2.53529	2.09691	1.43136	4.19382
Odonata(AF461247)	Anisozygoptera	2.09691	2.86273	2.09691	2.33445	4.08518	2.53529	2.33445	1.80618	2.53529	1.80618	1.43136	4.14063	2.70927	2.53529	1.43136	0	2.53529	0.90309	#NUM!	2.70927	2.53529	2.09691	1.43136	4.19382
Ephemeroptera(AY338701)	Setisura	2.09691	2.70927	2.09691	2.33445	4.14063	2.70927	2.33445	1.80618	2.33445	1.80618	1.43136	4.6322	2.70927	2.53529	1.43136	0	2.53529	0.90309	#NUM!	2.53529	2.53529	2.09691	1.43136	3.76582
Ephemeroptera(AF461251)	Pisciforma	2.09691	2.70927	2.09691	2.33445	4.14063	2.33445	2.33445	1.80618	2.33445	1.80618	1.43136	4.47409	2.70927	2.53529	1.43136	0	2.53529	0.90309	#NUM!	2.53529	2.53529	2.09691	1.43136	3.76582
Ephemeroptera(AY749882)	Carapacea	#REF!	#REF!	#REF!	#REF!	#REF!	#REF!	#REF!	#REF!	#REF!	#REF!	#REF!	#REF!	#REF!	#REF!	#REF!	#REF!	#REF!	#REF!	#REF!	#REF!	#REF!	#REF!	#REF!	#REF!
Ephemeroptera(X89489)	Furcatergalia	#REF!	#REF!	#REF!	#REF!	#REF!	#REF!	#REF!	#REF!	#REF!	#REF!	#REF!	#REF!	#REF!	#REF!	#REF!	#REF!	#REF!	#REF!	#REF!	#REF!	#REF!	#REF!	#REF!	#REF!
Plecoptera(AY521879)	Arctoperlaria-Nemouroidea	2.09691	2.70927	2.09691	2.33445	3.96666	2.70927	2.09691	1.80618	2.53529	2.33445	2.53529	5.35599	2.33445	2.53529	1.43136	0	2.53529	0.90309	1.80618	3.12418	3.23754	2.09691	2.33445	3.83626
Plecoptera(AY521888)	Antarctoperlaria	#REF!	#REF!	#REF!	#REF!	#REF!	#REF!	#REF!	#REF!	#REF!	#REF!	#REF!	#REF!	#REF!	#REF!	#REF!	#REF!	#REF!	#REF!	#REF!	#REF!	#REF!	#REF!	#REF!	#REF!
Plecoptera(U68400ce)	Arctoperlaria-Perloidea	2.09691	2.86273	2.09691	2.33445	4.77319	2.70927	2.09691	1.80618	2.53529	0.90309	3.23754	6.92889	2.70927	2.53529	1.43136	0	2.53529	0.90309	2.53529	3.12418	3.34183	2.09691	2.33445	3.83626
Dermaptera(AY521839)	Forficulina-Apachyoidea	#REF!	#REF!	#REF!	#REF!	#REF!	#REF!	#REF!	#REF!	#REF!	#REF!	#REF!	#REF!	#REF!	#REF!	#REF!	#REF!	#REF!	#REF!	#REF!	#REF!	#REF!	#REF!	#REF!	#REF!
Dermaptera(AY521838)	Forficulina-Pygidicranoidea	#REF!	#REF!	#REF!	#REF!	#REF!	#REF!	#REF!	#REF!	#REF!	#REF!	#REF!	#REF!	#REF!	#REF!	#REF!	#REF!	#REF!	#REF!	#REF!	#REF!	#REF!	#REF!	#REF!	#REF!
Dermaptera(X89490)	Forficulina-Forficuloidea	2.09691	2.86273	2.09691	2.33445	4.14063	2.53529	2.33445	1.80618	2.33445	1.43136	2.09691	5.67628	2.09691	2.53529	1.43136	0	2.53529	0.90309	1.43136	2.33445	3	2.09691	1.43136	3.90309
Zoraptera(AY521890)	Zorotypidae	#REF!	#REF!	#REF!	#REF!	#REF!	#REF!	#REF!	#REF!	#REF!	#REF!	#REF!	#REF!	#REF!	#REF!	#REF!	#REF!	#REF!	#REF!	#REF!	#REF!	#REF!	#REF!	#REF!	#REF!
Orthoptera(AY521877)	Caelifera	2.09691	2.70927	2.09691	2.33445	4.19382	2.53529	2.33445	1.80618	2.53529	1.80618	2.53529	5.53529	2.33445	2.53529	1.43136	0	2.53529	0.90309	0	2.70927	2.86273	2.09691	1.43136	2.33445
Orthoptera(AY521867)	Ensifera	2.09691	2.53529	2.09691	2.33445	4.19382	2.53529	2.33445	1.80618	2.53529	1.80618	2.53529	5.67628	2.53529	2.53529	1.43136	0	2.53529	0.90309	1.43136	2.86273	2.86273	2.09691	1.43136	2.70927
Grylloblattodea(AY521850)	Grylloblattidae	#REF!	#REF!	#REF!	#REF!	#REF!	#REF!	#REF!	#REF!	#REF!	#REF!	#REF!	#REF!	#REF!	#REF!	#REF!	#REF!	#REF!	#REF!	#REF!	#REF!	#REF!	#REF!	#REF!	#REF!
Mantophasmatodea(AY521863)	Mantophasmatidae	2.09691	2.86273	2.09691	2.33445	4.6322	2.09691	2.09691	1.80618	2.53529	1.80618	2.33445	6.26972	3.12418	2.33445	1.43136	0	2.53529	1.80618	6.18209	3.52827	3	2.09691	2.09691	3.69135
Embioptera(AY521847)	Australembiidae	#REF!	#REF!	#REF!	#REF!	#REF!	#REF!	#REF!	#REF!	#REF!	#REF!	#REF!	#REF!	#REF!	#REF!	#REF!	#REF!	#REF!	#REF!	#REF!	#REF!	#REF!	#REF!	#REF!	#REF!
Embioptera(AY521846)	Embiidae	2.09691	2.86273	2.09691	2.33445	4.19382	2.09691	2.33445	1.80618	2.53529	1.80618	2.53529	4.98827	2.53529	2.53529	1.43136	0	2.53529	0.90309	0.90309	2.70927	2.86273	2.09691	1.43136	3.69135
Phasmatodea(AY121150)	Euphasmida	2.09691	2.53529	2.09691	2.33445	4.19382	2.53529	2.33445	1.80618	2.53529	1.80618	2.53529	5.17283	2.70927	2.53529	1.43136	0	2.53529	0.90309	1.43136	2.86273	2.86273	2.09691	1.43136	3.76582
Phasmatodea(A423806)	Timematoidea	2.09691	2.53529	2.33445	2.33445	4.29409	2.53529	2.33445	1.80618	2.53529	1.80618	2.53529	6.45687	2.70927	2.53529	1.43136	0	2.53529	0.90309	1.43136	2.86273	2.86273	2.09691	1.43136	3.69135
Mantodea(AY521859)	Hymenopodidae	#REF!	#REF!	#REF!	#REF!	#REF!	#REF!	#REF!	#REF!	#REF!	#REF!	#REF!	#REF!	#REF!	#REF!	#REF!	#REF!	#REF!	#REF!	#REF!	#REF!	#REF!	#REF!	#REF!	#REF!
Mantodea(AF423805p)	Mantidae	2.09691	2.53529	1.80618	2.33445	3.83626	2.53529	2.33445	1.80618	2.53529	1.80618	2.53529	5.17283	2.53529	2.53529	1.43136	1.43136	2.53529	0.90309	1.43136	2.70927	2.86273	2.09691	1.43136	3.43838
Blattaria(AY521830)	Blattoidea-Blattidae	2.09691	2.53529	1.80618	2.33445	3.96666	2.53529	2.33445	1.80618	2.53529	1.80618	2.53529	6.03851	2.53529	2.53529	1.43136	1.43136	2.53529	0.90309	1.43136	2.70927	2.86273	2.09691	1.43136	3.52827
Blatteria(AF423763)	Blaberoidea	2.09691	2.53529	1.80618	2.33445	3.96666	2.09691	2.33445	1.80618	2.53529	1.80618	2.53529	5.8035	2.53529	2.53529	1.43136	1.43136	2.53529	0.90309	1.43136	2.86273	2.86273	2.09691	1.43136	3.43838
Blattaria(AY521829)	Blattoidea-Cryptocercidae	#REF!	#REF!	#REF!	#REF!	#REF!	#REF!	#REF!	#REF!	#REF!	#REF!	#REF!	#REF!	#REF!	#REF!	#REF!	#REF!	#REF!	#REF!	#REF!	#REF!	#REF!	#REF!	#REF!	#REF!
Isoptera(AY121141)	Afontonella	#REF!	#REF!	#REF!	#REF!	#REF!	#REF!	#REF!	#REF!	#REF!	#REF!	#REF!	#REF!	#REF!	#REF!	#REF!	#REF!	#REF!	#REF!	#REF!	#REF!	#REF!	#REF!	#REF!	#REF!
Isoptera(AY521855)	Fontonella	2.09691	2.53529	1.80618	2.33445	4.08518	2.53529	2.33445	1.80618	2.53529	1.80618	2.53529	5.72546	2.53529	2.53529	1.43136	1.43136	2.53529	0.90309	1.43136	2.70927	2.86273	2.09691	1.43136	3.52827
Psocoptera(AY900139)	Trogiomorpha	#REF!	#REF!	#REF!	#REF!	#REF!	#REF!	#REF!	#REF!	#REF!	#REF!	#REF!	#REF!	#REF!	#REF!	#REF!	#REF!	#REF!	#REF!	#REF!	#REF!	#REF!	#REF!	#REF!	#REF!
Psocoptera(AF423793)	Psocomorpha	#REF!	#REF!	#REF!	#REF!	#REF!	#REF!	#REF!	#REF!	#REF!	#REF!	#REF!	#REF!	#REF!	#REF!	#REF!	#REF!	#REF!	#REF!	#REF!	#REF!	#REF!	#REF!	#REF!	#REF!
Psocoptera(AY900135)	Troctomorpha	#REF!	#REF!	#REF!	#REF!	#REF!	#REF!	#REF!	#REF!	#REF!	#REF!	#REF!	#REF!	#REF!	#REF!	#REF!	#REF!	#REF!	#REF!	#REF!	#REF!	#REF!	#REF!	#REF!	#REF!
Phthiraptera(AY077759)	Amblycera	#REF!	#REF!	#REF!	#REF!	#REF!	#REF!	#REF!	#REF!	#REF!	#REF!	#REF!	#REF!	#REF!	#REF!	#REF!	#REF!	#REF!	#REF!	#REF!	#REF!	#REF!	#REF!	#REF!	#REF!
Phthiraptera(AY077763)	Ischnocera	#REF!	#REF!	#REF!	#REF!	#REF!	#REF!	#REF!	#REF!	#REF!	#REF!	#REF!	#REF!	#REF!	#REF!	#REF!	#REF!	#REF!	#REF!	#REF!	#REF!	#REF!	#REF!	#REF!	#REF!
Phthiraptera(AY077775)	Anoplura	#REF!	#REF!	#REF!	#REF!	#REF!	#REF!	#REF!	#REF!	#REF!	#REF!	#REF!	#REF!	#REF!	#REF!	#REF!	#REF!	#REF!	#REF!	#REF!	#REF!	#REF!	#REF!	#REF!	#REF!
Phthiraptera(AY077778)	Rhyncophthirina	#REF!	#REF!	#REF!	#REF!	#REF!	#REF!	#REF!	#REF!	#REF!	#REF!	#REF!	#REF!	#REF!	#REF!	#REF!	#REF!	#REF!	#REF!	#REF!	#REF!	#REF!	#REF!	#REF!	#REF!
Thysanoptera(AY900137)	Tubulifera	2.09691	2.53529	2.09691	2.33445	4.08518	2.53529	2.33445	1.80618	2.53529	1.80618	2.09691	5.09691	2.70927	2.09691	1.43136	0	2.53529	0.90309	1.43136	2.86273	2.86273	2.09691	1.43136	3.61236
Hemiptera(U06482)	Sternorrhyncha-Psylloidea	#REF!	#REF!	#REF!	#REF!	#REF!	#REF!	#REF!	#REF!	#REF!	#REF!	#REF!	#REF!	#REF!	#REF!	#REF!	#REF!	#REF!	#REF!	#REF!	#REF!	#REF!	#REF!	#REF!	#REF!
Hemiptera(U06479)	Sternorrhyncha-Aleyrodoidea	#REF!	#REF!	#REF!	#REF!	#REF!	#REF!	#REF!	#REF!	#REF!	#REF!	#REF!	#REF!	#REF!	#REF!	#REF!	#REF!	#REF!	#REF!	#REF!	#REF!	#REF!	#REF!	#REF!	#REF!
Hemiptera(U27819)	Sternorrhyncha-Aphidoidea	2.09691	2.70927	2.09691	4.29409	5.04372	2.53529	2.33445	1.80618	3.23754	2.09691	3.12418	6.66032	4.83835	2.53529	5.98691	0	2.53529	0.90309	5.58997	6.8499	3.83626	3.12418	2.70927	4.24492
Hemiptera(U06475)	Sternorrhyncha-Coccoidea	2.53529	2.70927	2.09691	4.47409	4.80618	2.53529	2.09691	1.80618	4.43136	2.33445	2.33445	5.31256	4.77319	2.33445	6.66815	0	2.53529	0.90309	5.49753	6.38131	3.76582	3.12418	2.70927	3.52827
Hemiptera(U09207)	Archaeorrhyncha	2.09691	2.86273	2.09691	2.33445	4.59444	2.53529	2.33445	1.80618	2.53529	1.43136	2.09691	5.55378	2.53529	2.53529	1.43136	0	2.53529	0.90309	1.43136	3.12418	2.86273	2.09691	1.43136	3.61236
Hemiptera(U06478)	Clypeorrhyncha	2.09691	2.53529	2.09691	2.33445	4.34147	2.53529	2.33445	1.80618	2.53529	1.43136	2.33445	5.67628	2.86273	2.53529	1.43136	0	2.53529	0.90309	1.80618	3.12418	3	2.09691	1.43136	3.83626
Hemiptera(AF004766)	Coleorrhyncha	2.09691	2.86273	2.09691	2.33445	4.19382	2.53529	2.53529	1.80618	2.53529	1.80618	2.09691	5.55378	2.70927	2.53529	1.43136	0	2.53529	0.90309	0.90309	3.34183	2.86273	2.09691	1.43136	3.61236
Hemiptera(X89495)	Heteroptera	2.09691	2.53529	1.80618	2.33445	4.08518	2.09691	2.33445	1.80618	2.53529	0.90309	2.09691	5.75723	3	2.33445	1.43136	0	2.53529	2.09691	1.43136	2.33445	2.86273	2.09691	1.80618	3.96666
Coleoptera(AY521831)	Adephaga	#REF!	#REF!	#REF!	#REF!	#REF!	#REF!	#REF!	#REF!	#REF!	#REF!	#REF!	#REF!	#REF!	#REF!	#REF!	#REF!	#REF!	#REF!	#REF!	#REF!	#REF!	#REF!	#REF!	#REF!
Coleoptera(AJ810727)	Polyphaga	2.09691	2.86273	2.09691	2.33445	4.38719	2.53529	2.09691	1.80618	2.33445	1.43136	2.09691	4.66891	2.86273	2.53529	1.43136	0.90309	2.53529	0.90309	1.80618	5.12271	3.12418	2.09691	1.43136	3.61236
Coleoptera(AF012525)	Myxophaga	#REF!	#REF!	#REF!	#REF!	#REF!	#REF!	#REF!	#REF!	#REF!	#REF!	#REF!	#REF!	#REF!	#REF!	#REF!	#REF!	#REF!	#REF!	#REF!	#REF!	#REF!	#REF!	#REF!	#REF!
Coleoptera(AF201421)	Archostemata	#REF!	#REF!	#REF!	#REF!	#REF!	#REF!	#REF!	#REF!	#REF!	#REF!	#REF!	#REF!	#REF!	#REF!	#REF!	#REF!	#REF!	#REF!	#REF!	#REF!	#REF!	#REF!	#REF!	#REF!
Megaloptera(X89497)	Sialidae	2.09691	3	2.09691	2.53529	6.0511	2.53529	2.09691	2.09691	2.09691	0.90309	0.90309	0.90309	2.09691	1.80618	1.43136	#NUM!	2.33445	0.90309	2.33445	7.14605	3.12418	2.09691	1.43136	3.61236
Raphidioptera(AY521865)	Inocelliidae	2.09691	2.86273	2.09691	2.33445	4.95964	2.53529	2.09691	1.80618	2.33445	1.80618	2.53529	6.35181	2.86273	2.53529	1.43136	0.90309	2.53529	0.90309	3	6.43838	3.23754	2.09691	1.43136	3.69135
Neuroptera(X89482)	Chrysopidae	2.09691	3	2.09691	2.33445	6.21565	2.53529	2.33445	1.80618	2.33445	1.80618	2.53529	7.88823	2.86273	2.53529	1.43136	0.90309	2.53529	0.90309	2.53529	7.46142	3.12418	2.09691	1.43136	3.69135
Neuroptera(AF012527)	Ithonidae	#REF!	#REF!	#REF!	#REF!	#REF!	#REF!	#REF!	#REF!	#REF!	#REF!	#REF!	#REF!	#REF!	#REF!	#REF!	#REF!	#REF!	#REF!	#REF!	#REF!	#REF!	#REF!	#REF!	#REF!
Neuroptera(AF423787)	Ascalaphidae	2.09691	2.86273	2.09691	2.33445	5.90545	2.53529	2.86273	1.80618	2.33445	1.80618	2.53529	7.55159	3.69135	2.53529	1.43136	2.33445	2.53529	0.90309	3	6.95419	3.12418	2.09691	1.80618	3.96666
Neuroptera(AF423789)	Hemerobiidae	#REF!	#REF!	#REF!	#REF!	#REF!	#REF!	#REF!	#REF!	#REF!	#REF!	#REF!	#REF!	#REF!	#REF!	#REF!	#REF!	#REF!	#REF!	#REF!	#REF!	#REF!	#REF!	#REF!	#REF!
Hymenoptera(AF423781)	Tenthredinoidea	2.09691	2.86273	2.09691	2.33445	4.47409	2.53529	2.09691	1.80618	2.33445	1.80618	2.33445	4.59444	2.53529	2.53529	1.43136	0.90309	2.53529	0.90309	2.33445	4.6322	3.12418	2.09691	1.43136	3.61236
Hymenoptera(AY216700)	Apocrita-Chalcidoidea	#REF!	#REF!	#REF!	#REF!	#REF!	#REF!	#REF!	#REF!	#REF!	#REF!	#REF!	#REF!	#REF!	#REF!	#REF!	#REF!	#REF!	#REF!	#REF!	#REF!	#REF!	#REF!	#REF!	#REF!
Hymenoptera(AY216699)	Apocrita-Ichneumonoidea	#REF!	#REF!	#REF!	#REF!	#REF!	#REF!	#REF!	#REF!	#REF!	#REF!	#REF!	#REF!	#REF!	#REF!	#REF!	#REF!	#REF!	#REF!	#REF!	#REF!	#REF!	#REF!	#REF!	#REF!
Hymenoptera(AF423780)	Apocrita-Vespoidea	2.09691	2.86273	2.33445	2.33445	4.6322	2.53529	2.33445	1.80618	2.33445	1.43136	2.09691	4.59444	2.53529	2.53529	1.43136	0.90309	2.53529	0.90309	2.33445	4.6322	3.12418	2.09691	1.43136	3.61236
Diptera(AY521835)	Brachycera-Asilomorpha	2.09691	2.53529	1.80618	1.80618	3.76582	1.80618	2.09691	2.33445	2.86273	1.80618	2.86273	5.33445	2.53529	2.53529	1.80618	0	2.53529	0.90309	1.43136	6.01296	2.86273	2.09691	1.80618	3.69135
Diptera(AJ244360)	Nematocera-Psychodomorpha	1.80618	3.23754	3.90309	3.23754	3.52827	2.09691	2.86273	2.33445	0	1.43136	0	6.40062	4.55554	2.53529	4.38719	0	2.86273	0.90309	1.80618	5.84817	2.86273	2.09691	3.61236	3.90309
Strepsiptera(X89441)	Mengenillidia-Mengenillidae	#REF!	#REF!	#REF!	#REF!	#REF!	#REF!	#REF!	#REF!	#REF!	#REF!	#REF!	#REF!	#REF!	#REF!	#REF!	#REF!	#REF!	#REF!	#REF!	#REF!	#REF!	#REF!	#REF!	#REF!
Strepsiptera(DQ026302)	Stylopidia-Myrmecolacidae	#REF!	#REF!	#REF!	#REF!	#REF!	#REF!	#REF!	#REF!	#REF!	#REF!	#REF!	#REF!	#REF!	#REF!	#REF!	#REF!	#REF!	#REF!	#REF!	#REF!	#REF!	#REF!	#REF!	#REF!
Strepsiptera(X89440)	Stylopidia-Stylopidae-Stylopinae	#REF!	#REF!	#REF!	#REF!	#REF!	#REF!	#REF!	#REF!	#REF!	#REF!	#REF!	#REF!	#REF!	#REF!	#REF!	#REF!	#REF!	#REF!	#REF!	#REF!	#REF!	#REF!	#REF!	#REF!
Strepsiptera(X77784)	Stylopidia-StylopidaeXeninae	#REF!	#REF!	#REF!	#REF!	#REF!	#REF!	#REF!	#REF!	#REF!	#REF!	#REF!	#REF!	#REF!	#REF!	#REF!	#REF!	#REF!	#REF!	#REF!	#REF!	#REF!	#REF!	#REF!	#REF!
Lepidoptera(AF423783)	Glossata-Ditrysia-Apoditrysia	2.09691	2.53529	2.09691	2.33445	4.51545	2.33445	2.09691	1.80618	2.70927	0.90309	2.33445	4.66891	3	2.53529	1.43136	0.90309	2.53529	0.90309	2.70927	4.34147	3	2.09691	1.43136	3.43838
Lepidoptera(X89491)	Glossata-Ditrysia-Obtectomera	2.09691	2.53529	2.09691	2.33445	4.51545	2.33445	2.09691	1.80618	2.70927	0.90309	2.33445	4.80618	3	2.53529	1.43136	0.90309	2.53529	0.90309	2.70927	4.08518	3	2.09691	1.43136	3.43838
Tricoptera(AF423801)	Spicipalpia	#REF!	#REF!	#REF!	#REF!	#REF!	#REF!	#REF!	#REF!	#REF!	#REF!	#REF!	#REF!	#REF!	#REF!	#REF!	#REF!	#REF!	#REF!	#REF!	#REF!	#REF!	#REF!	#REF!	#REF!
Tricoptera(AF286291)	Annulipalpia	#REF!	#REF!	#REF!	#REF!	#REF!	#REF!	#REF!	#REF!	#REF!	#REF!	#REF!	#REF!	#REF!	#REF!	#REF!	#REF!	#REF!	#REF!	#REF!	#REF!	#REF!	#REF!	#REF!	#REF!
Tricoptera(AF286292)	Integripalpia	2.09691	2.53529	2.09691	2.33445	4.59444	2.53529	2.09691	1.80618	2.33445	0.90309	2.33445	4.02727	2.70927	2.53529	1.43136	0.90309	2.86273	0.90309	2.09691	5.45863	3.23754	2.53529	1.43136	3.61236
Mecoptera(AF286287)	Meropeidae	#REF!	#REF!	#REF!	#REF!	#REF!	#REF!	#REF!	#REF!	#REF!	#REF!	#REF!	#REF!	#REF!	#REF!	#REF!	#REF!	#REF!	#REF!	#REF!	#REF!	#REF!	#REF!	#REF!	#REF!
Mecoptera(AF334800)	Bittacidae	#REF!	#REF!	#REF!	#REF!	#REF!	#REF!	#REF!	#REF!	#REF!	#REF!	#REF!	#REF!	#REF!	#REF!	#REF!	#REF!	#REF!	#REF!	#REF!	#REF!	#REF!	#REF!	#REF!	#REF!
Mecoptera(AF334799)	Nannochoristidae	#REF!	#REF!	#REF!	#REF!	#REF!	#REF!	#REF!	#REF!	#REF!	#REF!	#REF!	#REF!	#REF!	#REF!	#REF!	#REF!	#REF!	#REF!	#REF!	#REF!	#REF!	#REF!	#REF!	#REF!
Mecoptera(X89487)	Boreidae	2.09691	2.86273	2.09691	2.33445	4.47409	2.53529	2.09691	1.80618	2.33445	1.80618	2.53529	4.70461	2.70927	2.53529	1.43136	0.90309	2.53529	0.90309	2.33445	5.04372	3.12418	2.09691	1.43136	3.61236
Siphonaptera(AF423895)	Ceratophyllomorpha	#REF!	#REF!	#REF!	#REF!	#REF!	#REF!	#REF!	#REF!	#REF!	#REF!	#REF!	#REF!	#REF!	#REF!	#REF!	#REF!	#REF!	#REF!	#REF!	#REF!	#REF!	#REF!	#REF!	#REF!
Siphonaptera(X89486)	Pulicomorpha	2.09691	2.70927	2.09691	2.33445	4.47409	2.53529	2.09691	1.80618	2.33445	1.80618	2.33445	4.70461	2.33445	2.53529	1.43136	0.90309	2.53529	0.90309	2.33445	5.07059	3.12418	2.09691	1.43136	3.61236
Siphonaptera(AF286286)	Hystrichopsyllomorpha	#REF!	#REF!	#REF!	#REF!	#REF!	#REF!	#REF!	#REF!	#REF!	#REF!	#REF!	#REF!	#REF!	#REF!	#REF!	#REF!	#REF!	#REF!	#REF!	#REF!	#REF!	#REF!	#REF!	#REF!
Siphonaptera(AF286283)	Pygiopsyllomorpha	#REF!	#REF!	#REF!	#REF!	#REF!	#REF!	#REF!	#REF!	#REF!	#REF!	#REF!	#REF!	#REF!	#REF!	#REF!	#REF!	#REF!	#REF!	#REF!	#REF!	#REF!	#REF!	#REF!	#REF!
