# Supplementary material for: A Unique Box in 28S rRNA Is Shared by the Enigmatic Insect Order Zoraptera and Dictyoptera
Source: PLoS One. 2013 Jan 3;8(1):e53679. doi: 10.1371/journal.pone.0053679 (PMC3536744; doi:10.1371/journal.pone.0053679)
Supplement: Table S4 — The detailed information of the variable regions of the 28S rDNA for each taxon. (XLS) [file pone.0053679.s009.xls]

## Sheet: Sheet1
		Da	Db	Dc	Dd	De	Df	D2-1	D2-2	D2-3	D2-4	D2-5	D2-6	D3-1	D3-2	D3-3	D3-4	D4	D5-1	D5-2	D5-3	Dg	D6	D7a	D7b-1	D7b-2	D7b-3	Dh	Di	Dj	D8-1	D8-2	D8-3	D8-4	D8-5	D8-6	D8-7	D9	D10-1	D10-2	D11
Chelicerata(AY210830)	Arachnida	11	1	14	1	4	19	11	84	11	102	149	3	8	21	23	15	8	3	8	2	0	10	38	2	6	0	4	4	1	6	3	18	5	2	1	39	7	2	14	4
Chelicerata(AF212167)	Merostomata	13	1	13	1	4	17	10	76	10	107	155	3	8	21	21	15	10	3	4	2	0	15	41	2	4	0	4	4	2	6	3	14	5	2	1	39	9	3	12	4
Chelicerata(AY210807)	Pycnogonida	20	2	14	1	4	18	9	93	17	107	198	4	6	22	35	16	13	3	3	2	0	27	48	2	6	0	4	2	1	6	3	8	5	2	3	65	10	3	11	4
Myriapoda(FJ605296)	Diplopoda	12	1	14	1	4	24	14	100	9	121	188	3	8	18	24	17	5	6	7	2	1	7	35	2	25	6	4	2	1	5	0	31	3	6	3	93	15	21	54	4
Crustacea(EU929084)	Maxillopoda	11	2	13	2	4	18	10	46	19	86	86	3	7	3	21	16	6	3	6	2	0	20	66	2	4	4	4	4	1	5	0	37	0	2	3	26	6	3	13	4
Crustacea(AY210842)	Malacostraca	17	2	14	1	4	23	8	78	8	108	35	3	6	22	21	14	6	3	3	3	0	22	213	2	2	13	11	3	1	9	2	77	5	2	4	12	6	2	11	4
Crustacea(AF346514)	Branchiopoda	16	3	16	1	5	23	19	81	9	106	71	4	13	26	21	47	16	7	9	2	2	44	347	2	4	26	6	9	1	7	6	73	5	1	3	41	14	39	127	14
Crustacea(AY210815)	Ostracoda	13	2	13	1	5	18	7	89	8	89	139	5	8	19	39	18	13	3	4	5	0	30	81	2	1	9	5	5	1	5	6	17	6	2	7	61	15	5	18	4
Protura(EF192442)	Sinentomata	15	6	17	1	9	20	8	122	8	154	168	5	13	20	21	26	10	7	7	4	1	42	77	2	10	40	5	6	4	0	0	29	5	2	0	0	12	37	29	51
Protura(EF192434)	Eosentomata	7	10	23	1	9	22	8	131	8	153	197	5	8	21	28	30	10	7	11	3	0	40	45	2	12	10	3	4	4	12	9	18	6	2	0	0	14	40	32	49
Protura(EU376049)	Acerentomata	17	5	19	1	8	21	8	118	8	158	179	4	5	21	27	28	10	7	11	4	0	43	56	2	10	39	4	6	4	4	8	4	5	2	3	0	10	39	27	52
Collembola(AJ251738)	Arthropleona	11	3	13	2	4	18	7	88	8	77	129	4	7	20	49	13	4	5	3	3	0	27	46	1	8	15	3	4	1	4	6	16	5	2	2	38	4	18	80	9
Collembola(EF199975)	Neelipleona	11	3	12	2	4	20	10	87	8	74	138	4	6	19	47	13	9	3	3	3	0	21	50	1	8	16	3	4	1	4	6	15	5	2	3	19	4	18	54	6
Collembola(EF199973)	Symphypleona	11	3	12	2	4	17	7	89	8	65	131	4	6	20	48	13	6	3	8	3	0	25	48	1	8	15	3	4	1	4	6	13	5	2	3	21	3	18	77	6
Diplura(EU376050)	Campodeoidea	23	16	14	1	4	16	7	115	8	81	126	4	9	24	58	17	11	6	2	2	0	138	61	2	8	12	2	4	1	5	0	83	6	2	3	7	8	17	15	4
Diplura(EF192440)	Japygoidea	22	24	18	1	4	17	6	162	7	79	198	4	13	23	88	17	9	8	7	2	0	133	58	2	9	11	2	4	1	5	0	37	5	2	3	76	98	33	160	4
Archaeognatha(EF199980)	Machilidae	14	2	13	2	4	23	8	96	7	78	96	4	7	21	26	15	17	3	10	2	0	40	41	2	8	6	3	6	1	5	5	12	4	2	3	49	25	13	16	4
Archaeognatha(JQ309934)	Machilidae	11	2	13	2	4	19	8	83	8	76	140	4	7	20	23	14	9	3	5	2	0	25	50	2	7	6	3	6	1	4	6	11	5	2	3	21	6	12	12	4
Archaeognatha(JQ309935)	Machilidae	11	2	13	2	4	21	8	98	8	78	161	4	7	21	25	16	9	3	18	2	0	27	62	2	7	6	3	6	1	4	6	11	5	2	3	22	12	12	12	4
Zygentoma(JQ309933)	Lepismatidae	14	4	14	2	4	17	7	90	7	75	140	5	8	20	52	16	15	7	7	2	0	25	113	2	8	11	3	6	2	6	6	46	5	2	3	22	9	17	13	4
Zygentoma(AY210810)	Lepismatidae	14	4	13	2	4	17	6	90	7	70	139	3	8	20	46	24	16	5	7	2	0	25	101	2	8	11	3	6	2	6	6	46	5	2	3	22	9	17	16	4
Odonata(AY859583)	Anisoptera	14	4	14	2	4	21	8	119	8	71	153	5	16	20	27	17	6	10	19	2	0	37	57	2	9	11	3	6	2	6	6	45	5	2	3	71	23	23	117	4
Odonata(EU424328)	Anisozygoptera	14	4	14	2	4	21	8	119	8	82	152	5	17	19	30	17	6	9	18	2	0	32	40	2	9	11	3	6	2	6	6	35	5	2	3	67	23	23	116	4
Odonata(FJ009944)	Zygoptera	14	4	14	2	4	21	8	117	8	75	173	5	16	20	37	18	6	7	29	2	0	33	48	2	9	11	3	6	2	6	6	35	5	2	3	69	21	23	118	4
Ephemeroptera(EU414715)	Setisura	?	?	?	?	?	?	?	?	8	71	141	4	7	21	23	28	8	5	7	2	1	30	413	2	7	3	3	6	2	6	6	9	1	5	3	61	12	16	64	4
Ephemeroptera(EU414716)	Pisciforma	14	4	14	2	4	17	8	101	7	73	141	4	7	21	23	28	8	6	4	2	1	30	422	2	7	3	3	6	2	6	6	16	1	5	3	60	12	16	61	4
Plecoptera(EU414717)	Perloidea	12	5	13	2	4	23	8	128	8	116	78	3	8	26	33	17	53	7	24	4	1	43	59	2	7	92	3	6	2	4	7	54	4	4	3	100	43	26	131	4
Plecoptera(EU414718)	Nemouroidea	?	?	?	?	?	?	?	?	?	?	?	?	6	25	39	17	44	14	4	4	1	30	77	2	6	17	3	6	2	5	6	55	5	2	3	56	36	24	120	5
Dermaptera(EU426876)	Forficulina	12	5	13	2	4	25	8	133	10	94	152	5	5	20	33	16	16	3	82	2	1	33	53	2	11	18	3	6	2	5	6	24	3	4	3	26	21	22	108	4
Isoptera(AY859614)	Termopsidae	10	3	17	2	4	18	8	135	10	116	189	5	9	30	35	10	14	3	44	2	2	14	34	2	7	14	3	6	2	5	6	34	5	2	3	21	22	22	162	5
Blattaria(AY210819)	Blaberidae	10	4	14	2	4	18	9	126	10	95	155	5	10	21	24	10	14	3	5	2	2	32	36	2	7	13	3	6	2	5	6	34	5	2	3	23	17	22	117	6
Blattaria(EU426877)	Blattellidae	11	4	14	2	4	19	9	126	9	93	183	5	9	24	20	10	14	3	4	2	2	36	36	2	7	13	3	6	2	5	6	100	5	2	3	21	10	22	147	5
Mantodea(AY859585)	Mantidae	14	3	14	2	4	18	8	127	8	89	148	5	7	17	20	10	14	3	1	2	2	47	40	2	7	15	3	6	2	5	6	44	5	2	3	25	10	22	93	5
Mantophasmatodea(EU426875)	Mantophasmatidae	11	5	15	2	3	18	8	133	9	99	147	5	7	20	23	15	7	3	7	3	0	28	41	2	10	19	3	6	2	5	6	27	5	2	3	68	24	27	54	5
Grylloblattodea(DQ457320)	Grylloblattidae	15	5	14	2	4	18	8	131	9	102	154	5	8	31	45	16	27	36	1	4	2	43	36	2	9	131	3	6	?	?	?	?	?	?	?	?	?	?	?	?
Phasmatodea(EU426878)	Anareolatae	11	5	14	2	4	18	8	131	9	85	170	4	7	23	42	16	16	6	1	2	1	37	41	2	9	12	3	6	2	5	6	13	4	0	0	0	11	20	65	6
Phasmatodea(EU426879)	Areolatae	11	5	14	2	4	18	12	129	9	86	174	4	7	23	54	16	17	7	1	3	1	39	61	2	9	12	3	6	2	6	6	51	5	2	3	8	10	19	65	6
Embiodea(HQ857603)	Oligotomidae	11	5	15	2	4	18	9	127	9	88	146	5	10	19	23	16	8	4	1	2	1	30	40	2	9	12	3	6	2	5	6	41	5	2	3	40	6	19	62	5
Orthoptera(AY859546)	Caelifera	12	4	14	2	4	18	9	132	8	90	148	5	8	21	35	16	4	7	10	2	3	29	50	2	9	15	3	6	2	5	6	153	5	2	3	48	6	19	129	5
Orthoptera(EU414721)	Ensifera	11	5	14	2	4	18	11	122	8	87	155	5	8	21	24	16	4	7	8	2	3	40	38	2	9	15	3	6	2	5	6	49	5	2	3	61	6	20	113	4
Zoraptera(JN192451)	Zorotypidae	17	3	14	0	0	21	9	159	16	83	182	8	5	33	19	10	6	43	11	2	1	43	42	1	25	13	3	7	2	4	1	60	3	2	5	65	12	41	60	4
Zoraptera(JN192452)	Zorotypidae	17	3	14	0	0	21	9	155	16	83	189	8	5	35	13	10	8	40	11	2	1	37	42	2	25	13	3	7	2	4	1	60	3	2	5	65	9	41	60	4
Psocoptera(JQ259058)	Psocomorpha	11	3	16	3	4	19	7	117	9	111	159	6	6	20	25	32	7	3	7	3	1	27	48	3	11	16	3	5	2	2	4	17	5	4	4	59	4	18	116	5
Psocoptera(JQ309937)	Psocomorpha	11	2	16	3	5	19	7	119	9	114	155	6	6	19	25	29	7	3	6	3	1	25	42	2	11	14	3	5	2	2	4	17	5	4	4	64	4	18	115	5
Phthiraptera(JQ309932)	Anoplura	14	63	23	2	4	20	9	214	12	116	204	6	9	53	80	48	8	217	225	4	2	127	59	2	23	66	3	6	2	3	4	415	5	5	9	239	26	95	160	5
Hemiptera(JF719820)	Sternorrhyncha	21	4	15	2	4	19	9	121	26	93	72	5	62	40	52	47	54	54	49	3	1	42	356	2	13	47	4	6	2	4	6	27	5	2	3	32	6	25	90	43
Hemiptera(JQ259057)	Sternorrhyncha	7	5	7	0	5	24	5	14	3	72	42	2	4	2	8	11	4	3	7	0	0	6	24	1	0	0	3	1	2	5	6	27	5	2	3	45	10	22	117	6
Hemiptera(JQ309936)	Clypeorrhyncha	13	4	15	2	4	18	8	123	7	73	142	5	7	30	28	18	10	13	3	4	1	34	54	3	9	12	3	6	2	5	6	28	5	2	3	47	10	20	114	9
Hemiptera(JF719822)	Archaeorrhyncha	11	6	14	2	4	17	8	116	8	87	144	5	13	29	30	21	9	7	5	3	1	45	78	2	9	14	3	5	2	5	6	46	5	2	3	58	22	22	124	4
Hemiptera(JF719829)	Coleorrhyncha	12	5	15	2	4	18	8	127	8	86	142	5	7	19	28	16	11	3	4	2	1	33	192	2	9	11	3	6	3	5	7	57	5	2	3	51	8	20	140	4
Hemiptera(EU426880)	Pentatomomorpha	11	5	15	2	4	19	8	112	8	90	151	5	4	30	31	16	10	5	3	3	1	32	154	2	9	12	3	5	2	5	6	28	5	2	3	48	8	20	121	4
Thysanoptera(JQ259051)	Thripidae	12	4	14	2	0	17	9	109	7	66	61	5	6	20	23	13	5	3	6	3	0	25	69	2	8	7	3	5	2	10	5	21	6	4	3	43	6	22	91	9
Thysanoptera(JQ259052)	Phlaeothripidae	13	4	14	2	4	17	8	135	9	105	80	6	7	30	11	34	22	81	12	3	1	61	66	2	7	59	3	6	3	9	6	221	6	5	2	69	64	213	157	9
Neuroptura(JQ259050)	Myrmeleontoidea	19	18	16	2	5	22	8	152	8	92	201	5	40	45	25	41	10	59	33	2	2	50	78	2	10	32	3	6	2	5	6	51	5	3	2	29	31	35	249	5
Neuroptera(JQ259053)	Mantispoidea	17	8	15	2	5	21	8	142	8	101	209	5	40	34	25	134	9	31	32	2	2	43	105	2	10	12	3	6	2	5	6	524	5	2	3	97	31	26	150	4
Megaloptera(JQ259049)	Corydalidae	16	64	20	2	5	20	8	136	8	119	361	5	9	59	52	19	7	230	51	2	1	53	84	2	10	14	3	6	2	7	1	235	0	7	4	72	24	22	248	6
Raphidioptera(GU169693)	Raphidiidae	10	5	14	2	5	20	8	137	8	85	189	5	9	30	34	16	44	12	7	3	1	37	106	2	10	12	3	6	2	5	6	226	5	2	3	66	19	24	128	?
Coleoptera(AY210843)	Polyphaga	14	4	14	2	4	20	8	90	8	81	145	5	8	20	24	16	9	10	3	2	1	36	532	2	10	12	3	6	2	5	6	39	5	2	3	32	6	22	111	4
Diptera(M21017)	Brachycera	13	4	15	2	5	18	8	42	8	95	92	1	4	3	28	46	17	11	0	4	0	32	24	1	15	5	2	4	1	6	6	33	9	2	1	44	18	53	92	7
Diptera(L78065)	Nematocera	14	4	15	2	7	23	8	77	13	166	62	2	15	39	33	21	16	9	37	4	1	36	48	1	11	20	2	3	6	5	0	2	1	2	0	0	22	37	158	17
Strepsiptera(HM156704)	Myrmecolacidae	89	65	21	1	18	23	19	69	9	162	181	5	107	50	61	61	53	53	?	?	?	?	?	?	?	?	?	?	?	?	?	?	?	?	?	?	?	?	?	?
Mecoptera(EU426882)	Boreidae	14	5	14	2	5	20	8	94	8	76	133	5	7	23	19	16	17	6	3	2	1	26	55	2	10	12	3	6	2	5	6	31	5	2	3	32	6	20	42	4
Siphonaptera(FJ040538)	Pulicidae	14	5	14	2	5	20	8	91	8	73	138	5	7	16	28	16	7	6	3	2	0	27	46	2	10	12	3	5	2	5	6	29	5	2	3	30	6	20	41	4
Trichoptera(JQ259059)	Phryganeidae	14	11	21	2	6	19	8	102	8	84	145	5	9	22	26	23	32	5	2	2	1	46	56	2	11	12	3	6	2	5	6	51	5	3	2	29	12	17	83	4
Lepidoptera(EU414731)	Glossata	10	4	14	2	5	20	6	92	13	85	147	5	26	22	29	17	8	6	2	2	1	41	43	2	11	21	3	8	2	5	6	24	5	2	4	90	8	23	42	4
Lepidoptera(AF463459)	Glossata	12	4	14	2	5	20	8	105	8	89	153	5	16	22	27	17	9	6	2	2	1	28	58	2	11	19	3	8	2	4	4	49	5	2	2	38	12	23	41	4
Hymenoptera(AY859612)	Vespoidea	9	8	14	2	5	21	8	93	8	78	153	5	6	20	23	16	23	6	6	2	1	36	56	2	10	12	3	6	2	4	6	33	5	2	3	30	6	19	40	4
Hymenoptera(EU414729)	Symphyta	9	5	14	2	5	20	8	92	8	75	153	5	6	20	23	16	17	6	4	2	1	24	224	2	10	12	3	6	2	4	6	23	5	2	3	29	6	20	40	?
shortest one		7	1	7	0	0	16	5	14	3	65	35	1	4	2	8	10	4	3	0	0	0	6	24	1	0	0	2	1	1	0	0	2	0	0	0	0	3	2	11	4
longest one		89	65	23	3	18	25	19	214	26	166	361	8	107	59	88	134	54	230	225	5	3	138	532	3	25	131	11	9	6	12	9	524	9	7	9	239	98	213	249	52
Variation		82	64	16	3	18	9	14	200	23	101	326	7	103	57	80	124	50	227	225	5	3	132	508	2	25	131	9	8	5	12	9	522	9	7	9	239	95	211	238	48
The numbering of length variable regions of 28S rRNAs corresponds to the description in manuscript and the legends of Figure 2 and Figure 3.

## Sheet: Sheet2
Hemiptera JF719821	Enicocephalomorpha		16	30	2	4	29	428	16	5	13	23	24	9	26	16	2	40	43	9	13	6	5	3	7	2	171	8	175	5
Hemiptera JF719825	Gerromorpha		17	29	2	4	29	430	16	5	17	27	16	10	11	15	2	37	227	9	12	5	5	3	7	2	175	10	178	9
Hemiptera JF719823	Cimicomorpha		16	30	2	4	30	421	16	4	16	29	16	9	9	15	2	30	137	9	11	6	5	3	7	2	170	9	173	3
Hemiptera JF719826	Leptopodomorpha		17	29	2	4	31	410	15	4	16	28	16	9	8	16	2	31	49	9	12	6	5	3	7	2	165	7	175	3
Hemiptera JF719824	Nepomorpha		18	29	2	4	31	441	16	5	21	24	16	10	10	16	2	37	156	8	14	6	5	3	7	2	169	7	189	5
Hemiptera JF719828	Pentatomomorpha		16	30	2	4	30	436	16	4	25	31	16	10	9	18	2	34	170	9	12	6	5	3	7	2	175	16	178	4
Hemiptera JF719827	Dipsocoromorpha		16	30	2	4	31	405	16	5	17	28	16	10	9	16	2	36	78	9	12	6	5	3	7	2	176	10	200	6
