# Supplementary material for: A Unique Box in 28S rRNA Is Shared by the Enigmatic Insect Order Zoraptera and Dictyoptera
Source: PLoS One. 2013 Jan 3;8(1):e53679. doi: 10.1371/journal.pone.0053679 (PMC3536744; doi:10.1371/journal.pone.0053679)
Supplement: Dataset S1 — The data matrix of the conservative parts of the 18S and 28S rDNA. This matrix only included the conservative region of the combined 18S and 28S rDNA. The variable regions were excluded in advance referred to the secondary structure of the 18S and 28S rRNA respectively. (FAS) [file pone.0053679.s010.fas]

>Chelicerata Arachnida
TAAGCCATGCATGTCTAAGTACAAGCCAAGGTGAAACCGCGAATGGCTCATTAAATCAGT
TACGGTTCCTTAGACTACTACTTGGATAACTGTGGTAATTCTAGAGCTAATACATGCGAG
CTCCGACCGGGACGAGCGCTTTTATTAG-AC-CAAGACCAATCGTGGC--GACTCTGGAT
AACGGATCGCACGGTACC-GGCGACGTATCTTTCAAGTGTCTGCCTTATCAACTTTCGAT
GGTAGGTTATGCGCCTACCATGGTCGTTACGGGTAACGGGGAATCAGGGTTCGATTCCGG
AGAGGGAGCCTGAGAAACGGCTACCACATCCAAGGAAGGCAGCAGGCGCGCAAATTACCC
ACTCCCGGCACGGGGAGGTAGTGACGAAAAATAACAATACGGGACTCGAGGCCCCGTAAT
TGGAATGGGTACACTCTAAACC-CTTTAACGAGGATCTATTGGAGGGCAAGTCTGGTGCC
AGCAGCCGCGGTAATTCCAGCTCCAATAGCGTATATTAAAGTTGTTGCGGTTAAAAAGCT
CGTAGTTGGATCTCGGTTCCGGACTGTCGGTCCGCCGGCGACTGGCAGGGGACGTCTAG-
CCGGCCTCCCTCGGTGCTCTTCACCGGGTGTCTTGGGTGTCCGGCACGTTTACTTTGAAA
AAATTAGAGTGCTCAAAGCAGGCGCCTGG-GTGCATGGAATAATGGAATAG-GACCTCGG
TTCTATGTTGGTTTTCGGAACCGAGGAAATGATTAAGAGGGACAGACGGGGGCATTCGTA
TTGCGACGCTAGAGGTGAAATTCTTGGACCGTCGCAAGACGAACTACTGCGAAAGCATTT
GCCAAGAATGTTTTCATTAATCAAGAACGAAAGTTAGAGGTTCGAAGGCGATCAGATACC
GCCCTAGTTCTAACCATAAACGATGCCAACCAGCGATCCGCCTGAGTTCGACTCGGCGGG
CAGCTTGGGAAACCAAAGTCTCTGGGTTCCGGGGGAAGTATGGTTGCAAAGCTGAAACTT
AAAGGAATTGACGGAAGGGCACCACCAGGAGTGGAGCCTGCGGCTTAATTTGACTCAACA
CGGGAAAACTTACCCGGCCCGGACACCGGAAGGATTGACAGATTAATAGCTCTTTCTTGA
TTCGGTGGGTGGTGGTGCATGGCCGTTCTTAGTTGGTGGAGCGATTTGTCTGGTTAATTC
CGATAACGAACGAGACTCTAGCCTACTAAATAGACGGCGATTAGAGTCGCTCCTTCTTAG
AGGGACAGGCGGCGCCGCACGAGACAGAGCAATAACAGGTCTGTGATGCCCTTAGATGTC
CGGGGCCGCACGCGCGCTACACTGAAGGATGCAGCGTGCCCCTGTCCGGAAGGACTGGGT
AACCCCTTCAACCT------------------CCTTCGTGATAGGGATAGGGGATTGGAA
TTATTCCCCTTCAACGAGGAATTCCCAGTAAGCGCGAGTCATAAGCTCGCGTTGATTACG
TCCCTGCCCTTTGTACACACCGCCCGTCGCTACTACCGATTGAATGATTTAGTGAGGTCT
TCGGACTGGCGCCCGGGAACGGGGAAGAGCCCAGCGCCGAATCCCTTAATGGGAAATGTG
GCGTTTGGGAGGTCGTTCCCGGTGCAA-GTCCCCTGACTGGGGCTCCCAGAGCGGGTGCA
AGGCCCTTTTGGATTCGGCTTCTCTGGAGTCGGGTTGCTTGGGAGTGCAACCCTAAGTGG
GTGGTAAACTCCACCTAAGGCTAAATACTGGCGCGAGTCCGATAGCGAACAAGTACCGTG
AGGGAAAGTTGAAAAGAACTTTGAAGAGAGAGTTCAAGA-GTACGTGAAACCGCTTCGAG
GCAAACGGGTGGGCCCTCGAAGGGGGGATTC-ACGCACTTTCCCCTCGCTGCGACCGGTT
GGGCCTGACCGAGGTCG-GCAGCGAGGTCGGTCACCCACCCGACCCGTCTTGAAACACGG
ACCAAGGAGTCTAACATGTGCGCGAGTCGTCGGGAGGCCCGCAGGCGTAATGAAAGTGAA
GGTTGGGATGCACCAACGGCCCGTCCCGGGACGGAGCGAGAGCGTACACGTTGGGACCCG
AAAGATGGTGAACTATGCCTGGGCAGGACGAGGCCAGAGGAAACTCTGGTGGAGGTCCGC
AGCGATTCTGACGTGCAAATCGATCGTCAGACCTGGGTATAGGGGCGAAAGACTAATCGA
ACCATCTAGTTGCTGGTTCCCTCCGAAGTTTCCCTCAGGATAGCTGGTGCTCCAGTCTCA
TCCGGTAAAGCGAATGATTAGAGGCCTTGGGGCCGAAACGACCTCAACCTATTCTCAAAC
TTTCAATGGGTGAGAAGTCCGGTTTACGTTGAAGCCCGGACGGATGAGTGCCCAGTGGGC
CACTTTTGGTAAGCAGAACTGGCGCTGTGGGATGAACCAAACGCCGGGTTAAGGAGCCCG
ATGCAACG-CTCACGAGATCCCATGAAAGGTGTTGGTTGCTATAGACAGCAGGACGGTGG
CCATGGAAGTCGGAATCCGCTAAGGAGTGTGTAACAACTCACCTGCCGAAGCAACTAGCC
CTGAAAATGGATGGCGCTCCAGCGTCGATCCCATACCCGGCCGTCTCGGCAATGCCGAGA
CGAGTAGGAGGGTCGCGGAGGTGTGCGTTGAAGGTGCCGGGCGTGAGCCCGTCTGGAGCC
GCCTCCGGTGCAGATCTTGGTGGTAGTAGCAAATACTCAAGTGAGAACCTTGAGGACTGA
CGTGGAGAAGGGTTCCATGTGAACAGCAGTTGAACATGGGTCAGTCGGTCCTAAGGGATG
GGGGAAACCCGTGACCGAAAGGGAATCGGGTTAATATTCCCGAACCCGGG-CGGAGTCGC
GGGGTCCAGTGCGGTAACGCAAACGAACTCGGAGACGTCGGCGGGAGTCCCGGGAAGAGT
TGTCTTTTCTTTGTAAGGAGTC-GGCTCCCTGGAATCGGCTCGCCCGGAGATAGGGATGC
TGTGTCCGTA-AAGCACC-------GCGGCT---CTTGCGGTGTCCGGA-GCGCTCCGGC
CCTTGAAAATCCGAGGGAGAG-TGTGT-TTCGTGCCGGACCGTACCCATAT-CCGCAGCA
GGTCTCCAAGGTGAACAGCCTCTAGTCGATGGAACAATGTAGGTAAGGGAAGTCGGCAAG
ACGGATCCGTAACTTCGGGACAAGGATTGGCTCTGAGGACTGGGCCGTCG-GGCTGAGGT
CCGAA-GCGG-GACTGAGG-GACTGGGCGAGATTCGGTCGAGA-CCAGTCGGGGCCTTCC
C-GTGGATGCCCGTTTCGGCTGGCAACTAACAGCCAACTCAGAACTGGCACGGACCGGGG
GAATCCGACTGTCTAATTAAAACAAAGCATTGCGATGGCCGTCGCCGGTGTTGACGCAAT
GTGATTTCTGCCCAGTGCTCTGAATGTCAAAGTGAAGAAATTCAACCAAGCGCGGGTAAA
CGGCGGGAGTAACTATGACTCTCTTAAGGTAGCCAAATGCCTCGTCATCTAATTAGTGAC
GCGCATGAATGGATTAACGAGATTCCCACTGTCCCTATCTACTATCTAGCGAAACCACAG
CCAAGGGAACGGGCTTGGCAGA-ATCAGCGGGGAAAGAAGACCCTGTTGAGCTTGACTCT
AGTCTGACTCTGTGAAGAGACATGA-GAGGTGTAGCATAAGTGGGAGGTGCCGCCGGTGA
AATACCACTACTTTCAT-CGTTTCTTTACTGACTCGGTGAAGCGGAGAGCGGGCCGGGTC
CACCGTTCTAGCTCTAAGCGGCACGACGCGATCCGCTCCGAGGACAGTGTCAGGCGGGGA
GTTTGACTGGGGCGGTACATCTGTCAAAAGGTAACGCAGGTGTCCTAAGGCGAGCTCAGC
GAGGACAGAAACCTCGCGTAGAGCAAAAGGGCAAATGCTGGCTTGATCTTGATTTTCAGT
ACGAATACAGACCGCGAAAGCGGGGCCTATCGATCCTTT----------TGATTTTAGGA
GTTTTAAGCAAGAGGTGTCAGAAAAGTTACCACAGGGATAACTGGCTTGTGGCGGCCAAG
CGTTCATAGCGACGTCGCTTTTTGATCCTTCGATGTCGGCTCTTCCTATCATTGCGAAGC
AGAATTCGCCAAGCGTTGGATTGTTCACCCACTAATAGGGAACGTGAGCTGGGTTTAGAC
CGTCGTGAGACAGGTTAGTTTTACCCTACTGATGGTCGTTGCGATAGTAATCCTGCTCAG
TACGAGAGGAACCGCAGGTTCGGACACTTGGTACATGTGCTTGGTCGAGCGGCCAGTGGT
GC
>Chelicerata Merostomata
TAAGCCATGCATGTCTAAGTACATGCCGAGGTGAAACCGCGAATGGCTCATTAAATCAGC
CGTTGTTCCTTAGATCGCTACTTGGATAACTGTGGTAATTCTAGAGCTAATACATGCAAG
CTCCGACCGGGACGAGCGCTTTTATTAG-AC-CAAGACCAATCATGGT--GACTCTGGAT
AACTGATCGCACGGTACC-GGCGACGCATCTTTCAAGTGTCTGCCTTATCAACTGTCGAT
GGTAGGTTATGCGCCTACCATGGTCGTAACGGGTAACGGGGAATCAGGGTTCGATTCCGG
AGAGGGAGCCTGAGAAACGGCTACCACATCCAAGGAAGGCAGCAGGCGCGCAAATTACCC
ACTCCCAGAACGGGGAGGTAGTGACGAAAAATAACGATACGGGACTCGAGGCCCCGTAAT
TGGAATGAGTACACTCTAAATC-CTTTAACGAGGATCTATTGGAGGGCAAGTCTGGTGCC
AGCAGCCGCGGTAATTCCAGCTCCAATAGCGTATATTAAAGTTGTTGCGGTTAAAAAGCT
CGTAGTTGGATCTCAGTTCTAGACTGGCGGTCCGCTGGCGACTGCCTGGAAACATCCTG-
CCGGTTTCCCTCGGTGCCCTTGATTGAGTGTCTTGGGTGGCCGGCACGTTTACTTTGAAA
AAATTAGAGTGCTCAAAGCAGGCGCCTGG-GTGCATGGAATAATGGAATAG-GACCTCGG
TTCTATGTTGGTTTTCGGAACCGAGGTAATGATTAAGAGGGACAGACGGGGGCATTCGTA
TTGCGACGCTAGAGGTGAAATTCTTGGACCGTCGCAAGACGAACTACTGCGAAAGCATTT
GCCAAGAATGTTTTCATTAATCAAGAACGAAAGTTAGAGGTTCGAAGGCGATCAGATACC
GCCCTAGTTCTAACCATAAACGATGCCAACCAGCGATCCGCCTGAGTTCGACTCGGCGGG
CAGCTTGGGAAACCAAAGTGTTTGGGTTCCGGGGGAAGTATGGTTGCAAAGCTGAAACTT
AAAGGAATTGACGGAAGGGCACCACCAGGAGTGGAGCCTGCGGCTTAATTTGACTCAACA
CGGGGAAACTCACCCGGCCCGGACACTGGAAGGATTGACAGATTAAGAGCTCTTTCTTGA
TTCAGTGGGTGGTGGTGCATGTCCGTTCTTAGTTGGTGGAGCGATTTGTCTGGTTAATTC
CGATAACGAACGAGACTCTAGCCTATTAAATAGACGCCGATCAGTGTCGGTCCTTCTTAG
AGGGACAAGCGGCGCCGCACGAGACAGAGCAATAACAGGTCTGTGATGCCCTTAGATGTC
CGGGGCCGCACGCGCGCTACACTGAAGGAATCAGCGTGTCCCTGTCCGGTAGGACTGGGT
AACCCGTTGAACCT------------------CCTTCGTGATAGGGATAGGGGCTTGTAA
TTATTCCCCTTGAACGAGGAATTCCCAGTAAGCACGAGTCATCAGCTCGTGTTGATTACG
TCCCTGCCCTTTGTACACACCGCCCGTCGCTACTACCGATTGAATGATTTAGTGAGGTCT
TCGGACTGGCTGCCGGGAACGGGGAAAAGCCCAGCGCCGAATCCCGCTATGGGAAATGTG
GCGTTTGGGAGGCACTTTCCGGTGCAA-GTCCCCTGACTGGGGCTCCCGGAGCGGGTGCA
AGGCCCATATGGAGGTCGCCTCTCCGGAGTCGGGTTGCTTGAGAGTGCAGCCCTAAGTGG
GTGGTAAACTCCACCTAAGGCTAAATACGTCCACGAGACCGATAGTAAACAAGTACCGTG
AGGGAAAGTTGAAAAGAACTTTGAAGAGAGAGTTCAAGA-GTACGTGAAACCGCTTAGAG
GTAAACGGGTGGGCCCTCGAAAGGGGGATTC-ACGCACTTTCCCCTCGCCGCCACCGGTT
GGGCCCAACCGAGGTCG-GCGGCGAGGTCGGTCACCCACCCGACCCGTCTTGAAACACGG
ACCAAGGAGTCTAACATGTGCGCAAGTCATTGGGAGGCCTAGAGGCGCAATGAAAGTGAA
GGTTGGGATGCACCAACGGCCCGTCCCGGGGCGGAGTGAGAGCGTACACGTTGGGACCCG
AAAGATGGTGAACTATGCCTGGGCAGGACGAAGCCAGAGGAAACTCTGGTGGAGGTCCGC
AGCGATTCTGACGTGCAAATCGATCGTCAGACCTTGGTATAGGGGCGAAAGACTAATCGA
ACCATCTAGTAGCTGGTTCCCTCCGAAGTTTCCCTCAGGATAGCTGGTGCTCCAGTCTCA
TCCGGTAAAGCGAATGATTAGAGGCCTTGGGGCCGAAACGACCTCAACCTATTCTCAAAC
TTTAAATGGGTGAAAAGTCCGGCTTGCTCTGAAGCCCGGACGGATGAGTGCCCAGTGGGC
CATTTTTGGTAAGCAGAACTGGCGCTGTGGGATGAACCAAAAGCCGGGTTACGGCGCCCG
ATGCAACG-CCCATGAGATCCCATGAAAGGTGTTGGTTGCTATAGACAGCAGGACGGTGG
CCATGGAAGTTGGAACCCGCTAAGGAGTGTGTAACAACTCACCTGCCGAAGCAACTAGCC
CTGAAAATGGATGGCGCTTGAGCGTCGAGCCTACACCCGGCCGCCGCGGCAATGCCGCGG
CGAGTAGGAGGGTCGCAGCGGCGAGCGTTGAAGGTGCCGGGCGTGAGCCCGCCTGGAGCC
GCCGCTGGTGCAGATCTTGGTGGTAGTAGCAAATACTCAAGTGAGAACCTTGAGGACTGA
GGTGGAGAAGGGTTCCATGTGAACAGCAGTTGAACATGGGTCAGTCGGTCCTAAGGGATA
GGAGAAATCCGTGACCGAAAGGGAATCGGGTTAATATTCCCGAACCCGGA-CGGAGTCGT
CGGGTCAAGTGCGGTAACGCAACCGAACTCGGAAACGTCGACGGGAGTCCCGGGAAGAGT
TGTCTTTTCTTTGTAAGGGATC-GGCTCCCTGGAATCGGCTCGCCCGGAGATAGGGATGC
TGTACCCGTA-AAGCACC-------GCGGCT---CTTGCGGTGTCCGGA-GCGCTCCGGC
CCTTGAAAATCCGAGGGAGAGA-GTGT-TTCGTGCCGGACCGTACCCATAT-CCGCAGCA
GGTCTCCAAGGTGAACAGCCTCTAGTCGATAGAACAATGTAGGTAAGGGAAGTCGGCAAA
ACGGATCCGTAACCTCGGGACAAGGATTGGCTCTGAGGGCTGGGTCGTCG-GGCTGAAGT
CCGAC-GCGG-GACTGCGG-GACTGGGCGAGGCTCGGTCAAGA-CCAGTCGGGACCTTCC
C-GTGAA-GGCCGTTTCGGCCAGCAACTAACAGCCGACTCAGAACTGGCACGGACCGGGG
GAATCCGACTGTCTAATTAAAACAAAGCATTGCGATGGCCGTCGACGGTGTTGACGCAAT
GTGATTTCTGCCCAGTGCTCTGAATGTCAAAGTGAAGAAATTCAACCAAGCGCGGGTAAA
CGGCGGGAGTAACTATGACTCTCTTAAGGTAGCCAAATGCCTCGTCATCTAATTAGTGAC
GCGCATGAATGGATTAACGAGATTCCCACTGTCCCTATCTACTATCTAGCGAAACCACAG
CCAAGGGAACGGGCTTGGAAAA-ATCAGCGGGGAAAGAAGACCCTGTTGAGCTTGACTCT
AGTCTGACTCTGTGAAGAGACATGA-GAGGTGTAGCATAAGTGGGAGGTGCCGCCGTTGA
AATACCACTACTTTCAT-CGTTTCTTTACTGACTCGGTGAAGCGGAGAGCGGACCGGGTC
CACGTTTCTAGTCCTAAGTGGTCTGGCGCGATCTGCTCCGAGGACAGTGTCAGGCGGGGA
GTTTGACTGGGGCGGTACATCTGTCAAAAGGTAACGCAGGTGTCCTAAGGCGAGCTCAGC
GAGGACAGAAACCTCGCGTAGAGCAAAAGGGCAAAAGCTTGCTTGATCTTGATTTTCAGT
ACGAATACGGACCGCGAAAGCGGGGCCTATCGATCCTTT----------TGACTTTAGGA
GTTTTAAGCAAGAGGTGTCAGAAAAGTTACCACAGGGATAACTGGCTTGTGGCGGCCAAG
CGTTCATAGCGACGTCGCTTTTTGATCCTTCGATGTCGGCTCTTCCTATCATTGCGAAGC
AGAATTCGCCAAGCGTTGGATTGTTCACCCACTAATAGGGAACGTGAGCTGGGTTTAGAC
CGTCGTGAGACAGGTTAGTTTTACCCTACTGATGGTCGTTGCGATAGTAATCCTGCTCAG
TACGAGAGGAACCGCAGGTTCGGACACTTGGTACATGTGCTTGGTCGAGCGACCAGTGGT
GC
>Chelicerata Pycnogonida
TAAGCCATGCATGTGTAAGTACATGCCGAGGCGAAACCGCGAATGGCTCATTAAATCAGT
TATGGTTCCTTAGATCGTCACATGGATAACTGTGGTAATTCTAGAGCTAATACATGCATG
CCCCGACCGGAAAGGGCGCTTTTATTAG-AC-CAAAACCAATCGTGGT--GACTCTGGAT
AACCGATCGCACGGTACC-GGCGACGTGTCTTTCAAATGTCTGCCTTATCAACTGTCGAT
GGTAGGTTATGCGCCTACCATGGTCGTAACGGGTAACGGGGAATCAGGGTTCGATTCCGG
AGAGGGAGCCTGAGAAACGGCTACCACATCCAAGGAAGGCAGCAGGCACGCAAATTACCC
ACTCCCGGCACGGGGAGGTAGTGACGAAAAATAACAATACGGGACTCGAGGCCCCGTAAT
TGGAATGAGTACACTTTAAATC-CTTTAACGAGGATCTATTGGAGGGCAAGTCTGGTGCC
AGCAGCCGCGGTAATTCCAGCTCCAATAGCGTATATTAAAGTTGTTGCGGTTAAAAAGCT
CGTAGTTGGATTTCTGTTCCAGACTGACGGTCCACCGGTGACTGTCAGGGAACATCCCG-
TCGGCTTCCCGCGGTGCTCTTCGTTGAGTGTCGCGGGAGGCCGACAAGTTTACTTTGAAA
AAATTAGAGTGCTCAAAGCAGGCGCCTGG-GTGCATGGAATGATGGAATAG-GACCTCGG
TTCTATGTTGGTTTTCGCAACCGAGGTAATGATTAAGAGGGACAGACGGGGGCATTCGTA
TTGCGACGCTAGAGGTGAAATTCTTGGACCGTCGCAAGACGAACTATTGCGAAAGCATTT
GCCAAGAATGTTTTCATTAATCAAGAACGAAAGTTAGAGGTTCGAAGGCGATCAGATACC
GCCCTAGTTCTAACCATAAACGATGCCAACCAGCGATCCGCCGGAGTTAGACTCGGCGGG
CAGCTTGGGAAACCAAAGTCTTTGGGTTCCGGGGGAAGTATGGTTGCAAAGCTGAAACTT
AAAGGAATTGACGGAAGGGCACCACCAGGAGTGGAGCCTGCGGCTTAATTTGACTCAACA
CGGGAAAACTCACCCGGCCCGGACACTGGAAGGATTGACAGATTGAGAGCTCTTTCTTGA
TTCAGTGGGTGGTGGTGCATGGCCGTTCTTAGTTGGTGGAGCGATTTGTCTGGTTAATTC
CGATAACGAACGAGACTCTGGCCTGCTAAATAGTCGTCGATCACTGTCGACCCTTCTTAG
AGGGACAGGCGGTTCCGCACGAGATAGAGCAATAACAGGTCTGTGATGCCCTTAGATGTC
CGGGGCCGCACGCGCGCTACACTGAAGGAATCAGCGTGTCCCTGTCCGAAAGGACCGGGT
AACCCGCTGAACCT------------------CCTTCGTGATGGGGATAGGGGCTTGTAA
TTGTTCCCCTTGAACGAGGAATTCCCAGTAAGCACGAGTCATCAGCTCGTGTTGATTACG
TCCCTGCCCTTTGTACACACCGCCCGTCGCTACTACCGATTGAATGATTTAGTGAGGTCT
TCGGACCGGCCGCCGTGAACGGGGTAGAGCCCAGCGCCGAATCCCGCCCAGGGACATGTG
GCGTTTGGGAGAGACGTTCCGTCGTAG-GTCCCCTGACCGAGGCCCCCACGGAGGGTGCT
AGGCCCGTTCGGACGTTCGCTCCCTAGATTCGGGTTGCTTGAGAGTGCAGCCCTAATCGG
GTGGTAGACTCCACCTAAGGCTAAGTACAGCCGCGAGACCGATAGCGAACAAGTACCGTG
AGGGAAAGTTGCAAAGAACTTTGAAGAGAGAGTTCAAGA-GTACGTGAAACCGTCTAGAG
GCAAACGGGTGGACCCACGAAGGACGGACTC-ATGCACTTCCGTTCCCAGGCGG--GGTT
GGGTCCGGCCGTCATCA-GCGGCGAGGTCGGCAGTCCACCCGACCCGTCTTGAAACACGG
ACCAAGGAGTCTGACATGTGCGCAAGCCGTCGCGAAGCGTGAAGGCGTAGTGAAAGCATT
GGTTGGGATGCACCAACCGTCCGCCTATTGGCGGAACGTGAGCGGACACGTCGGGACCCG
AAAGGTGGTGAACTATGCCTGGGCAGGACGAAGCCAGAGGAAACTCTGGTGGAGGTCCGC
AGCGATTCTGACGTGCAAATCGATCGTCGGACCTGGGTATAGGGGCGAAAGACTAATCGA
ACCGCCTAGTAGCAGGTTCCTCCCGAAGTTTCCCTCAGGATAGCTGGCGCTCCAGTCTCA
TCCGGTAAAGCGAATGATTAGAGGCCTTGGGGTCGAAACGACCTCAACCTATTCTCAAAC
TTTCAATGGGTGAGAAGTCCGGCTTGCTCTGAAGCTCGGACGGATGAGTGCCAAGTGGGC
CACTTTTGGTAAGCAGAACTGGCGCTGTGGGATGAACCAAAAGCCGAGTTACGGCGCCCG
ATGCGACG-CTCATCAGACCCCATGAAAGGCGTTGGTTGCTATAGACAGCAGGACGGTGG
CCATGGAAGTCGGAATCCGCCAAGGAGTGTGTAACAACTCACCTGCCGAAGCAACTAGCC
CTGAAAATGGATGGCGCTCGAGCGTCGAGCCTATACTCGGTCGTTGGGACGAGGTCCCAA
CGAGTAGGGAGGTCGCAGCGGTGTGCGCGGAAGGTGTCGGGCGTGAGCCCGTCTCGAGCC
GCCGCTGGTGCAGATCTTGGTGGTAGTAGCAAATACTCGAGTGAGAATCTTGAGGGCCGA
AGTGGAGAAGGGTTCCATGTGAACAGCAGTTGAACATGGGTCAGTCGGTCCTAAGGAATA
GGAGAAGTCCGTGACCGAAAGGGAATCGGGTTAACATTCCCGAACCCGGG-CGGAGCCGC
GGGGTCAAGTGCGGCGACGCAAACCGACTCGGAGACGTCGGCGAGAGTCCCGGGAAGAGT
TGTCTTTTCTTCGTAAGGGACT-GACTCCCTGGAATCGGCTTGCCCGGAGATAGGGACGA
AGATCCCGTA-AAGCACC-------GCGGCT---CTTGCGGTGTCCGGT-GCACTCCGGC
CCTTGAAAATCCGAGGGGACGTCGTGT-TTCGCGCCGGACCGTACCCATAT-CCGCAGCA
GGTCTCCAAGGTGAACAGCCTCTGGTCGATAGAACAATGTAGGTAAGGGAAGTCGGCAAG
TCAGATCCGTAACTTCGGGAAAAGGATTGGCTCTGAGGACTGAGTCGTCG-GGCTGGAGT
ACGAA-GCGG-GATCTTGG-GACTGGGCGAGACTCGGTGCGGA-GTCGACCAGTGTCGGC
G-CCTTG-TGTCGCTTCGGCCGGCGCCAAACAGTCAACTCAGAACTGGCACGGACCGGGG
GAATCCGACTGTCTAATTAAAACAAAGCATCGAGATGGCCGGTGGCGGTGTTGACTCGAT
GTGATTTCTGCCCAGTGCTCTGAATGTCAAAGTGAAGAAATTCAACCAAGCGCGGGTAAA
CGGCGGGAGTAACTATGACTCTCTTAAGGTAGCCAAATGCCTCGTCATCTAATTAGTGAC
GCGCATGAATGGATTAACGAGATTCCCACTGTCCCTACCTACTATCTAGCGAAACCACAG
CCAAGGGAACGGGCTTGGCAGA-ATTAGCGGGGAAAGAAGACCCTGTTGAGCTTGACTCT
AGTCTGACTCTGTGAAGAGACATGA-GAGGTGTAGAATAAGTGGGAGCCGGCGACGGTGA
AATACCACTACTTTCAT-CGTTTCTTTACTTACTCGGTTGGGCGGAAGGCGAGCCAGGCT
CACGCTTCTGGCCGTAAGTGGACATCCTCGATCCGCTCCGAGGACAGTGTCAGGCGGGGA
GTTTGACTGGGGCGGTACATCTGTCAAAGGGTAACGCAGGTGTCCTAAGGCGGGCTCAGC
GAGGACAGAAACCTCGCGTAGAGCAAAAGGGCAAAAGCCTACTTGATCTTGATTTTCAGT
ACGAATACAGACCGCGAAAGCGGGGCCTATCGATCCTTT----------TGACTTTACGA
GTCTTAAGCAAGAGGTGTCAGAAAAGTTACCACAGGGATAACTGGCTTGTGGCGGCCAAG
CGTTCATAGCGACGTCGCTTTTTGATCCTTCGATGTCGGCTCTTCCTATCATTGCGAAGC
AGAATTCGCCAAGCGTTGGATTGTTCACCCACTAATAGGGAACGTGAGCTGGGTTTAGAC
CGTCGTGAGACAGGTTAGTTTTACCCTACTGATGGTCGTTGCGATAGTAATCCTGCTCAG
TACGAGAGGAACCGCAGGTTCGGACACTTGGTACATGTGCTTGGTCGAGCGGCCAGTGGT
GC
>Myriapoda Diplopoda
TAAGCCATGCATGTCTAAGTACATGCCTAGGTGAAACCGCGAATGGCTCATTAAATCAGT
CATGGTTTACTAGACCGTTACTTGGATAACTGTGGTAATTCTAGAGCTAATACATGCATG
CTCCGACCGGAACGAGTGCTTTTATTAG-AC-CAAGACCAATCGTGGT--GACTCTGGAT
AACAGATCGCACGGTACC-GGCGACGTATCTTTCAAATGTCTGCCTTATCAACTGTCGAT
GGTAGGTTACTTGCCTACCATGGTTGTAACGGGTAACGGGGAATCAGGGTTCGATTCCGG
AGAGGGAGCCTGAGAAACGGCTACCACATCCAAGGAAGGCAGCAGGCACGCAAATTACCC
ACTCCCAGCACGGGGAGGTAGTGACGAAAAATAACAATGCGGGACTCGAGGCCCCGTAAT
TGGAATGAGAACACTTTAAATC-CTTTAACGAGGATCTATTGGAGGGCAAGTCTGGTGCC
AGCAGCCGCGGTAATTCCAGCTCCAATAGCGTATATTAAAGTTGTTGCGGTTAAAAAGCT
CGTAGTTGGATGTCAGTTTTGGGCGGGTGGTCCATCGGTGACTGCCCGTGACCTGCTGG-
CTGGTCTCCCGCTATGCTCTTAACCGGGTGTGGCGGGTGGCCGGCATGTTTACTTTGAAA
AAATTAGAGTGCTCAAAGCAGGCGCCCGA-CAGCATGGAATGATGGAACAG-GACCTCGG
TTCTATGTTGGTTTTCGGAAACGAGGTAATGATTAATAGGGACTGACGGGGGCATTTGTA
TTGCGGCGCTAGAGGTGAAATTCTTGGACCGTCGCAAGACAAACTAGTGCGAAAGCATTT
GCCAAGAATGTTTTCATTAATCAAGAACGAAAGTTAGAGGTTCGAAGGCGATCAGATACC
GCCCTAGTTCTAACCATAAACGATGCCAACCAGCGATCTGCCGGAGTTCGACCCGGCAGG
CAGCTTGGGAAACCAAAGTGTTTGGGTTCCGGGGGAAGTATGGTTGCAAAGCTGAAACTT
AAAGGAATTGACGGAAGGGCACCACCAGGAGTGGAGCCTGCGGCTTAATTTGACTCAACA
CGGGAAAACTCACCCGGCCCGGACACTGGAAGGATTGACAGATTGAGAGCTCTTTCTTGA
TTCAGTGGGTGGTGGTGCATGGCCGTTCTTAGTTGGTGGAGCGATTTGTCTGGTTAATTC
CGATAACGAACGAGACTCTAGCTTATTAAATAGGCGTCGATTCTAGTCGACCCTTCTTAG
AGGGACAAGCGGCGCCGCACGAGATTGAGCAATAACAGGTCTGTGATGCCCTTAGATGTC
CGGGGCCGCACGCGCGCTACACTGAAGGAATCAACGTGTCCCCGTCTGAAAGGACAGGGT
AATCCGTTGAACCT------------------CCTTCGTGATAGGGACTGGGGCTTGAAA
TTCTTGCCCACGAACGAGGAATTCCCAGTAAGTGCGAGTCATAAGCTCGCATTGATTACG
TCCCTGCCCTTTGTACACACCGCCCGTCGCTACTACCGATTGAATGATTTAGTGAGGTCT
TCGGACTGGGGCCCGGGAAAAGGGATTAGCCCAGCACCGAAGCTCCCGGGTTGCAATGTG
GTGTAAGGGAAGGTTCTTCTGGCCTAA-GTCCCCTGACCGGGGCCCCCGTGGAGGGTGCA
AGGCCTGTATTCGCATCTCATCCCAGGAGTCGGGTTGCTTGAAAGTGCAACCCTAAGCGG
GTGGTAAACTCCATCTAAGGCTAAATACTGCCACGAGACCGATAGCAAACAAGTACCGTG
AGGGAAAGTTGCAAAGAACTTTGAAGAGAGAGTTCAAGA-GTGCGTGAAACCGTCCAGAG
GTAAACGGGTGGGGCCTCGAAGGAGGGATTC-AAAAACCCCCCTTCCACCGCAACCGGTC
GGATCCGACCGAGGTTA-GCGGTGAGGTCGGCATCCCACCCGACCCGTCTTGAAACACGG
ACCAAGGAGTCTAACATGTATGCGAGTCTTTGGGCCCCGTAAAGGCGCAATTAAAGTGAA
GGGCGGGATGCACCGCCGGCCCGTCCACGGGCGGAGCTAGAGCATACACGTTGGTACCCG
AAAGATGGTGAACTATGCCTGGGCAGGACGAGGCCAGAGGAAACTCTGGTGGAAGTCCGC
AGCGATTCTGACGTGCAAATCGATCGTCGGACCTGGGTATAGGGGCGAAAGACTAATCGA
ACCATCTAGTAGCTGGTTCCCTCCGAAGTTTCCCTCAGGATAGCTGTCGCTTCAGTCTCA
TCCGGTAAAGCGAATGATTAGAGGCCTTGGGGTCGAAACGACCTCAACCTATTCTCAAAC
TTTCAATGGGTGAGAAGTCCGGTTTGCTTTGAAATCCGGCAGAATGAGTGACAAGTGGGC
CACTTTTGGTAAGCAGAACTGGCGCTGTGGGATGAACCAAACGCCGGGTTAAGGCGCCCG
ATGCGACG-CTCATCAGAGCCCATGAAAGGTGTTGGTTGCTATAGACAGCAGGACGGTGG
CCATGGAAGTCGGAATCCGCTAAGGAGTGTGTAACAACTCACCTGCCGAAGCAACTAGCC
CTGAAAATGGATGGCGCTCCAGCGTTGAGCCTATACCCGGCCGCCGGGGTTTAGCCCCGG
CGAGTAGGAGGGTCGCAGCGGTGTGCGTTGAAGGTGACGGGCGCGAGCCTGCCTGGAGCC
GCCGCTGGCGCAGATCTTGGTGGTAGTAGCAAATACTCAAGTGAGACCCTTGAGGACCGA
AGTGGAGAAGGGTTCCATGTGAACAGCAGTTGAACATGGGTCAGTCGGCCCTAAGGAATT
GGAAAATTCCGTGACCGAAAGGGAATCAGGTTAATATTCCTGAACCAGGA-CAGAATCGA
GGCACCCGTGGCGGTAACGCAAACGAACACGGAGATGTCGGCGGGAGTCCCGGGAAGAGT
TTTCTTTTCTTTGTTAAGGAC-GGACTCCATGGAATCGGCTTGCCCGGAGATATGGACGT
TGTTCCTGTA-AAGCACC-------GCGGCT---CTTGCGGTGTCCGGT-GCACTTCGTC
CCTTGAAAATCCGTGGGAGCGATATGT-TTTGTGCCTGACCGTACCCATAT-CCGCAGCA
GGTCTCCAAGGTGAACAGCCTCTGGCCAATAGGACAATGTAGGTAAGGGAAGTCGGCAAG
CCAGATCCGTAACTTTGGGATAAGGATTGGCTCTGAGAGCTGGGCCGACG-GGCTGGAGC
AGGAA-GCGG-GGCACCGC-AGCTGGGCTGGGCTCGGAACGAC-GGGCTCGTGGATGGCT
T-CAGCGCGCACGTTTCGTCTGGCATACAACAGCTAACTCAGAACTGGCACGGACCAGGG
GAATCCGACTGTCTAATTAAAACAAAGCATTGCGATGGCCGCTGTCGGTGTTGACGCAAT
GTGATTTCTGCCCAGTGCTCTGAATGTCAAAGTGAAGAAATTCAACCAAGCGCGGGTAAA
CGGCGGGAGTAACTATGACTCTCTTAAGGTAGCCAAATGCCTCGTCATCTAATTAGTGAC
GCGCATGAATGGATTAACGAGATTCCCACTGTCCCTATCTACTGTCTAGCGAAACCACAG
CCAAGGGAACGGGCTTGGCGAA-ATTAGCGGGGAAAGAAGACCCTGTTGAACTTGACTCT
AGTCTGACTCTGTGAAGAGACATGA-GAGGTGCAGCATAAGTGGGAGATGTCGTCCTTGA
GATACCACTACTTTCAT-TGTTTCTTTACTTACTCGGTAAAGTGGAGAGCAGGACAGGTC
CTCCCTTCTGGCGCAAAGTGCGGAGGCACGATCCCCACCGAGGACACTGTCAGGTGGGGA
GTTTGACTGGGGCGGTACATCTGTCAAAAGGTAACGCAGGTGTCCTAAGGCCAGCTCAGC
GAGGACAGAAACCTCGCGTAGAGCAAAAGGGCAAATGCTGGCTTGATCCTGATTTTCAGT
ACGAATACGGACCGCGAAAGCGTGGCCTATCGATCCTTT----------TGATGTTGAGA
GTTTCAAGCAAGAGGTGTCAGAAAAGTTACCACAGGGATAACTGGCTTGTGGCGGCCAAG
CGTTCATAGCGACGTCGCTTTTTGATCCTTCGATGTCGGCTCTTCCTATCATTGCGAAGC
AGAATTCGCCAAGCGTTGGATTGTTCACCCACTAATAGGGAACGTGAGCTGGGTTTAGAC
CGTCGTGAGACAGGTTAGTTTTACCCTACTGATAGTTACTACGATAGTAATCCTGCTCAG
TACGAGAGGAACCGCAGGTTCGGACCGGTGGTCCTTGTGCTTGGCCGAGAGGCCAGTGGT
GC
>Crustacea Maxillopoda
TAAGCCATGCATGTCTAAGTACAAAGCCGGCTGAAACCGCGAATGGCTCATTAAATCAGT
TGTGGTTTACTAGATCGCTACTTGGATAACTGTGGTAATTCTAGAGCTAATACATGCTAT
TTCCGACCGGGAGGAAGGCTTTTATTAG-AC-CAGAATCGATCTTGGT--GACTCTGAAT
AACTGATCGCACGGTACC-GGCGACGGGTCTTTCAAATGTCTGACTTATCAACTGTCGAT
GGTAGGTTATGCGCCTACCATGGTTGTCACGGGTAACGGGGAATCAGGGTTCGATTCCGG
AGAGGGAGCCTGAGAAACGGCTACCACATCCAAGGAAGGCAGCAGGCGCGTAAATTACCC
ACTCCCGGCACGGGGAGGTAGTGACGAAAAATAACAATACGGGACTCGAGGCCCCGTAAT
TGGAATGAGTACACTTTAAATC-CTTTAACGAGGATCCATTGGAGGGCAAGTCTGGTGCC
AGCAGCCGCGGTAATTCCAGCTCCAATAGCGTATATTAAAGTTGCTGCGGTTAAAAAGCT
CGTAGTTGGATCCCAGTTGCAGACGGGCGGTCCGCCGGCGACTGCCTCGCGACATACCT-
CCGGTGTCCCGCGATGCTCTTCATCGGGTGTCGCGGGAGGCCGGGACGTTTACTTTGAAA
AAATTAGAGTGCTTAAAGCAGGCGCCAGG-GTGCATGGAATAATGGAATAG-GACCTCGG
TTCTATGTTGGTTCTCGGAACCGAGGTAATGATTAATAGGGACGGACGGGGGCATTCGTA
TTGCGACGTTAGAGGTGAAATTCTTGGATCGTCGCAAGACGAACTACTGCGAAAGCATTT
GCCAAGAATGTTTTCGTTAATCAAGAACGAAAGTTAGAGGTTCGAAGGCGATCAGATACC
GCCCTAGTTCTAACCATAAACGATGCCAACCAGCGATCCGTCGGCGTTAGACCCGACGAG
CAGCTTGGGAAACCAAAGTTTCTGGGTTCCGGGGGAAGTATGGTTGCAAAGCCGAAACTT
AAAGGAATTGACGGAAGGGCACCACCAGGAGTGGAGCCTGCGGCTTAATTTGACTCAACA
CGGGAAACCTCACCAGGCCCGGACACTTGGAGGATTGACAGATTGAGAGCTCTTTCTTGA
TTCAGTGGGTGGTGGTGCATGGCCGTTCTTAGTTGGTGGAGCGATTTGTCTGGTTAATTC
CGATAACGAACGAGACCCTTTCCTGCTAAATAGGCGGAAGATCTGTCTAACGCTTCTTAG
AGGGACAGGTGGCGCCACACGAGATTGGGCAATAACAGGTCTGTGATGCCCTTAGATGTT
CTGGGCCGCACGCGCGCTACACTGAAGGAATCAACGTGGCCTAGTCCGAGAGGACCGGGA
AACCCGCGGAATCT------------------CCTTCGTGATAGGGATTGGGGCTTGCAA
CTGCAACCCATGAACGAGGAATTCCCAGTAAGTGCGAGTCATAAGCTCGCATTGATTACG
TCCCTGCCCTTTGTACACACCGCCCGTCGCTACTACCGATTGAATGATTTAGTGAGGACT
TCGGATCGGTGCCCGTGAACAGGGTGAAGCCCATCACTGAACCGCCTAGTGTGGAATGTA
GTGTTC-GGGATTGTCATCATGTCCAA-GTACCTTGACTGGGGCCCTCATAGAGGGTGAT
AGGCCCGTATGCTGACTT-TTCCCTAGAGTCGAGTTGCTTGAAAGTGCAGCTCAAAGTGT
GAGGTAAGCTCCTCATAAGGCTAAATATTACCCCGAGACCGATAGCAAACAAGTACCGTG
AGGGAAAGTTGAAAAGAACTTTGAAGAGAGAGTTCAAGA-GTACGTGAAACTGTTTAGTG
GTAAACGGAGGAGACCTCGAACCTAAGATTC-AGACATTGCTTTTTGGTTGC-ACTTCTT
GGGTGTGACTCAATTGA-ACGGCGAGGTCGGTGGCTCCTCCGACCCGTCTTGAA-CACGG
ACCAAGGAGTCTAACATGTATGCGAGTCATTGGGAAACCTAAAGGCGTAGTGAAAGCAAA
TGGGATGATGCAATCCCGACTCTTTGCGCAGAGAAGTAAGAGCATACACGTTGGGACCCG
AAAGATGGTGAACTATGCCTGGCCAGGTCGAAGTCAGGGGAAACCCTGATGGAGGACCGT
AGCGATTCTGACGTGCAAATCGATCGTCGGAGCTGGGTATAGGGGCGAAAGACTAATCGA
ACTATCTAGTAGCTGGTTCCTTCCGAAGTTTCCCTCAGGATAGCTGGTGCTCGAGTTTCA
TCCGGTAAAGCGAATGATTAGAAGTATTGGGGACGAAACGTCCTCAACTTATTCTCAAAC
TTTAAATGGGTGAGAAGTGAGACTTGCTTTGAAGCCTTACTGAATGAGTACCTAGTGGGC
CATTTTTGGTAAGCAGAACTGGCGCTGTGGGATGAACCAAACGTTGGGTTAAAGTGCCTG
AGTAAACG-CTCATCAGATACCATGAAAGGTGTTGGTTGCTTAAGACAGCAGGACGGTGG
CCATGGAAGTCGGAATCCGCTAAGGAGTGTGTAACAACTCACCTGCCGAAGCAACTAGCC
CTGAAAATGGATGGCGCTAAAGCGTTTCACTCATACCCAACCCTTGAAACAATGTTTCAA
GGAGTAGGAAGGTCGCAGAGGTG-GCGCGGAAGGTTCCGAGTGTAAACTTGACTGGAGCC
GCCTCTGGTGCAGATCTTGGTGGTAGTAGCAAATACTCCAGAGAGGCCCTGGAGGACCGA
TGTGGAGAAAGGTTTCGTGTGAACAGCCGTTGAACACGAGTCAGTCGACCCTAAGGCTTA
GGGGAGGCCTTAAGCCGAAAGGGAATCTGGTCCATATTCCAGAACCTGAG-CAGAACCGG
GATATCCGTCGTGGCAACACGAAACGACTAGGAGACGCCCCTTAGAGCTCTGGGAAGAGT
TGTCTTTTCTGCATGAGCCACCGAGG-CCCTGGAATCCTCTCGCAGGGAGAATGGG-TTT
TGTTGGCGAA-GAGTGCT-------GCAGTT---TCCGCGGCATCCACG-AGTGTCGGGA
CCTTGAAAATCCTAGGGAGGGTTACGA-GTTGCATCAGCTCGTACTCATAT-CCGCAGCA
GGTCTCCGAGGTGAACAGCCTCTGGTCGATAGAATAATGTAGGTAAGGGAAGTCGGCAAA
TTGGATCCGTAACTTCGGGATAAGGATTGGCTCTGAGGACTGGGATATCG-GGCTTGTGT
AGGAA-GCAG-TGCTC-AT-CGGTGGGCCTGGCCCATTCAA-G-AGCCTGTGGATTACCT
A-AGCTCATGCATGTTCGGCTATCAATTAACAGTCAACTCAGAACTGGCACGGACAAGGG
GAATCCGACTGTCTAATTAAAACAAAGCATTGTGATGGTTGGAGGCAATGATGACACAAT
GTGATTTCTGCCCAGTGCTCTGAATGTCAAAGTGAAGAGATTCACCCAAGCGCGGGTAAA
CGGCGGGAGTAACTATGACTCTCTTAAGGTAGCCAAATGCCTCGTCATCTAATTAGTGAC
GCGCATGAATGGATTAACGAGATTCCCACTGTCCCTATCTACTATCTAGCGAAACCGCAG
CCAAGGGAACGGACTTGGAAAG-ATCAGCGGGGAAAGAAGACCCTGTTGAGTTTGACTCT
AGTCTCTTATTGTGGCGGAGCATCT-TGGGCGTAGAATAGGAAGGAGATATCGCAAGTGA
AATACTTCTACTAAGAT-CGCTCCTCTGCTTACTCGGTTAAGCAGGGTTATCTTGTCAAG
ATATTTTCTTGTATCAATCAATTCTTTGAGACCTGCTCCGAGGACATTGCGAGGCGGGGA
GTTTGACTGGGGCGGTACATCTGTCAAATGATAACGCAGGTGTCCTAAGGCCAGCTCAGT
GAGGACGGAAACCTCACGTAGAGCAAAAGGGCAAATGCTGGCTTGACCTCTCCCTTCAGT
ACGGGGCGAGGAGCAGAAATGTCGGCCTATCGATCCTCT----------TTATTT-AAGA
GCTTTAAGAAAGAGGTGCCAGAAAAATTACCACAGGGATAACTGGCTTGTGGCGGCCAAG
CGTTCATAGCGACGTCGCTTTTTGATCCTTCGATGTCGGCTCTTCCTATCATTGCGAAGC
AGAATTCGCCAAGCGTCGGATTGTTCACCCGCTAATAGGGAACGTGAGCTGGGTTTAGAC
CGTCGTGAGACAGGTTAGTTTTACCCTACTGATGGTCGTTGCGATAGTAATCCTGCTCAG
TACGAGAGGAACAGCAGGTTCGGACATTTGGTACACGTACTTGGCTGATCAGCCAGTGGT
GC
>Crustacea Malacostraca
TAAGCCATGCATGTGTAAGTACAGGCCGAGGCGAAACCGCGAATGGCTCATTAAATCAGC
TATGATTCATTGGATCTTTACTTGGATAACTGTGGTAATTCTAGAGCTAATACATGCCGT
CTCTGACCGGGAAGAGCGCTTTTATTAG-TT-CAAAATCAGTCGTGGT--GAATCTGAAT
AACTGAGCGCAGGGTACC-GGCGCCGCATCTTTCAAGTGTCTGCCTTATCAGCTTTCGAT
TGTAGGTTATGCGCCTACCATGGCTATAACGGGTAACGGGGAATCAGGGTTCGATTCCGG
AGAGGGAGCCTGAGAAACGGCTACCACATCTAAGGAAGGCAGCAGGCACGCAAATTACCC
ACTCCCGGCACGGGGAGGTAGTGACGAAAAATAACGATGCGAGACTCGAGGCCTCGCAAT
CGGAATGAGTACACTTTAAATC-CTTTAACGAGGATCCATTGGAGGGCAAGTCTGGTGCC
AGCAGCCGCGGTAATTCCAGCTCCAATAGTGTATATTAAAGTTGTTGCGGTTAAAAAGCT
CGTAGTTGGATTTCAGTTCCGGAGTGACGGTTCACCGGTGACTCTCACGACAGCCGCAC-
CCCGTTGCACGGGGTGCTCTTCATCGAGTGTCCCGAGTGGCCGGCACGTTTACTTTGAAA
AAATTAGAGTGCTCAGAGCAGGCGCTTGT-ATGCATGGAATAATGGAATAG-GACCTCGG
TTCTATGTTGGTTTTCGGAACCGAGGTAATGACTAATAGGAACAGGCGGGGGCATTCGTA
TTGCGACGCTAGAGGTGAAATTCTTGGACCGTCGCAAGACGAACTACTGCGAAAGCATTT
GCCAAGGATGTTTTCATTAATCAAGAACGAAAGTTAGAGGTTCGAAGGCGATCAGATACC
GCCCTAGTTCTAACCATAAACGATGCTGACTAGCGATCCGCCGGCGTTAGACCCGGCGGG
CAGCTTGGGAAACCAAAGTCTTTGAGTTCCGGGGGAAGTATGGTTGCAAAGCTGAAACTT
AAAGGAATTGACGGAAGGGCACCACCAGGAGTGGAGCCTGCGGCTTAATTTGACTCAACA
CGGGAAATCTCACCCGGCCCGGACACCGGAAGGATTGACAGATTGAGAGCTCTTTCTCGA
TTCGGTGGGTGGTGGTGCATGGCCGTTCTTAGTTGGTGGAGCGATTTGTCTGGTTAATTC
TGATAACGAACGAGACTCTAGCCTATTAACTAGTCGACGGATCTGTCCAGTACTTCTTAG
AGGGATAAGCGGCGCCGCACGAGATTGAGCAATAACAGGTCTGTGATGCCCTTAGATGTT
CTGGGCCGCACGCGCGCTACACTGAAGGGACCAACGTGTCCCCCTCCGAGAGGAGCGGGT
AACCCGTTCAAACC------------------CCTTCATGATAGGGATTGGGGCTTGCAA
TTGTTTCCCATGAACGAGGAATTCCCAGTAAGCGCAAGTCATTAGCTTGCGTTGATTACG
TCCCTGCCCTTTGTACACACCGCCCGTCGCTACTACCGATTGAATGATTTAGTGAGGACT
TCGGACCGGCGCTCTTGAACGGGGAGGAGCCCAGCGCGGAACCTCGCTCTGAGGAATGTC
GCGTTCCGGAGGGGCCCTCCGCCCCAA-GTCCCTTGAACGCGGCCCCCATGGAGGGTGCG
AGGCCCGTCGGACGGCCCCGTCCGTAGAGTCGGGTTGCCTACTAACGCAGCCCAAAGCAG
GTGGTAAACTCCATCTAAGGCTAAATATGACCACGAGACCGATAGCGAACAAGTACCGTG
AGGGAAAGTTGAAAAGAACTTTGAAGAGAGAGTTCAAGA-GTGCGTGAAACCGTTAAGAG
GAAAACGGGTGGAACCTCGAAGGGGGGATTC-ACGTATTTCCCCCTCGCCGCGACCCGTT
GTGGCCGACTCGTTTCA-GCGGCGAGGTCGGTGATCCACCCGACCCGTCTTGAAACACGG
ACCAAGGAGTCTAACATGTGTGCGAGTCATTGGGAAACCCAAAGGCGAAATGAAAGTGAA
GGGGCCGATGCAAGCTCGGGACTTGCATGTGAGTACCAAGAGCAGACATGTTGGGACCCG
AAAGATGGTGAACTATGCCTGGCCAGGACGAAGCCAGAGGAAACTCTGGTGGAGGTCCGT
AGCGATTCTGACGTGCAAATCGATCGTCGGAGCTGGGTATAGGGGCGAAAGACTAATCGA
ACCATCTAGTAGCTGGTTCCCTCCGAAGTTTCCCTCAGGATAGCTGGTGCTCGAGTTTCA
TCCGGTAAAGCGAATGATTAGAGGTCTTGGGGACGAAACGTCCTCAACCTATTCTCAAAC
TTTAAATGGGTGAGAGGTCGGGCTTGCTTTGAAGCCTCGACGAATGAGTACCTAGTGGGC
CATTTTTGGTAAGCAGAACTGGCGCTGTGGGATGAACCAAACGTCGAGTTAAGGGGCCTA
A-ATGACG-CTCATCAGATCCCATGAAAGGTGTTGGTTGCTATAGACAGCAGGACGGTGG
CCATGGAAGTCGGAATCCGCTAAGGAGTGTGTAACAACTCACCTGCCGAAGCAACTAGCC
CTGAAAATGGATGGCGCTCAAGCGTCCTCCCGATACTCGACCGTCGGGGCAAAGCCCCGA
CGAGTAGGAGGGTCGCAGCGGTGAGCGTAGAAGGAGTCCGGCGCGAGCCGGTCTGGAGCC
GCCGCTGGTGCAGATCTTGGTGGTAGTAGCAAATACTCGAGCGAGATCCTTGAGGGCTGA
AGTGGAGAAGGGTTCCATGTGAACATCAGTTGAACATGGTGCAGTCGATCCTAAGCCCAA
GGAGAAATCCGCGGGCGAAAGGGAATCCGGTTCTTATTCCGGAACCTCCC-CGGAGACGG
TACGTAC-TCCTGGCGACAGGAGGAAACCTGCTGCTGCCGGCCGCGGTCCAGGGAAGAGT
TTTCTTTTCTGCTTAAGAGGTCTTGG-CCCTGGAAGCTACTTGCAAGGCGAGAGGG-CCT
TAAACCCGTA-GAGCGTC-------GCAGGT---CTTGCGGCGTCCTGA-GTACCGCGGT
CCCTGAAGCAGCGGGGGAAGGGGTCAT-TTCGGGGGAGCCCGTACCCATAT-CCGCAGCA
GGTCTCCAAGGTGAATAGCCTCTAGTCGATAGAATAATGTAGGTAAGGGAAGTCGGCAAG
TTAGATCCGTAACTTCGGGAAAAGGATTGGCTCTGAGGGTCGGGCCGTCG-GGCCTGTGG
GGGAA-GCGG-GGCCGTGG-A-CTGGGCGAGGATTGGCGTCCG-TGGCTCGCAGGCTAAC
G-CGGGGCCTACGCTTCGGCTGGCGCTCAGCGACCGACTCAGAACTGGCACGGACTAGGG
GAATCCGACTGTCTAATTAAAACAAAGCATTGCGATGGCCG-TACCGGTGTTGACGCAAT
GTGATTTCTGCCCAGTGCTCTGAATGTCAAAGTGAAGAAATTCAACCAAGCGCGGGTAAA
CGGCGGGAGTAACTATGACTCTCTTAAGGTAGCCAAATGCCTCGTCATCTAATTAGTGAC
GCGCATGAATGGATTAACGAGATTCCCACTGTCCCTATCTACTATCTAGTGAACCCACAG
GCAGGGGAACGGGCCTGCAAGA-CACAGCGGGGAAAGAAGACCCTGTTGAGCTTGACTCT
AGTCTGATTTTGTAGAGAGACATGA-GAGGTGTAGCATAAGTGGGAGGGCCCGACAGTGA
AATACCACTACTTTCAT-CGTTTCTTTACTTACTCGGTGAGACGGAAGCGGACCCGCGGT
CCTTCTTCTAGCCTTAAGCGGTCGGCCGCGATCCGCTCCGAGGACATTATCAGGCGGGGA
GTTTGACTGGGGCGGTACATCTGTCAAACGATAACGCAGGTGTCCTAAGGCCAGCTCAGC
GAGGACAGAAACCTCGCGTAGAGCAAAAGGGCAAATGCTGGCTTGATCCTGATTTTCAGT
ACGAATACGGACCGCGAAAGCGTGGCCTATCGATCCTTT----------TGACTTTAAGA
GTTTTAAGCAAGAGGTGTCAGAAAAGTTACCACAGGGATAACTGGCTTGTGGCGGCCAAG
CGTTCATAGCGACGTCGCTTTTTGATCCTTCGATGTCGGCTCTTCCTATCATTGTGAAGC
AGAATTCACCAAGCGTCGGATTGTTCACCCGTTTAAAGGGAACGTGAGCTGGGTTTAGAC
CGTCGCGAGACAGGTTAGTTTTACCCTACTGTTGGTCGTTGCGATAGTAATCCTGCTCAG
TACGAGAGGAACCGCAGGTTCGGACATTTGGTACACGTACTTGGTCGAGTGGCCAGTGGT
GC
>Crustacea Branchiopoda
TAAGCCATGCATGTCTAAGTACAAGCCCGGGCGAAACCGCGAATGGCTCAATAAATCAGT
TATGGTTCCTTAGATCGCTACTTGGATAACTGTGGTAATTCTAGAGCTAATACATGCTAG
CCCCAACTGGAAGGGGTGCTTTTATTAG-AT-CAAGACCAATCTTGGT--GACTCTGAAT
AACCGATCGCACGGTACC-GGCGACGTGTCTTTCAAATGTCTGCCTTATCAACTTTCGAT
GGTAGGCTATGCGCCTACCATGGTTGCAACGGGTAACGGGGAATCGGGGTTCGATTCCGG
AGAGGGAGCCTGAGAAACGGCTACCACATCCAAGGAAGGCAGCAGGCGCGCAAATTACCC
ACTCCCAGCACGGGGAGGTAGTGACGAAAAATAACGATGCAGGACTCGAGGCCCTGTGAT
TGGAATGAGTACACTTTAAATC-CTTTAACGAGGATCCATTGGAGGGCAAGTCTGGTGCC
AGCAGCCGCGGTAACTCCAGCTCCAATAGCGTATATTAAAGTTGCTGCGGTTAAAAAGCT
CGTAGTTGGATATCGGTCTCGGTCGGGTGGTCCGCCGGTGACTGCCTCGGGACAATTCA-
TTGGTCGTTCGGGGTGCTCTTAACCGAGTGTCCTGGGTGGCCGATACGTTTACTTTGAAC
AAATTAGAGTGCTTAAAGCAGGTGCCTGA-CAGCATGGAATGATGGAATAG-GACCTCGG
TCTTATGTTGGTTTTCTGGACTGAGGTAATGGTTAACAGAGACAGACGGGGGCATTCGTA
CTGCGACGCTAGAGGTGAAATTCTTGGACCGTCGCAAGACGAACAACTGCGAAAGCATTT
GCCAAGAATGTTTTCATTAATCAAGAACGAAAGTTAGAGGTTCGAAGGCGATCAGATACC
GCCCTAGTTCTAACCATAAACGATGCCAACCAGCGATCCGCGGACGTTAGACTCCGCGGG
CAGCTTGGGAAACCAAAGTGTTTGGGTTCCGGGGGAAGTATGGTTGCAAAGCTGAAACTT
AAAGGAATTGACGGAAGGGCACCACCAGGAGTGGAGCCTGCGGCTTAATTTGACTCAACA
CGGGAAACCTCACCAGGCCCGGACACTGGAAGGATTGACAGATTGAGAGCTCTTTCTTGA
TTCAGTGGGTGGTGGTGCATGGCCGTTCTTAGTTGGTGGAGCGATTTGTCTGGTTAATTC
CGATAACGAACGAGACTCTAGCCTGCTAAATAGACGATGGATCGGTGGATCGCTTCTTAG
AGGGACAAGTGGCGCCATATGAGAGTGAGCAATAACAGGTCTGTGATGCCCTTAGATGTC
CTGGGCCGCACGCGCGCTACACTGGAAGAATCAGCGCGTCCCTGTCCGAGAGGACCGGGT
AACCCGCTGAACCT------------------CTTCCGTGGTTGGGATTGGGGACTGCAA
GTGATCCCCATGAACCAGGAATCCCTAGTAGGCGCAAGTCATTAGCTTGCGTCGATTACG
TCCCTGCCCTTTGTACACACCGCCCGTCGCTACTACCGATTGAATGATTTAGTGAGAACT
TCGGACTGACTCGCCAGAACAGGGATGAGCCCAGCACCGAACCTCGCGCCGAGGAATGTG
GTGTTC-GGGAGGATCCGCGTGTCCAA-GTCTCATGAACGGGGCGCCCACAGAGGGTGTC
AGGCCCGTCATCGGATCCCTTCCCAAGAGTCGGGTTGCTTGAGCGTGCAGCCCTAAGCGG
GAGGTAAACTCCTTCTAAGGCTAAATATCGCCACGAGACCGATAGCGAACAAGTACCGCG
AGGGAAAGTTGAAAAGAACTTTGAAGAGAGAGTTCAAGA-GTGCGTGAAACCGTTCAGGG
GTAAACGGGTGGGCCCTCGAACCCGGCACTT-GCGCCAAGGTCCGCGCCTAGTAGGACTC
CGCCGTGACCTGTCAGA-GCGGAGGAAGTCGGGTCCCACCCGACCCGTCTTGAAACACGG
ACCAAGGAGTCTAACATGTGCGCAAGTCGTCGAGAAACTCGGAGGCGCAATGAAAGTGAA
GGGGGTGATGCAACCCCAGGGCGTCCGCGGACGAACCCAGAGCGCACACGTTGGGACCCG
AAAGATGGTGACCTATGCCTGGCCAGGACGAAGCCAGGGGAAACCCTGGTGGAGGTCCGC
AGCGATTCTGACGTGCAAATCGATCGTCGGAGTTGGGTATAGGGGCGAAAGACTAATCGA
ACCATCTAGTAGCTGGTTCCCCCCGAAGTTTCCCTCAGGATAGCTGGTGCTCGAGTTTCA
TCCGGTAAAGCGAATGATTAGAGGCCTTGGGGTCGAAACGACCTCAACCTATTCTCAAAC
TTTCAATGGGTGAGAAGCCCGGCCTTTTTTGAGGCCGCGGCGAATGAGCGCCCAGTGGGC
CATTTTTGGTAAGCAGAACTGGCGCTGTGGGATGAACCAAACGCCCGGTTAAGGCGCCTA
AAC-GACG-CACACGGATCCCACGAAAAGGAGTTGGTTGCTAAAGACAGCAGGACGGTGG
CCATGGAGGTCGGAATCCGCTCAGGAGTGTGTAACAACTCACCTGCCGAAGCAACTAGCC
CTTAAAATGGGAGGCGCTATAGCGTCGTGCCTATACCGGGCCGTCGGGGCAAGGCCCCGA
CGAGTAGGGGGGTCGCGACGGTGAGCGTAGAAGGGTGTGGGCGTGAGCCTGCCCGGAGCC
GCCGTCGGTGCAGATCTTGGTGGTAGTAGCAAATACTCCAGAGGGATCCTGGAGGACTGA
CGCGGAGAAGGGTTTCATGTGAACAGTGGTTGGACATGAGTCAGTCGATCCTAAGCCGCA
GGCGAAAGCCGAAGGCGAAAGGGAATCCGGTCCTGATTCCGGAACCAGGG-CGGCTACGC
GATAC-GGTCGCGGTAACGCGACACAAACCGGAGAAGCTGCCGAGAACCCCGGGAAGAGT
TTTCTTTTCTGCTTGAGGGACCGAGA-CCCTGGAATCCCGTCGCGGGGCGAGAGGG-TTA
TGATCCCGAA-GAGCGTC-------GCGTTT----CTGCGACGTCCGTG-GTCGTTTGGC
CCTTGAAAATCCGTGGGAGGGTTACGG-TTCGCGCCTGCTCGTACCGATAT-CCGCATCA
GGTCTCCAAGGTGAACAGCCTCTAGTCGATGGATGAATGTGGGTAAGGGAAATCGGCAAA
TTGGATCCGTAACTTCGGGATAAGGATTGGCTCTGAGGGTCGAGGCGTCG-GGCGAGTTT
ATCAA-GCGA-AGCGGAAG-GCCTGGGTCGAACTCGGTCCTAG-ATCCTGCCGGTGGAGC
G-GCTCATCGAGATCTCGGCCGCCATCGAACGACCAACTCAGAACTGGCACGATCCAGGG
GAATCCGACTGTCTAATTAAAACAAAGCATTGCGATGGCCGCAATCGGTGCTGACGCAAT
GTGATTTCTGCCCAGTGCTCTGAATGTCAAAGTGAAGAAATTCAACGAAGCGCGGGTAAA
CGGCGGGAGTAACTATGACTCTCTTAAGGTAGCCAAATGCCTCGTCATCTAATTAGTGAC
GCGCACGAATGGATTAACGAGATTCCCACTGTCCCTATCTACTATCTAGCGAACCCACTG
CAAGGGGAACGGGCCTTGTTTC-GTCAGCGGGGAAAGAAGACCCTGTTGAGCTTGACTCT
AGTTCGGCATTGTGGAGTGACATGA-GAGGTGTAGCATAAGTGGGAGACGTCGACGATGA
AATACCACTACTTTCAT-GGTCGCTTCACTTACTCGGTGAAGCGGAGTGGGCGGTCTCGC
TTGATTCTTGCATTGAAGCGCGGTGGCGCGATCCGGGCTGAGGACATTGCCGGATGGGGA
GTTTGACTGGGGCGGTACATCTGTCAAACGATAACGCAGGTGTCCTAAGGCTGGCTCAGG
GAGGACAGAAACCTCCCGTAGAGCAAAAGGGCAAATGCCGGCTTGATCCCGATTTTCAGT
ACGAATACGGACCGCGAAAGCGCGGCCTATCGATCCTTT----------TGGCCTTCTGA
GTTTGAAGCAAGAGGTGTCAGAAAAGTTACCACAGGGATAACTGGCTTGTGGCGGCCAAG
CGTTCATAGCGACGTCGCTTTTTGATCCTTCGATGTCGGCTCTTCCTATCATTGCGAAGC
AGTATTCGCCAAGCGTAGGATTGTTCACCCACCTACAGGGAACGTGAGCTGGGTTTAGAC
CGTCGTGAGACAGGTTAGTTTTACCCTACTGACGGTTATTGCGATAGTAATCCTGCGAAG
TACGAGAGGAACCGCAGGTTCGGACAGTTGGTTGGCGCACTTGGTCGAGCGGCCAGTGGT
GC
>Crustacea Ostracoda
TAAGCCATGCAGGTCTAAGTATAAGCCGAAGTGAAACCGCGAATGGCTCATTACATCAGT
TATGGTTCCTTAGATCTCTACTTGGATAACCCTGGAAATTCTAGAGCTAATACATGCTAG
CCCTGACCGGAACGGGCGTTTTTGTTAG-AC-CAAAACCAATCTTGGT--GAGTCTGAAC
AACGGATCGCACGGTACT-GGCGACAACTCTTTCAAATGTCTGCCTTATCAACTKTCGAT
GGTAGGTTATGTGCCTACCATGGTGATAACGGGTAACGGAGAATCAGGGTTCGATGCCGG
AGAGGGAGCCTGAGAAACGGCTACCACATCCAAGGAAGGCAGCAGGCACGCAAATTACCC
ACTCCCGGCACGGGGAGGTAGTGACGAAAAATAACAATACGGGACTCGAGGCCCCGTAAT
TGGAATGAGTACACTTCAAATC-CTTTAACGAGGATCCATTGGAGGGCAAGTCTGGTGCC
AGCAGCCGCGGTAATTCCAGCTCCAATAGCGTATATTAAAGTTGCTGCGGTTAAAAAGCT
CGTAGTTGGATCTCAGTTACGGGCAGGTGGTTCACCGGTGACTACCTGGGGACCTATTG-
CTGGGCCCCCTAGGTGCCCTTCATTGGGTGCCTGGGGAGACCAGAGCGTTTACTTTGAAA
AAATTGGAGTGCTCAAAGCAGGCGCCTGC-GTGCATGGAATAATGGAAAAG-GGCCTCGG
TGCTATGTTGGTTCTCGGCACCGAGGTAATGGTTGAAGGGGACAGACGGGGGCATTCGTA
TTGCGACGTTAGAGGTGAAATTCTTAGATCGTCGCAAGACGGACTACTGCGAAAGCATTT
GCCAAGAATGTTTTCATTAATCAAGAACGAAAGTCAGAGGTTCGAAGGCGATCAGATACC
GCCCTAGTTCTGACCTTAAACGATGCCAACTGGCGATCCGTCGGGGGTAGACCTGACGGG
CAGCTTGGGAAACCAAAGTTTTTGGGTTCCGGGGGAAGTATGGTTGCAAAGCTGGAACTT
AAAGGAATTGACGGAAGGGCACCACCAGGAGTGGAGCCTGTGGCTTAATTTGACTCAACA
CGGGAAACCTCACCAGGCCCAGACACTAGAAGGATTGACAGATTGAGAGCTCTTTCTTGA
TTTGGTGGTTGGTGGTGCATGGCCGTTCTTAGTTGGTGGAGTGATTTGTCTGGTTAATTC
CGATAACGAACGAGACTCTGGCCTACTAAATAGATGATGGATCAGTCCATTACTTCTTAG
AGGGACAGGCAGCGCTGCGTGAAATGGGGCAATAACAGGTCTGTGATGCCCTTAGATGTT
CTGGGCCGCACACGCGCTACACTGAAGGAGACAACGTGTTCTGGCTCGAAAGAGTCGGGT
AACCCGTTTAATCT------------------CCTTCGTGCTGGGGATTGAGGTTTGCAA
TTGTCCCTCATGAACGAGGAATTCCCAGTAAGTGCAAGTCATAAGCTTGCGCTGACTACG
TCCCTGCCCTTTGTACACACCGCCCGTCGCTACTACCGATTGAATGATTTAGTGAGGACT
TCGGACTGA-GACCGAGAACAGGGAAGAGGCCAGCACTGAATCCCCTAGTGGGAAATGTG
GTGTTTGGGAGGTCCATCCTGGCCCAA-GTCCTTGGAATACGGCCCCCCGAGAGGGTGAC
AGGCCCGTTAGGTTGGATTCTCTCTAGAGTCGAGTTGCTTGTGAGTGCAGCTCTAAGCAG
GTGGTAAACTCCATCTAAGCCTAAATATAACTACGAGACCGATAGTGAACAAGTACCGTG
AGGGAAAGTTGAAAAGAACTTTGAAGAGAGAGTTCAAGA-GTGCGTGAAACCGTCCAGAG
GTAAGCGGTTGGAATCAGGCCCTGGGTACTC-GCCCAGTCCTCTCCCGTCGCGGCGAGTT
GGGCTCGACTGCGGGTT-GCGACGTGCCTCCGTTCCCACT-GACCCGTCTTGAAACACGG
ACCAAGGAGTCTAACTTGTACGCGAGTGGTCGAGAAACTCGAGTGCGCAATGAATGTAAA
GCGGGTGATGCAGCCCGGGGGCACTAACTGGTGCACCTAGAGCGTACACGTTGGGACCCG
AAAGATGGTGAACTATGCTTGGCAAGGACGAAGCCAGGGGAAACTCTGGTGGAGGTCCGT
TTGGATTCTGACGTGCAAATCGATCCTCAAAGCTGAGTATAGGGGCGAAAGACTAATCGA
ACCATCTAGTAGCTGGTTCCCCCTGAAGTTTCCCTCAGGATAGCTGGTACTCGAGTTTCA
TCCGGTAAAGCGAATGATTAGAGGCCTTGGGGTCGAAATGACCTCAACCTATTCTCAAAC
TTTAAATGGGTGAGAAGCCGGGCCCACTCTGGGGCTCCGGCGAATGAGTACCTAGTGGGC
CACTTTTGGTAAGCAGAACTGGCGCTGTGGGATGAACCAAACGTCGAGTTACGGCGCCCG
AATGGACG-CAAATGTGATCCCATGGAAGGTGTCGGTTGCTCCAGACAGCAGGACGGTGG
CCATGGAAGTTGGAATCCGCTAAGGAGTGTGTAACAACTCACCTGCCGAAGCAACCAGCC
CTGAAAATGGATGGCGCTCTAGCGTCCTGCCTATACTCGACCGCCGGGACAAAGTCCCGG
TGAGTAAGGGGGT-GTAGTGGTGTGCGTTGAAGGGTCTGGGCGTGAGCCTGCCTGGAGCC
GCCACTGGCACAGATCTTGGTGGTAGTAGCAAATACTCGAGTGAGATCCTTGAGGGCTGA
CGTGGAGAAGGGTTCCATGTGAACAGTAATTGCACATGGGTGAGTCGATCCTAAGCCAGA
AGCGAAAGCTGCTGGCGAAAGGGAATCCGGTACTTATTCCGGAACCTGGG-TGGGGATAG
GACGTTCCTAGCCGTAAGGCCTTTGCTCCTGGAGATTCCAACCGGGGAGCCGGGAAGAGT
TTTCTTTTCTGGTTAAGGGGCCGAGGGCCTTGGAATTGGGTCGCTCAGAGAGAGGG-TCT
TGGCCCCGAA-GAGCGCC-------GCGGCT---CTTGCGGCGTCCGCG-CTTCTCTGGA
ACTTTAAAATCTCGG-GGCGTGAATGC-TTCACACCAGTTCGTACCCATAT-CCGCATCT
GGTCTCCGAGGTGAACAGCCTCTAGTCGATAGATTAATGTAGGTAAGGGAAGTCGGCAAG
CCAGATCCGTAACTTCGGGAAAAGGATTGGCTCTGAGGGTTGGGCCGTCG-GGCTTGGAC
AGGAA-ACGG-GGCCTCGG-G-CTGGGCGGAGATCGGTCTCCT-GGTCATGCGGGGGTTT
G-TTCCACTATCGTTTCGGCCGGCAATAAGCAACCAACTCAGAACTGGCACGGACCGGGG
GAATCCGACTGTCTAATTAAAACAAAGCATTGCG-CTGCCCCTCTGGGCTCCGACGCAAT
GTGATTTCTGCCCAGTGCTCTGAATGTCAAAGTGAAGAAATTCATCCAAGCGCGGGTAAA
CGGCGGGAGTAACTATGACTCTCTTAAGGTAGCCAAATGCCTCGTCATCTAATTAGTGAC
GCGCATGAATGGATTAACGAGATTCCCACTGTCCCTATCTACTGTCTAGCGAAACCACAG
CCAAGGGAACGGGCTTGGAAAA-ATTAGCGGGGAAAGAAGACCCTGTTGAGCTTGACTCT
AGTCTGACTTTGTCGAGAGACATGA-GAGGTGTAGCATAAGTGGGAGGCTTCGCCAGTGA
AATACCACTACTCTCAT-TGTCTCTCTACTTACTCGATGAGGCGGAATGCGACTCGGAGT
CACCCTATTAGGGCTAAAGACCCCTGTCCGATCCGATTCGAGGACAGTGTCAGGCGGGGA
GTTTGACTGGGGCGGTACATCTGTCAAATACTAACGCAGGTGTCCTAAGGTTGGCTCAGG
TAGGACAGAAACCTACCATAGAGTAAAAGGGCAAAAGCCAGCTTGATCTTGATTTTCAGT
ACGAATACAGACCGCGAAAGCGGGGCCTATCGATCCTTT----------TGACTCT-CGA
GTTTAGATCAAGAGGTGTCAGAAAAGTTACCACAGGGATAACTGGCTTGTGGCAGCCAAG
CGTTCATAGCGACGTTGCTTTTTGATCCTTCGATGTCGGCTCTTCCTATCATTGAGACGC
AGTCTTCCCCAAGTGTTGGATTGTTCACCCACTGATAGGGAACGTGAGCTGGGTTTAGAC
CGTCGTGAGACAGGTTAGTTTTACCCTACTGATGGTGGTTGCGATAGTAATCCTGCGCAG
TACGAGAGGAACCGCAGGTTCGGACATTTGGTACACGTTCTTAACCGAGCGGTTAGTGGA
GC
>Protura Sinentomata
TAAGCCATGCAAGTCTAAGTTCAGGCCTAGGTGAAACCGCGAATGGCTCAATACATCAGT
TGTGGTTCCTTAGAACGCTACTTGGATAACTGTGGGAATTCTAGAGCTAATACATGCAGG
CTTCGACTCGGAGAAGCGCTTTTATTAG-AT-CGAAACCAACCTTGGT--GACTCTGAAT
AACCGATCGCATGGCGCC-GGCGACGCATCTTTCAAGTGTCTGCCTCATCAACTTTCGAC
GGTAGGTTACGTGCCTACCGTGGTGATGACGGGTAACGGGGAATCAGGGTTCGATTCCGG
AGAGGGAGCCTGAGAAACGGCTACCACATCCAAGGAAGGCAGCAGGCGCGCAAATTACCC
ACTCCCGGCACGGGGAGGTAGTGACGAAAAATACCGGGAAGGGACTTTTGTCCCCGCTCC
CGGAATGAGGCGACTCCAAATC-CTTTCACGAGGATCTATTGGAGGACAAGTCTGGTGCC
AGCACCCGCGGTAACTCCAGCTCCAATAGCGTATATTAACATTGCTGCGGTTAAAAAGCT
CGTAGTTGGATCTCAGCTCCGGCCGGTGTCAGCGGGTCCGCCTGGCCCGCTTTAAAACG-
CCGGCGTGTTGGCTTCGTCTGGCTGCGGTGGCAA-GGTGTCCGTCACGTTTACTTTGAGA
AAAGGAGAGTGCTCAAGGCAGGCGCCTGG-GTGCATGGAATAATGGAACAG-GGCCTCGC
GCCTGTGTTGGTTTCGGGGCGCGAGGTAATGATTAATAGGGACGGTCGGGGGCATTCGTA
CTGCGGCGTGAGAGGTGAAATTCTTGGATCGTTGCAAGACGAACAGCGGCGAAGGCATTT
GCCAAGCACGTCCTCATTAATCAAGAACGAAAGTTAGAGGTTCGAAGGCGATCAGATACC
GCCCTAGTTCTGACCGTAAACGATGCCAACTGGCGATCCGCCCCTTGTCGACGGGGTGGG
CAGCCCGGGAAACCAAAGTTTTTGGGTTCCGGGGGGAGTATGGTTGCAAAGCTGAAACTT
AAAGGAATTGACGGAAGGGCACCACAAGGAGTGGAGCCTGCGGCTTAATTCGACTCAACA
CGGGAAACCTCACCAGGCCCGGACACTGGAAGGATTGACAGACCTGAAGCTCTTTCTCGA
TTCAGTGGGTGGTGGTGCATGGCCGTTCGTGGTTGGTGGAGTGATCTGTCTGGTTCATTC
CGATAACGAACGAGACTCCGGCCTGCTAACTAGCCGCGACTCTTTTGCAGCGCTTCTTAG
AGGGACGGGCGGCGCCGCACGAAGCCGAGCAATAACAGGTCTGTGATGCCCTTCGATGCC
CTGGGCCGCACGCGCGCTACACTGAAGAAGGCAACGCGCCCCGATCCGAAAGGCTCGGGC
AA-CCGCTGAATCTTCTTTGGCACTCGT-GGCCCTTCGTGGTAGGAACTGGGGCTTGAAA
TTGTGCCCCACGAACCAGGAATTCCCAGTAAGCGCGAGTCATCAGCTCGCGTTGATTACG
TCCCTGCCCTTTGTACACACCGCCCGTCGCTACTACCGATCGAATGATGCAGTGAGGCTT
TTGGACCGCTACGGAAGAAAAGGGAGGAGCCCAGCACCGAATCTCGTACCGAGAAATGTG
GTGTTAGGGAAGGGCAGCCCCACCCAA-GTCCATCGAACGCGGCGCCCATAGAGGGTGCA
AGGCCCGTGGGGCTGCCCTTTCCGTGGAGTCGGGTTGCTTGAGAGTGCAGCCCTAAGTGG
GTGGTAAACTCCACCTAAGGCTAAATACAACCACGAGACCGATAGCGAACAAGTACCGCG
AGGGAAAGTTGAAAAGAACTCTGAAGAGAGAGTTCAAGA-GTGCGTGAAACCGCTCAGGG
GTAAACGTATGGATTGCCGAAAGGAAGATCGCACGTACGGCTTCCCCGTCGCGACCAATT
GGATCCGATTGTGGTCT-GCGGCGGATTTGTGGCTCCATCCGACCCGTCTTGAAACACGG
ACCAAGGAGTCTAGCATGTGCGCGAGTCTCGGGGAAACCCCCAGGCGAAGCGAAAGCGAA
GGGGGAGATGCATCCCCGGGGCGCTTGTAGGTGCACCTAGAGCGCACACGCTGGGACCCG
AAAGATGGTGATCTATGCCCGGCCAGGACGAAGCCAGGGGAAACTCTGGTGGAGGTCCGC
CGCGATTCTGACGTGCAAATCGATCGTCTGAGCTGGGCATAGGGGCGAAAGACTAATCGA
ACCATCTAGTAGCTGGTTCCCTCCGAAGTTTCCCTCAGGATAGCTGGCACTCGAGTCTCA
TCCGGTAAAGCGACTGATTAGAGGCTTTGGGGTCGTAATGACCTCGACCTATTCTCAAAC
TTTAAATGGGTGAGAAGCGGTGCTTCCCTCGAGGCACCGCAGGATGAGTGCCCAGTGGGC
CACTTTTGGTAAGCAGAACTGGCGCTGTGGGATGAACCAAAAGCCGGGTTAAGGCGCCCG
AGTCGACG-CGCATCAGACCCCAGGAAAGGCGTCGGTGGCTAAAGACAGCAGGACGGTGG
CCATGGAAGTCGGCATCCGCCAAGGAGTGTGTAACGACTCACCTGCCAAAGCGACCGGCC
CTGAAAATGGATGGCGCTGCAGCGTCGCGCCCATACCCGGCCGCCGCGGCAAGGCCCCGG
CGAGTAGGAGGAGCGCAGCGGCGTGCGTTGAAGGGGCTGGGCGCGAGCCCGCCCGGAGCC
GCCGCTGGTGCAGATCTTGGTGGTAGTAGCAAATACTCCGGAGAGGCCCCGGAGGGCTGA
GGCGGAGAAGGGTTTCGCGTGAACAGCCGTTGGACGCGAGTCAGTCGATCCTAAGCCCTA
GGGGAAACCCGAGGGCGAAAGGGAATCCGGCCAAAATTCCGGAACCCGGG-CGGAACCGG
GGTGCTCGTCGCGGTAACGCGACAAAACCCGGAGACGCCGACGGGGGCCTCGGGAAGAGT
TATCTTTTCTCCAGAAGCGGTCGAGG-CCCTGGAAACCTCTTGGAGGGAGAGAGGG-TTT
TGACTGCGAG-GAGCGTC-------GCCAAC---ACGGCGGCGTCCGGG-GATCTCAGGC
CCTTGAAAATCCGGGCGAGGGGCACGT-GTCGCGCCGGTTCGTACCCATAT-CCGCAGCA
GGTCTCCGAGGTGCAAAGCCTCTAGCCAATAGAACAATGTAGGTAAGGGAAGTCGGCAAA
TTCGATCCGTAACTTCGGGATAAGGATTGGCTCTGAGGATCGGGGCGCCG-GGCTCGGT-
ACTAC----A-G-TTC-GG---CTGGGTATACGCTGACCCCGG-GACTGGCTCGCGCTCC
C-GC------TTTCCCCGGCCGCCCAGAACGATCGCGCTCGGAACTGGCACGGCCCAGGG
GAATCCGACTGTCTAATTAAAACAAAGCATTGCGACGGGCCCCAAAGGTGTTGACGCAAT
GTGATTTCTGCCCAGTGCTCTGAATGTCAAGGTGAAGAAATTCAACGAAGCGCGGGTAAA
CGGCGGGAGTAACTATGACTCTCTTAAGGTAGCCAAATGCCTCGTCATCTAATTAGTGAC
GCGCATGAATGGATTAACGAGATTCCCACTGTCCCTATCTACTATCTAGCGAACCCACAG
CCAAGGGAACGGGCTTGGGAAG-ATCTGCGGGGAAAGAAGACCCTGTTGAGCTTGACTCT
AGTCTGGCGTTGCGAGGAGACGTGA-GAGGCGTAGCATAGGTGGGAGATGTCGCCCGTGA
AATACCACTACTTTCGTGCGTTTCCTGGCTAACTCGGTTAGGCGGGAGTAAGGGGTTCTC
TCTCTTGCGAGCGCTAAGCGGTCGGGCGCAACCCGAGCCGAGGACAGCGCCAGGCGGGGA
GTTTGACTGGGGCGGTACATCTGTCAAAAAGTAACGCAGGTGTCCCGAGGCCAGCTCAGC
GGGGCCAGAAACCTCGCGTAGAGCAAAAGGGCACAAGCTGGCCGGCTCTGGCTTTTCAGT
AGGAAGACAGACCGCGAAAGCGCGGCCTATCGATCCTCCGGCCCACT--CGACTTTACGA
GTTTTAAGCTAGAGGTGTCAGAAAAGTTACCACAGGGATAACTGGCTTGTGGCGGCCAAG
CGCTCATAGCGACGCCGCTTTTTGATCCTTCGATGTCGGCTCTTCCTATCATCGCGACGC
AGAAGTCGCCAAGCGTCGGATTGTTCACCCGCTAACAGGGAACGTGAGCTGGGTTTAGAC
CGTCGTGAGACAGGTTAGTTTTACCCTACAGATGGTTGTCGCGACGGGAATCCTGCATAG
TACGAGAGGAACCGCAGGTTCGGACCTTTGGTTCAGGCGCTCGGCCGAGAGGCCGTTGGC
GC
>Protura Eosentomata
TAAGCCATGCAAGTCTTTGTTCAGGCCTAGGTGAAACCGCGAATGGCTCATTACATCAGT
TGTGGTTCCTTAGACAGTTACTTGGATAACTGTGGGAATTCTAGAGCTAATACATGCAGG
CTTTGACTTGGAAAAGCGCTTTTATTAG-AT-CGAAACCAACCTTGGT--GACTCTGAAT
AATCGATCGTAGGGATCC-CTTGACGTATCTTTCAAGTGTCTGCCTCATCAACTGTCGAC
GGTAGGTTAAGCGCCTACCGTGGTCACGACGGGTAACGGGGAATCAGGGTTCGATTCCGG
AGAGGGCGCCTGAGAAACGGCGGCCACATCCAAGGAAGGCAGCAGGCGCGCAAATTACCC
ACTCCCAGCCCGGGGAGGTAGTGACAAGAAATACCGGGAAGGGACATTTGTCCCCGCTCC
CGGAATGAGACGATTTTAAACC-TCTTTACGAGGACCTATTGGAGGACAAGTCTGGTGCC
AGCACCCGCGGTAACTCCAGCTCCAATAGCGTATATTAACATTGCTGCGGTTAAAAAGCT
CGTAGTTGGATTTGAGCTCCGGCCGGTGTCAGTGGGTCCGTCTGTACCGCTTCTCGCAG-
CCAGCCTGTTGTTGGGAGTCTGGTTTGGTGGCAA-GGTGCCTGCCACGTTTACTTTGAGA
AAAGGAGAGTGCTCAAAGCAGGTGCCTGG-TTGCATGGAATAATGGAACAG-GACCTCGC
GTCTGTGTTGGTTTCGGGGCGCGAGGTAATGATTAAGAGGGACGGTCGGGGACATTCGTA
CTGCGGCGTGAGAGGTGAAATTCTTGGATCGCTGCAAGACGAACAACTGCGAAGGCATTT
GTCAAGGACGTCCTCATTAATCAAGAACGAAAGTTAGAGGTTCGAAGGCGATCAGATACC
GCCCTAGTTCTGACCGTAAACGATGCCAACTGGCGATCGGCCCCTGGTCGACGGGGTCGG
CAGCCTGGGAAACCGAAGTCTTTGGGTTCCGGGGGGAGTATGGTTGCAAAGCTGAAACTT
AAAGGAATAGACGGAAGGGCACCACAAGCGGTGGAACCTGCGGCTTAATTCGACTCAACG
CGGCGAATCTCACCAGGCCCGGACACTGGTAGGATTGACAGATCTGAAGCTCTTTCTCGA
TTCAGTGGGTGGTGGTGCATGGCCGATCGTGGTTGGTGGGGCGACCTGTCTGGTTTATTC
CGATAACGAACGAGACTGCAGCCTACTAACTAGGAGCGACTCCGTTGCGGCGCTTCTTAG
AGGGACTGTCGGCGCCGAACGAAGTTCAGCAATGTCAGGTCCGTGATGCCCTTCGATGCC
CTGGGCTGCACGCGCGTTACACTGAAGGAGACAACGCGCCCCGGTCTGAAAGGATCGGGC
AA-CCGCTCAATCTCCTCTGGCCCTTGTTGGCCCTTCGTGGTAGGAATTGGGGTTTGAAA
TTGTACCCCATGAACCAGGAATCCCCAGTAAGCGCGAGTCAGCACCTCGCGTTGATTACG
TCCCTGCCCTTTGTACTCACCGCCCGTCGCTATAACCGATCGAGTGATGTAGTGAGGCTT
TTGGACTGTTCAGGAAGAAACGGGAAGAGCCCAGCACCGAATCCCCAATTAACAGGTTGG
GTGAACTGTGGTGTTAAGCTTGCTCAA-GTCTATCGAATACAGCTCCCACAGTGGGTGCC
AGGCCCGTGAGCGGCTGCTTCCCGTGGAGTCGGGTTGCTTGAAAGTGCAGCCCAAAGTGG
GAGGTAAACTCCTCCTAAGGCTAAATATTACCACAAGACCGATAGCAAACAAGTACCGCG
AGGGAAAGTTGAGAAGAACTCTGGAGAGAGAGTCAAAGA-GTGCGTGAAACCGCCTAGGG
GTAAACGGGTGGATTCCCGAAGGAAAGATCTCATGTACTGCTTTCCCGCTGCGACCGATT
GGGCCCGATCGTTGTCG-GCGGCGGTATTGTGAATCCACCCGGCCCGTCTTGAAACACGG
ACCAAGGAGTCTAACATGTGCGCGAGTCTTGGGTATGTCCCAAGGCGTAGTGAAAGCGAA
GGGGAAGATGCACTCCCAGGGCGTCTGCAGATGCACCCAGAGCGTACACGTTGGGACCCG
AAAGATGGTGATCTATGCCCGGCCAGGATGAAGCCAGGGGAAACTCTGGTGGAGGTCCGT
CGCGATTCTGACGTGCAAATCGATCGTCTGAGCTGGGTATAGGGGCGAAAGACTAATCGA
ACCATCTAGTAGCTGGTTCCCTCCGAAGTTTCCCTCAGGATAGCTGGCACTTGAGTCTCA
TCTGGTAAAGCAA-TGATCTGAGGCTCCAGTGGCGAAATGCCGTTGGCCTAATCTCAAAC
TTACAATGGGTGAGAAGTCAGGCATCCCTCGAAGCCTGTACGGATGAGTGCCAAGTGGGC
CACTTTTGGTAAGCAGAACTGGCGCTGTGGGATGAACCAAAAGCTGGGTTAAGGCGCCCG
AGTGGTTA-CGCATCAGACCCCACTAAAGGTGTCGGTGGCTAAAGACAGCAAGGCTGTGG
GCATGGAAGTTGTCATCAGCTAAGGAGTGTGTAACGACTCACTTGCCGAAGCGACCGGCC
CTGAAAATGGATGGCGCTGCAGTGACCCGCCCATACCCAGCCGCTGGGCCAAAGGCCCAG
TGAGTAGGAGGAGCGCAACGATGAGCGTTGAAGGGGCTAGGCGTAAGCCTGCCTGGAGCT
GTCGTTGGTGCAGATCTTGGTGGTAGTAGCAAATACTTTGGAGAGGCCCCGAAGGACCGA
TGTGGAGAAGGGTTTCGTGTGAACAGCCGTTGGACACGAGTCAGTCGATCCTAAACCCGA
CGAGAAGTCGGTAGGTGAAAGGGAATCTGGTTTCAATTCCAGAACCCGGA-CGGAACCGT
GATATTCATCGGGGTAACCCAAAAAGACCTGGAGAAGCCATCAGAACTCCCAGGAAGAGT
TTTCTTTTCTGCATGAGTAACTAAGCGCCCTGGAATTCCTTCACGGAGAGATAGGG-TCA
CGGTTACGAA-GAGCGCC-------GCAGTT---ATTGTGGCGTCTGGG-ATGTTTTGGA
CCTTGAAAATCCAGGAGAGGGACACGC-GTCGCACCGGATCGTACCCATAT-CCGCAGCA
GGTCTCCGAGGTGAGAAGCCTCTGGTCGATAGAACAATGTAGGTAAGGGAAGTCGGCAAG
TTGGATCCGTAACCTTGGGAAAAGGATTGGCTCTCAGGTTCGGTGCATCG-GCCATGGTG
TGCTG-CTGG-CGCGGGGG-CAGTGGGTGAGTCCTGACCGCGG-GACACTTGGCTTCGCA
T-T-------TGCTCCCGGTCGCACATAACGAACGCGCTGGGAACTGGCACGGTCCAGGG
GAATCCGACTGTCTAATTAAAACAAAGCAATGTGACGGGCCCTACGGGTGTTGACACATT
GTGATTTCTGCCCAGTGCTCTGAATGTCAATGTGAAGAAATTCAACGAAGCGCGGGTAAA
CGGCGGGAGTAACTATGACTCTCTTAAGGTAGCCAAATGCCTCGTCATCTAATTAGTGAC
GCGCATGAATGGATTAACGAGATTCCCACTGTCCCTATCTACTATCTAGCGAACCCACAG
CCAAGGGAACGGGCTTGGGAAA-ATCTGCGGGGAAAGAAGACCCTGTTGAGCTTGACTCT
AGTCTGGCGTTGCGAGGAGATGTGA-GAGGTGTAGTACAGGTGGGAGGTATCGTCAGTGA
AATACCACTACTTTCGTGCATTTCCTGGCTAACTCGGTTAGGCGGGAGCACGGGGTCTCC
TATCTTGCGAGCGTCAAGTGCCTGGCTGCGATCCGGGCCGAGAACGGCGCTAGGCGGGGA
GTTTGACTGGGGCGGTACATCTGTGAAAATGTAACGCAGGTGTCCCGAGGCCAGCTCAGT
GGGGACAGAAACCCCGCGTGGAGCAAAAGGGCACACGCTGGCCGGCTCCGGCTTTTCAGT
AGGAAGACGGACTGTGAAAACATGGCCTATCGATCCTCCGGCTCCCTTGAGACTTTACGA
GTTTTAAGCTAGAGGTGTCAGAAAAGTTACCACAGGGATAACTGGCTTGTGGTCGCCAAG
CGCTCATAGCGACGCGACTTTTTGATCCTTCGATGTCGGCTCTTCCTATCATAGCGACGC
AGAAGTCGCCAAGTGTCGGATTGTTCACCCGCTAATAGGGAACGTGAGCTGGGTTTAGAC
CGTCGTGAGACAGGTTAGTTTTACCCTACAGATGATCGTCGCGACGGGAATCCTGCATAG
TACGAGAGGAACCGCAGGTTCGGACCGTTGGTTCAGGCGCTCAGCCGATAGGCTGTTGGC
GC
>Protura Acerentomata
TAAGCCATGCACGTCTAAGTTCAGGGCCCCCTGAAACCGCGAATGGCTCAATACATCAGT
TGTGGTTTATTAGATCGTTACTTGGATAACTGTGGGAATTCTAGAGCTAATACATGCAGG
CTTCGACTAGGAGGAGCGCTTTTATTAG-AC-CGAAACCAACCTTGGT--GACTCTGAAT
AACCGATCGCATGGCGCC-GGCGACGTATCTTTCAAGTGTCTGCCTCATCAACTGTCGAC
GGTAGGTTACGAGCCTACCGTGGTTTTGACGGGTAACGGGGAATCAGGGTTCGATTCCGG
AGAGGGAGCCTGAGAAACGGCTACCACATCCAAGGAAGGCAGCAGGCGCGCAAATTACCC
ACTCCCGGCACGGGGAGGTAGTGACGAAAAATACCGGGAAGGGACTTTGGTCCCCGCTCC
CGGAATGAGGCAACTCTAAATC-CTTTCACGAGGATCCATTGGAGGGCAAGTCTGGTGCC
AGCAGCCGCGGTAACTCCAGCTCCAATAGCGTATATTAATATTGCTGCGGTTAAAAAGCT
CGTAGTTGGATCTCAGCTCCGGCCGGTGTCAGCGGGGCCGTGTGCCGGGCGGT-GGCCG-
GCCGGCGTTGTGGCGGCGAAAGTGGCGGTGGCTA-GGTGCCCGTCACGTTTACTTTGAGT
AAAGGAGAGTGCTTAAGGCAGGCGCCTGG-GTGCATGGAATAATGGAACAG-GGCCTCGC
GCCTTTGTTGGTTTCCGGGCGCGAGGTAATGATTAAGAGGGACGGTCGGGGACATTCGTA
CTGCGGCGTGAGAGGTGAAATTCTTGGATCGCTGCAAGACGAACTGCGGCGAAGGCATTT
GTCAAGGACGTCCTTATTAATCAAGAACGAAAGTTAGAGGTTCGAAGGCGATCAGATACC
GCCCTAGTTCTGACCGTAAACGATGCCAACTGACGATCCGCCCCTTGTCGACGGGGTGGG
CAGCCCGGGAAACCAAAGTTTTTGGGTTCCGGGGGGAGTATGGTTGCAAAGCTGAAACTT
AAAGGAATTGACGGAAGGGCACCACAAGGAGTGGAGCCTGCGGCTTAATTCGACTCAACA
CGGGAAACCTCACCAGGCCCGGACACCGGAAGGATTGACAGACCTGAAGCTCTTTCTCGA
TTCGGTGGGTGGTGGTGCATGGCCGTTCGTGGTTGGTGGAGCGATCTGTCTGGTTCATTC
CGATAACGAACGAGACTCCGGCCTGCTAACTAGTCGCGACTCTGTTGCAGCGCTTCTTAG
AGGGACGGGCGGCGCCGCACGAAGTCGAGCAATAACAGGTCTGTGATGCCCTTCGATGCT
CTGGGCCGCACGCGCGCTACACTGAAGGAGGCAACGCGCCCCGATCCGGAAGGGTCGGGC
AA-CCGCTGAATCTCCTCTTGGCCTTTC-GGCCCTTCGTGGTTGGGATTGGGGCTTGCAA
TTGTGCCCCATGAACCAGGAATTCCCAGTAAACGCGAGTCAGCAGCTTGCGTTGATTACG
TCCCTGCCCTTTGTACACACCGCCCGTCGCTACTACCGATCGAATGATGTAGTGAGGCTT
TTGGACCG-TACAGGAGAAACGGGATGAGCCCAGCACCGAATCTCGTACCGAGAAATGTG
GTGTTAGGGAAGGGTCTGCCCGTCCAA-GTTCATCGAACGCGGCTCCCATAGAGGGTGCA
AGGCCCGTGGAGCGGCCCTTCCCGTGGAGTCGGGTTGTTTGAGAGTACAGCCCAAAGTTG
GTGGTAAACTCCACCAAAGGCTAAATACGACCACGAGACCGATAGCGAACAAGTACCGCG
AGGGAAAGTTGAAAAGAACTCTGAAGAGAGAGTTCAAGA-GTGCGTGAAACCGCTCAGGG
GTAAACGAATGGATTGCCGAAGGGGAGATCTCACGTATGGCTTCCCCGTTGCAACCTGTC
GGATCCGACAGTTGTTT-GCGACGTGGTTGTGATTCCATTCGACCCGTCTTGAAACACGG
ACCAAGGAGTCTAACATGTGCGCGAGTCTCGGTGACACACCAAGGCGTAGTGAAAGCGAA
GGGGGAGATGCATCCCCGGGGCGTCTGCAGGCGCACCTAGAGCGCACATGTTGGGACCCG
AAAGATGGTGACCTATGCCCGGCCAGGACGAAGCCAGGGGAAACTCTGGTGGAGGTCCGC
AGCGATTCTGACGTGCAAATCGATCGTCTGAGCCGGGTATAGGGGCGAAAGACTAATCGA
ACCATCTAGTAGCTGGTTCCGTCCGAAGTTTCCCTCAGGATAGCTGGCGCTCGAGTCTCA
TCCGGTAAAGCGACTGATTGGAGGCTTTGGGGTCGCAATGACCTCGACCTACTCTCAAAC
TTTAAATGGGTGAGAAGCGGGGCCTCCCTCGAGGCTCTGCGGGATGAGTGTCTAGTGGGC
CATTTTTGGTAAGCAGAACTGGCGCTGTGGGATGAACCAAACGCCCGGTTAAGGTGCCCG
ACTTGACG-CGCATGAGACACCATTAAAGGCGTCGGTGGCTGAAGACAGCAGGACGGTGG
CCATGGAAGTCGGCATCCGCTAAGGAGTGTGTAACGACTCACCTGCCGAAGCGACCGGCC
CTGAAAATGGATGGCGCTGCAGCGTCGGACCTATACCGGGCCGCCGGGACAAAGTCCCGG
TGAGTAGGAGGAGCCTGCCGGTGTGCGTTGAAGGGGCTGGGCGTGAGCCCGCCTGGAGCC
GCCGGTGCTGCAGATCTTGGTGGTAGTAGCAAATACTCTGGAGAGGCCCCGGAGGACTGA
TGCGGAGAAGGGTTTCGCGTGAACAGCTGTTGGACGCGAGTCAGTCGATCCTAAGCCCTA
GGGGAAACCCGAGGGCGAAAGGGAATCCGGCTAAAATTCCGGAACCTGGG-CGGAACCGG
GGTGTTCGTCGCGGTAACGCGACAAAACCCGGAGACGCCGGCGGTGGGCCCGGGAAGAGT
TATCTTTTCTCCAAAAGCGGCCGAGG-CCCTGGAAACCTCTTGGAGGGAGAGAGGG-TTT
TGGTCGCGAG-GAACGTC-------GCCAAC---ACGGCGGCGTCCGGG-TTTCTCAGGC
CCTTGAAAATCCGGGCGAGGGGCACGT-GTCGCGCCAGATCGTACCCATAT-CCGCAGCA
GGTCTCCGAGGTGCACAGCCTCTAGTTGCTAGATCAATGTAGGTAAGGGAAGTCGGCAAA
CCAGATCCGTACCTTCGGAAGAAGGATTGGCTCTGAGACTCGGGGCGTCG-GGC-TTGTC
GGCGG-CGCT-CGCGCGGC-CAGTGGGCGCCCGCGGACCTCCC-TCGA-GGCGGACGGAC
C-CCGCGG-GTGCTCCCGGCCGCCCAGAGCGATTGAGCTCGGAACTGGCACGGCTCAGGG
GAATCCGACTGTCTAATTAAAACAAAGCATTGCGACAGGCCCTACGGGTGTTGACGCAAT
GTGATTTCTGCCCAGTGCTCTGAATGTCAATGTGAAGAAATTCAACGAAGCGCGGGTAAA
CGGCGGGAGTAACTATGACTCTCTTAAGGTAGCCAAATGCCTCGTCATCTAATTAGTGAC
GCGCATGAATGGATTAACGAGATTCCCACTGTCCCTACCTACTATCTAGCGAACCCACAG
CCAAGGGAACGGGCTTGGGAAA-ATCTGCGGGGAAAGAAGACCCTGTTGAGCTTGACTCT
AGTCTGGTGTTGCGAGGGGACGAGA-AAGGTGTAGCATAGGTGGGAGATGTCGTCCGTGA
AATACCACTACTTTCATGCGTTTCCTCGCTAACTCGGTGTGGCGGGAGGATGGTGGCCTC
CCTCTTGCGAGGTCTAAGTGGCCGCCTGCGACCCGCGCCGAGGACAGCGCCAGGTGGGGA
GTTTGACTGGGGCGGTACATCTGTCAAAAAGTAACGCAGGTGTCCCGAGGCCAGCTCACC
GGGGACAGAAACCTCGGGTAGAGCAAAAGGGCAAAAGCTGGCCGGCTCTGGCTTTTCAGT
AGGAAGACAGACCGTGAAAACGCGGCCTATCGATCCTCCGGCTCCTGA-AGACTTTAGGA
GTTTTAAGCTAGAGGTGTCAGAAAAGTTACCACAGGGATAACTGGCTTGTGGCGGCCAAG
CGCTCATAGCGACGCCGCTTTTTGATCCTTCGATGTCGGCTCTTCCTATCATGGTGACGC
AGAAGTCACCAAGCGTCGGATTGTTCACCCGCTAACAGGGAACGTGAGCTGGGTTTAGAC
CGTCGTGAGACAGGTTAGTTTTACCCTACAGATGGTTGTCGCGACGGTAATCCTGCATAG
TACGAGAGGAACCGCAGGATCGGACCTCTGGTTCAGGCGCTCGGTCGATAGGCCGGTGGC
GC
>Collembola Arthropleona
TAAGCCATGCATGTCTAAGTTCAAGCGAAAGTGAAACCGCGAATGGCTCATTATATCAGT
TATGGTTCCTTAGATCGTTACTTGGATAACTGTGGTAATTCTAGAGCTAATACATGCGGG
CTCCAACTGGAAGGAGCGCTTTTATTAG-AT-CAAAGCCAATCTTGGT--GACTCTGAAT
AACTGATCGCACGGTACC-GGCGACGTATCTTTCAAGTGTCTGCCTTATCAACTGTCGAT
GGTAGGTTATGCGCCTACCATGGTTGTAACGGGTAACGGGGAATCAGGGTTCGATTCCGG
AGAGGGAGCCTGAGAAACGGCTACCACATCCAAGGAAGGCAGCAGGCGCGCAAATTACCC
ACTCCCAGAACGGGGAGGTAGTGACGAAAAATAACGATACGGAACTCGAGGCTCCGTAAT
CGGAATGAGTACACTTTAAATC-CTTTAACAAGGATCCATTGGAGGGCAAGTCTGGTGCC
AGCAGCCGCGGTAATTCCAGCTCCAATAGCGTATATCAGAATTGTTGTGGTTAAAAAGCT
CGTAGTTGGATCTCGGTTTCAGGTGAATGGTGCATCTATGTCTATTTGCTGACGATTTTG
TTGGTCGTTCATAGTTCTCTTTACTGAGTGCTTTGAGTGGCCAGCACGTTTACTTTGAAA
AAATTGGAGTGCTCAAAGCAGGCGCCTGA-GTGCATGGAATAATAGAATAG-GATCTCGG
TTCTATGTTGGCTTTCGGAGTCGAGGTAATGATTAATAGGGACAGACGGGGGCATTCGTA
CTGCGACGTTAGAGGTGAAATTCTTGGATCGTCGCAAGACGAACTACTGCGAAAGCATTT
GCCAAGAATGTTTTCATTAATCAAGAACGAAAGTTAGAGGTTCGAAGGCGATCAGATACC
GCCCTAGTTCTAACCATAAACGATGTCGACCAGCGATCCGTCGTCGTTAGACTCGACGGG
CAGCTTGGGAAACCAGAGTGTTTGGATTCCAGGGGGAGTATGGTTGCAAAGCTGAAACTT
AAAAGAATTGACGGAAGGGCACCACCAGGAGTGGAGCCTGCGGCTTAATTTGACTCAACA
CGGGAAATCTCACCAGGCCCGGACACCGGAAGGATTGACAGATTGAGAGCTCTTTCTTGA
TTCGGTGGGTGGTGGTGCATGGCCGTTCTTAGTTGGTGGAGCGATTTGTCTGGTTAATTC
CGATAACGAACGAGACTCTGGCCTATTAACTAGACGTATCCTAGGTTTGACGCTTCTTAG
AGGGACGGGCGGCGCCGCACGAGAATGAGCAATAACAGGTCTGTGATGCCCTTAGATGTT
CTGGGCTGCACGCGCGCTACACTGAAGAAATCAGCGTGTCCCTATCCGAAAGGATT-GGA
AATCCGTTGAACCT------------------TCTTCGTGATGGGGATTGGGGATTGCAA
TTATTCCCCATGAACGAGGAATTCC-AGTAGGCGCGAGTCATAAGCTTGCGTCGATTACG
TCCCTGCCCTTTGTACACACCGCCCGTCGCTACTACCGATCGAGTGATTTAGTGAGGACT
TCGGACTGGTCTTCGAGAAAAGGGAAAAGCCCAGCGCTGAATCTTACGTAATGAAATGTA
GCGTTTGGGACGAAACGCTTGATCTAA-GTCCCTTGAACGGGGCCCCCATGGAGGGTGCT
AGGCCCGTTAAGCGTTTC-GTCCGTAGAGTCGGGTTGCTTGGGAGTGCAGCCCAAATCAG
GTGGTAAACTCCATCTAAGGCTAAATATGACCACGAGACCGATAGCGAACAAGTACCGTG
AGGGAAAGTTGAAAAGAACTTTGAAGAGAGAGTTCAATA-GTACGTGAAACCTCTCGGGG
GTAAGCGGGCAGAACCTGCAACAAGAGATTC-ACGCATTTCTCTTTGGTTGCATGCAACT
GATTGCGGTTGTTTATT-GCAATCGCATGCGTGGTTTGCCTGTCCCGTCTTGAAACACGG
ACCAAGGAGTCTAACATGTATGCGAGTCATTGGAAAATCCAAAGGCATAGTGAAAGTAAA
GGGAGAGATGCATCTCCTGGATGTCTTAGGGCATACCTAGAGCATACACGTTGGGACCCG
AAAGATGGTGAACTATGCCTGGTCAGAACGAAGTCAGGGGAAACCCTGATGGAGGTTCGT
AGCGATTCTGACGTGCAAATCGATCGTCGGAACTGGGTATAGGGGCGAAAGACTAATCGA
ACCATCTAGTAGCTGGTTCCCTCCGAAGTTTCCCTCAGGATAGCTGGCGCTTCAGTCTCA
TCCGGTAAAGCGAATGATTAGAGGCCTTGGGGCCGAAACGACCTCAACCTATTCTCAAAC
TTTAAATGGGTGAGAAGTTAGGCTTGCTTTGAAGCTCTAACGGATGAGTGCCAAGTGGGC
CACTCTTGGTAAGCAGGACTGGCGCTGTGGGATGAACCAAACGTTGAGTTAAGGCGCCCG
AATCGACG-CTCATGAGATCCCATAAAAGGCGTTGGTTGCTTAAGACAGCAGGACGGTGG
CCATGGAAGTCGGAATCCGCTAAGGAGTGTGTAACAACTCACCTGCCGAAGCAACTAGCC
CTGAAAATGGATGGCGCTGAAGCGTCGTGCCCATACTCAACCGTTGAATCAAGGATTCAA
CGAGTAGGAGGGTCGTAATAGTGTGCGTAGAAGGGTTTGGGCGTGGGCCTACCTGGAGCC
GCTATTAGTGCAGATCTTGGTGGTAGTAGCAAATACTTTGGAGAGGCCCCGAAGGACCGA
TGTGGAGAAGGGTTTCGTGTGAACAGCCGTTGAACACGAGTCAGTCGATCCTAAACCCGA
CGAGAAGTCGGTAGGTGAAAGGGAATCTGGTTTCAATTCCAGAACCTGGGACGGAACCGA
ATATATTGTCGAGGTAACTCAAAAAGACCTGGAGAAGTTGTTAGAACCCTCAGGAAGAGT
TTTCTTTTCTGCATGAGCAATTGAGCGCCCTGGAATTCCTTCAAGGAGAGATAGGG-TCA
AGATTGCGAA-GAGCGTC-------GCAGTT---ATTGTGACGTCTGAG-GAGTTTCAAA
CCTTGAAAATCTAGGAGAGGAATACGT-GTCGCACCAGTTCGTACCCATAT-CCGCAGCA
GGTCTCCGAGGTGAGCAGCCTCTGGTCGATAGAACAATGTAGGTAAGGGAAGTCGGCAAA
TCGGATCCGTAACTTCGGGACAAGGATTGGCTCTGAGGATTGGGGCGTCG-GGCCGGATC
AGGAA-GTGG-TGCTCAGG-GCCTGGATAAGATTCGGTCCCGC-GGCACTATGGATTGGT
T-CGGCGGAGTCTCTTCGGCTTCCATTGAACAATCAACTCAGAACTGGCACGGACCGGGG
GAATCCGACTGTCTAATTAAAACAAAGCATCGCGATGGCTCTTGCGGGTGATGACGCGAT
GTGATTTCTGCCCAGTGCTATGAATGTCAAAGTGAAGAAATTCAACCAAGCGCTGGTAAA
CGGCGGGAGTAACTATGACTCTCTTAAGGTAGCCAAATGCCTCGTCATCTAATTAGTGAC
GCGCATGAATGGATTAACGAGATTCCCACTGTCCCTATCTACTATCTAGCGAAACCACAG
CTAAGGGAACGGGCTTAGACCC-ATCGGCGGGGAAAGAAGACCCTGTTGAGTTTGACTCT
AGTCCGGCTTTGTGAGGAGACACGA-GAGGTGTAGTATAAGTGGGAGATGTCGTCTTTGA
AATACCACTACTCCCGT-CGTTTCTTCACTTACTCGGTGAGGCGGGGAGCATCTAATAGA
TGGAATTGTTGAGCCAAGTCTACTGAGACGACTCGATCCGAGGACACAGCCAGGCGGGGA
GTTTGACTGGGGCGGTACATCTGTCAAATGATAACGCAGGTGTCCTAAGGCCAGCTCAGT
GAGGACAGAAACCTCACGTAGAGCAAAAGGGCAAAAGCTGGCTTGATCCTGATTTTCAGT
ACGAATACGGACTGCGAAAGCATGGCCTATCGATCCTTT----------TGGCTTCAAGA
GTTTTGAGCAAGAGGTGTCAGAAAAATTACCACAGGGATAACTGGCTTGTGGCGGCCAAG
CGTTCATAGCGACGTCGCTTTTTGATCCTTCGATGTCGGCTCTTCCTATCATTGCGAAGC
AGAATTCGCCAAGCGTTGGATTGTTCACCCACCAATAGGGAACGTGAGCTGGGTTTAGAC
CGTCGTGAGACAGGTTAGTTTTACCCTACCGATGGTCGTTGCGATAGTAATCCTGCTCAG
TACGAGAGGAACCGCAGGTTCGGACATTTGGTTCACGCGCTCGGTCGATCGGCCGGTGGC
GC
>Collembola Neelipleona
TAAGCCATGCATGTCTAAGTTCAAGCAAAAGTGAAACCGCGAATGGCTCATTACATCAGT
TATGGTTCCTTAGATCGTTACTTGGATAACTGTGGTAATTCTAGAGCTAATACATGCGGG
CTCTAACCGGAAAGAGCGCTTTTATTAG-AT-CAAAGCCAATCATGGT--GACTCTGAAT
AACTGATCGCATGGCGCC-GGCGACGTATCTTTCAAGTGTCTGCCTTATCAACTGTCGAT
GGTAGGTTATGCGCCTACCATGGTTGTCACGGGTAACGGGGAATCAGGGTTCGATTCCGG
AGAGGGAGCCTGAGAAACGGCTACCACATCCAAGGAAGGCAGCAGGCGCGCAAATTACCT
ACTTCCAGTACGGAGAGGTAGTGACGAAAAATAACGATACGGAACTCGAGGCTCCGTAAT
CGGAATGAGTACACTTTAAATC-CTTTAACGAGGATCTATTGGAGGGCAAGTCTGGTGCC
AGCAGCCGCGGTAATTCCAGCTCCAATAGCGTATATTAAAGTTGTTGCGGTTAAAAAGCT
CGTAGTTGGATCTCGGTTTCGGGCGGGCAGTGCGCCTGTGTCTGTCTGCGGACG-TTTTG
TTGGTCGTTCGTGGTTCTCTTAACCGAGTGCCACGGGTGGCCAGCACGTTTACTTTGAAA
AAATTGGAGTGCTCAAAGCAGGCGCCTGA-GTGCATGGAATAATGGAATAG-GATCTCGG
TTCTATGTTGGCTTTCGGAGTCGAGATAATGATTAATAGGAACAGACGGGGGCATTCGTA
CTGCGACGTTAGAGGTGAAATTCTTGGATCGTCGCAAGACGAACTACTGCGAAAGCATTT
GCCAAGAATGTTTTCATTAATCAAGAACGAAAGTTAGAGGTTCGAAGGCGATCAGATACC
GCCCTAGTTCTAACCATAAACGATGCCGACCGGCGATCCGCCGTCGTTAGACTCGGCGGG
CAGCCTGGGAAACCAGAGTTTTTGGGTTCCGGGGGAAGTATGGTTGCAAAGCTGAAACTT
AAAGGAATTGACGGAAGGGCACCACCAGGAGTGGAGCCTGCGGCTTAATTTGACTCAACA
CGGGAAATCTCACCAGGCCCGGACACCGGAAGGATTGACAGATTGATAGCTCTTTCTTGA
TTCGGTGGGTGGTGGTGCATGGCCGTTCTTAGTTGGTGGAGCGATTTGTCTGGTTAATTC
CGATAACGAACGAGACTCTGGCCTACTAACTAGACAGTTAATCTTATGGGTTCTTCTTAG
AGGGACTGGCGGCGCCGCACGAGAATGAGCAATAACAGGTCTGTGATGCCCTTAGATGTT
CTGGGCTGCACGCGCGCTACACTGAAAGAATCAGCGTGTCCTTACCTGAAAAGGTTAGGA
AACCCGTTGAACCT------------------CTTTCGTGATGGGGATTGGGGATTGTAA
TTATTCCCCATGAACGAGGAATTCCCAGTAGGCGCGAGTCATAAGCTTGCGTCGATTACG
TCCCTGCCCTTTGTACACACCGCCCGTCGCTACTACCGATCGAGTGATTTAGTGAGGTCT
TCGGACTGGTTTTCGTGAAAAGGGTAAAGCCCAGCGCTGAATCTCAGCTGAAGACATGTA
GCGTTTGGAACGGAACGCCTGATCCAA-GTCCCTTGAAGGGGGCCCCCGAGGAGGGTGCT
AGGCCCGTCAGGCGTTTC-GTTTTTAGAGTCGAGTTGCTTGGGAGTGCAGCTCAAATCAG
GTGGTAAACTCCATCTAAGGCTAAATATGACCACGAGACCGATAGCGAACAAGTACCGTG
AGGGAAAGTTGAAAAGAACTTTGAAGAGAGAGTTCAATA-GTACGTGAAACCTCTCGGGG
GTAAGCGGGCAGAACTTGCAAGGGAAGATTC-ACGCATTTCTTCTCGATTGCGAGCAACT
GAGTGCGGTTGTATATT-GCAGTCGAATGCGTGGTCTGCCTGTCCCGTCTTGAAACACGG
ACCAAGGAGTCTAACATGTGCGCGAGTCATTGGGAAACTCAAAGGCGTAATGAAAGTGAA
GGGAGAGATGCATCTCCTGGACGTCTATGGGCGTACCTAGAGCGTACACGTTGGGACCCG
AAAGATGGTGAACTATGCCTGGTCAGAACGAAGTCAGGGGAAACTCTGATGGAGGTTCGT
AGCGATTCTGACGTGCAAATCGATCGTCAGAACTGGGTATAGGGGCGAAAGACTAATCGA
ACCATCTAGTAGCTGGTTCCTTCCGAAGTTTCCCTCAGGATAGCTGTCACTCCAGTCTCA
TCCGGTAAAGCGAATGATTAGAGGCCTTGGGGCCGAAACGACCTCAACCTATTCTCAAAC
TTTAAATGGGTGAGAAGTCGAGCTTGCTTCGAAGTTTCGACGGATGAGTGACAAGTGGGC
CACTCTTGGTAAGCAGGACTGGCGCTGTGGGATGAACCAAACGTTGGGTTAAGGCGCCCG
AATCGACG-CTCATGAGATCCCATAAAAGGCGTTGGTTGCTTAAGACAGCAGGACGGTGG
CCATGGAAGTTGGAATCCGCTAAGGAGTGTGTAACAACTCACCTGCCGAAGCAACTAGCC
CTGAAAATGGATGGCGCTGAAGCGTCGTGCCCATACCCAACCGTTGAGTCAAGGACTCAA
CGAGTAGGAAGGTCGTGGCGGTGTGCGTAGAAGGGTCTGGGAGTAGTCCTACCTGGAGCC
GCCGTCAGTGCAGATCTTGGTGGTAGTAGCAAATACTTTGGAGAGGCCCCGAAGGACCGA
TGTGGAGAAGGGTTTCGTGTGAACAGCCGTTGAACACGAGTGAGTCGATCCTAAGCCCGA
CGAGAAGTCGGTAGGCGAAAGGGAATCTGGTTTCAATTCCAGAACTCGGGACGGAACCGG
GTGCATCGTCGGGGTAACCCAAAAAGACCTGGAGATGCCAACAGAACTCTTGGGGAGAGT
TATCTTTTCTGCATGAGCAACTAAGCGCCCTGGAATTCCTTCACGGAGAGATAGGG-TCA
AGGTTGCCCA-GAGCGCC-------GCAGTT---ATTGTGGTGTCCAAG-TTGTTTTGGA
CCTTGAAAATCCAGGAGATGGTCACGT-GTCGCACCGATTCGTACCCATAT-CCGCAGCA
GGTCTCCGAGGTGAGCAGCCTCTGGTCGATAGAACAATGTAGGTAAGGGAAGTCGGCAAA
TTAGATCCGTAACTTCGGGACAAGGATTGGCTCTGAGGATTGGGGGGTCG-GGCCGGATC
AGGAA-ATGG-TGCTCAGG-GCCTGGACGAGGTTCGGTCCCGC-GGCACTATGGAGAGTT
T-CGGCGAATACTCTTCGGCTTCCATTAAACAATCAACTCAGAACTGGCACGGACAAGGG
GAATCCGACTGTCTAATTAAAACAAAGCATTGCGATGGTTCAAACGGATGTTGACGCAAT
GTGATTTCTGCCCAGTGCGATGAATGTCACAGTGAAGAAATTCAACCAAGCGCTTGTAAA
CGGCGGGAGTAACTATGACTCTCTTAAGGTAGCCAAATGCCTCGTCATCTAATTAGTGAC
GCGCATGAATGGATTAACGAGATTCCCACTGTCCCTATCTACTATCTAGCGAAACCACAG
CCAAGGGAACGGGCTTGGGCCC-ATTAGCGGGGAAAGAAGACCCTGTTGAGCTTGACTCT
AGTCTGGTTCTGTGAGGAGACACGA-AAGGTGTAGCATAAGTGGGAGAGCTCGATCTTGA
AATACCACTACTCTCGT-CGTTTCCTCACTTACTCGGTGAGGCGAGGAGCGACTGGCAGT
TGAATTTGTTGAGCCAAGTCCGCTGAGACGACTCGATCCGAGGACACTGCCAGGCGGGGA
GTTTGACTGGGGCGGTACATCTGTCAAATGATAACGCAGGTGTCCTAAGGCCAGCTCAGT
GAGGACAGAAACCTCGCGTAGAGCAAAAGGGCAAAAGCTGGCTTGATCCTGATTTTCAGT
ACGAATACGGACTGCGAAAGCACGGCCTATCGATCCTTT----------TGGCTTCAAGA
GTTTTGAGCAAGAGGTGTCAGAAAAGTTACCACAGGGATAACTGGCTTGTGGCGGCCAAG
CGTTCATAGCGACGTCGCTTTTTGATCCTTCGATGTCGGCTCTTCCTATCATTGCGAAGC
AGAATTCGCCAAGCGTTGGATTGTTCACCCACTAATAGGGAACGTGAGCTGGGTTTAGAC
CGTCGTGAGACAGGTTAGTTTTACCCTACCGATGGTCATTGCGATAGTAATCCTGCTCAG
TACGAGAGGAACCGCAGGTTCGGACATTTGGTTCACGCGCTCGGTCGATCGGCCGATGGC
GC
>Collembola Symphypleona
TAAGCCATGCATGTGTAAGTATAAACTCATGTGAAACTGCGAATGGCTCATTAAATCAGT
TATAGTTTCTTTGATGGTTACTCGGATAACCGTAGTAATTCTAGAGCTAATACGTGCCGA
CTCCGGCAGGAAGGGACGTATTTATTAG-AT-AAAAGCCGATGGCGGT--GAATCATGAT
AACGAATCGCACGGCGCT-GGCGATGTTTCATTCAAATTTCTGCCCTATCAACTTTCGAT
GGTAGGATAGAGGCCTACCATGGTGGTAACGGGTGACGGAGAATTAGGGTTCGATTCCGG
AGAGGGAGCCTGAGAAACGGCTACCACATCCAAGGAAGGCAGCAGGCGCGCAAATTACCC
ACTCCCGGCACGGGGAGGTAGTGACGAAAAATAACGATACGGAACTCGAGGCTCCGTAAT
CGGAATGAGTACACTTTAAATC-CTTTAACGAGGATCTATTGGAGGGCAAGTCTGGTGCC
AGCAGCCGCGGTAATTCCAGCTCCAATAGCGTATATTAAAGTTGTTGCGGTTAAAAAGCT
CGTAGTTGGATCTCGGTTTCGGGCGGGTGGTGCGCCTGTGTCTGTCTGCCGACGATTTTG
TTGGTCGTTCGTGGTTCTCTTAACCGAGTGCCACGGGTGGCCAGCACGTTTACTTTGAAA
AAATTGGTGTGCTCAAAGCAGGCGCCTGA-GTGCATGGAATAATGGAATAG-GACCTCAG
TTCTATGTTGGCTTTCGGAGTCGAGGTAATGATTAATAGGAACAGACGGGGGCATTCGTA
CTGCGACGTTAGAGGTGAAATTCTTGGATCGTCGCAAGACGAACTACTGCGAAAGCATTT
GCCAAGAATGTTTTCATTAATCAAGAACGAAAGTTAGAGGTTCGAAGGCGATCAGATACC
GCCCTAGTTCTAACCATAAACGATGCCGACCGGCGATCCGCCGTCGTTAGACTCGGCGGG
CAGCCTGGGAAACCAGAGTGTTTGGGTTCCGGGGGAAGTATGGTTGCAAAGCTGAAACTT
AAAGGAATTGACGGAAGGGCACCACCAGGAGTGGAGCCTGCGGCTTAATTTGACTCAACA
CGGGAAATCTCACCAGGCCCGGACACCGGAAGGATTGACAGATTGAGAGCTCTTTCTTGA
TTCGGTGGGTGGTGGTGCATGGCCGTTCTTAGTTGGTGGAGCGATTTGTCTGGTTAATTC
CGGTAGCGAACGAGACTCTGGCCTACTAACTAGATGTAGGATCTTGTGGGTCCTTCTTAG
AGGGACGGGCGGCGCCGCACGAGAATGAGCAATAACAGGCCTGTGATGCCCTTAGATGTT
CTGGGCTGCACGCGCGCTACACTGAAGGAATCAGCGTGTCCCTACCCGAAAGGGTTGGGA
AACCCGTTGAACCT------------------CCTCCGTGATGGGGATTGGGGATTGCAA
TTATTCCCCATGAACGAGGAATTCCCAGTAGGCGCGAGTCATAAGCTTGCGTCGATTACG
TCCCTGCCCTTTGTACACACCGCCCGTCGCTACTACCGATCGAGTGATTTAGTGAGGACT
TCGGACTGGTCTTCGTGAAAAGGGAAAAGCCCAGCGCTGAAGCTGCTGGCATGCAATGTG
GCGTTTGGGACGAGACGCCTGGTCTAA-GTCCTTTGAACAGGGCCCCCATGGAGGGTGCT
AGGCCCGTCAGGCGTCTT-GTCCGTAGAGTCGGGTTGCTTGGGAGTGCAGCCCAAATCAG
GTGGTAAACTCCATCTAAGGCTAAATATGACCACGAGACCGATAGCGAACAAGTACCGTG
AGGGAAAGTTGAAAAGAACTTTGAAGAGAGAGTTCAATA-GTACGTGAAACCTCTCGGGG
GTAAGCGGGCAGAACTTGCAATGGGAGATTC-ACGCATTTCTCTCTGGTTACGTGCCATT
GTAGCGATGGTTGAATC-GTAATCGCATGCGTGGTCTGCCTGTCCCGTCTTGAAACACGG
ACCAAGGAGTCTAACATGTATGCGAGTCATTGAGAAACTCAAAGGCATAATGAAAGTGAA
GGGAGAGATGCATCTCCTGGACGTCTAGGGGCGTACCTAGAGCATACACGTTGGGACCCG
AAAGATGGTGAACTATGCCTGGTCAGAACGAAGTCAGGGGAAACCCTGATGGAGGTTCGT
AGCGATTCTGACGTGCAAATCGATCGTCGGAACTGGGTATAGGGGCGAAAGACTAATCGA
ACCATCTAGTAGCTGGTTCCCTCCGAAGTTTCCCTCAGGATAGCTGGCGCTTCAGTCTCA
TCCGGTAAAGCGAATGATTAGAGGCCTTGGGGCCGAAACGACCTCAACCTATTCTCAAAC
TTTAAATGGGTGAGAAGTCTGGCTTGCTTCGAAGCTCGGACGGATGAGTGCCAAGTGGGC
CACTCTTGGTAAGCAGGACTGGCGCTGTGGGATGAACCAAACGCCGGGTTAAGGCGCCCG
AATCGACG-CTCATGAGATCCCATAAAAGGCGTTGGTTGCTTAAGACAGCAGGACGGTGG
CCATGGAAGTCGGAATCCGCTAAGGAGTGTGTAACAACTCACCTGCCGAAGCAACTAGCC
CTGAAAATGGATGGCGCTGAAGCGTCGTGCCCATACCCGGCCGTTGAGTCAAGGACTCAA
CGAGTAGGAGGGTCGTGGCGGTGTGCGTAGAAGGGTCTGGGCGTGGGCCTACCTGGAGCC
GCCGTCAGTGCAGATCTTGGTGGTAGTAGCAAATACTTTGGAGAGGCCCCGAAGGACCGA
TGTGGAGAAGGGTTTCGTGTGAACAGCCGTTGAACACGAGTCAGTCGATCCTAAGCCCGA
CGAGAAGTCGGTAGGCGAAAGGGAATCTGGTTTCAATTCCAGAACCTGGGACGGAACCGA
ATGCATTGTCGAGGTAACTCAAAAGGACCTGGAGAAGCCATCAGAACCCCCAGGAAGAGT
TTTCTTTTCTGCATGAGCACCTAAGCGCCCTGGAATTCCTTCACGGAGAGATAGGG-TCA
AGGGTGCGAA-GAGCGCC-------GCAGTT---ATTGTGGCGTCTGGG-GCGTTTTGGA
CCTTGAAAATCCAGGAGAGGGAAACGT-GTCGCACCAGATCGTACCCATAT-CCGCAGCA
GGTCTCCGAGGTGAGCAGCCTCTGGTCGATAGAACAATGTAGGTAAGGGAAGTCGGCAAA
TTAGATCCGTAACTTCGGGACAAGGATTGGCTCTGGGGATTGGGGTGTCG-GGCCGGATC
AGGAA-GCAG-TGCTCAGG-GCCTGGAAAATGTCCGGTCCCGC-GGCACTGTGGATAGGT
T-CGGCGATATATCTTCGGCTACCAATGAACAATCAACTCAGAACTGGCACGGACTGGGG
GAATCCGACTGTCTAATTAAAACAAAGCATTACGATGGTTCCAGTGGATGTTGACGTAAT
GTGATTTCTGCCCAGTGCTATGAATGTCAACGTGAAGAAATTCAATGAAGCGCTGGTAAA
CGGCGGGAGTAACTATGACTCTCTTAAGGTAGCCAAATGCCTCGTCATCTAATTAGTGAC
GCGCATGAATGGATTAACGAGATTCCCACTGTCCCTATCTACTATCTAGCGAAACCACAG
CTAAGGGAACGGGCTTAGGCCC-ATCGGCGGGGAAAGAAGACCCTGTTGAGCTTGACTCT
AGTCTGGTACTGTGAGGAGACACGA-GAGGTGTAGCATAAGTGGGAGACGTCGACTTTGA
AATACCACTACTCCCGT-CGTTTCCTCACTTACTCGGTGAGGCGGGGAGCGGCTGACAGT
CGGAATTGTTGAGCCAAGTGAGCTGACACAACTCGATCCGAGGACACCGCCAGGCGGGGA
GTTTGACTGGGGCGGTACATCTGTCAAATGATAACGCAGGTGTCCTAAGGCCAGCTCAGC
GAGGACAGAAACCTCGCGTAGAGCAAAAGGGCAAAAGCTGGCTTGATCCTGATTTTCAGT
ACGAATACGGACTGCGAAAGCACGGCCTATCGATCCTTT----------TGGCTTCAAGA
GTTTTGAGCAAGAGGTGTCAGAAAAGTTACCACAGGGATAACTGGCTTGTGGCGGCCAAG
CGTTCATAGCGACGTCGCTTTTTGATCCTTCGATGTCGGCTCTTCCTATCATTGCGAAGC
AGAATTCGCCAAGCGTTGGATTGTTCACCCACCAATAGGGAACGTGAGCTGGGTTTAGAC
CGTCGTGAGACAGGTTAGTTTTACCCTACCGATGGTCAATGCGATAGTAATCATGCTCAG
TACGAGAGGAACCGCATGTTCGGACATTTGGTTCACGCGCTCGGCCGATCGGCCGGTGGC
GC
>Diplura Campodeoidea
TAAGCCATGCATGTCTAAGTAGAAGCCCGGGCGAGACCGCAAATGGCTCCTTACAACAGT
CCCAGTTTACTGGATGACTAGTTGGATAACTGTGGTAATTCTAGAGCTAATACATGCGAG
CTCCAACTGGGAGGAGCGCTTTTATTAG-CT-CAAAGCCGATCTTGGT--GACTCAAACG
AACCGATCGCGCGGCGCC-CGCGACGCGTCCTTCAAGCGTCTGCCTCATCAGCTTTCGAC
GGTAGGTTACACGCCTACCATGGCTGCAACGGGTAACGGGGAATCGGGGTTCGATTCCGG
AGAGGGAGCCTGAGAAACGGCTACCACATCCAAGGAAGGCAGCAGGCGCGCAATTTACCC
CCTCCCGGCACGGGGAGGTAGTGACGAGGCGTACCGCCGCGGGCCCCGGGGCTACGTGGG
CGGAATGAGCACATTTTAAGTC-CTTTAGCGAGGACCCATTGGAGGGCAAGTCTGGTGCC
AGCAGCCGCGGGAACTCCAGCTCCGATAGCGTATGTTAACGCTGCTGCGGTTAAAGAGCT
CGTCGCCGGATATCGGCCTCGGAGGGGCGGTTCGCCGGCGACTTCCCCGCGCGGCCATG-
TCGGGTTGGCGTGGTGTTCTTCCGTGCCTCTCGCGCGGCGACAGCGCGGTTTCCTTGAGA
AAATTGGAGTGCTCAGAGCAGGCGCTCGA-GTGCATGGAACTAG--CCCATCGGTCCCGG
CCCTCTGTCGGCTTCAGGGGCCGGGTCCAGGGTCAATGGGGACGGCCGGGGGCATTGGTA
CTGCGACGTTAGAGGTGAAATTCAGGGATCGTCGCATGACCGACAACTGCGAAAGCATTT
GCCCAGAACGTTCCCGTTGGCCGAGAACGAAAGTCGGAGGCTCGAAGGCGATCAGATACC
GCCCTAGTTCTAACCTTAAACGATGCCGACCGGCGATCCGCCGCAGGAGGCCTCGGCGGG
CAGCCCGGGAAACCCGAGTGTTCGGGCTCCGGGGGGAGTATGGTCGCAAGGCCGAAACTT
AAAGGAATTGACGGAAGGGCACCACCAGGAGTGGAGCCTGCGGCCTAATTTGACTCAACA
CGGGGAACCTCACCAGGTCCGGACCCCGGCAAGATTGACAGGTTCACAGCCCTTTCTCGA
TCCGGTGGGGGGTGGTGCATGGCCGTTCGTGGTTCGTGGAGCGATCTGTCTGGTTCATTC
CGGTAACGGGCGAGGCCCCGGCCTGCTTACTAGAGCGGCTCCC-GCCCGCCTCTTCTTAG
CGGGACGGGTGGCGCCGCACGAAGTCGGGCAAGAACAGGTCCGTGATGCCCTTAGAAGTC
CTGGGCCGCACGCGCGCTACACTGACGGAGGCAGCGCGCCCCAGCCCGAGAGGGYCGGG-
AA-CCGCTGAACCT------------------CCTTCGTGCTGGGGACTGGGGACTGCAA
CTGTTCCCCACGAACGAGGAATTCCTCGTAGGCGCGAGTCATCAGCTCGCGTCGATTACG
TCCCTGTCCTTTGTACACACCGCCCGTCGCTACATCCGATCGAGCGATCGAGCGAGGTTT
TCGGACCGG-GCCCGGGAAGAGGGAGGAGCCCATCTCCGAACCGGCGGCGCCGGAGTGTG
GAGTGTGGGGGTCGGGGGGCAGCGCAA-GTCCCTCGAAAGGGGCCCCCGGAGAGGGTGCC
AGGCCCGTTGTCCTGGGGACCCCGTAGAGTCGGGTTGCTTGAGATTGCAGCCCAAAGCGG
GTGGTAAACTCCACCTAAGGCTAAATACGACCACGAGACCGATAGCGAACAAGTACCGCG
AGGGAAAGTTGAAAAGAACTTTGGAGAGAGAGTTCAAGA-GGGCGTGAAACCGCTCGGGT
GAAAACGGGTGGAACCTCGAAGGGGGGAGTC-ACGCACTTCCTCCCCGCCGCAGCCGGTT
GGGCCCGACCGAGCTGG-GCGGCGCGATCGGTGGTCCACCCGCCCCGTCTTGAAACACGG
GCCAAGGAGTCTAACATGTGCGCGAGTCTGTGGGAAACCCACGGGCGGAGCGAAAGCGAA
GGGGGAGATGCATCCTCGGGGCGTGCCAGGGCGCACCTGGAGCGCACACGTTGGGACCCG
AAAGATGGTGATCTATGCCTGGTCAGGGCGAAGCCGGGGAAAACTC-GGTGGAGGTCCGC
AGCGGTTCTGACGTGCAAATCGATCGTCAGAGCTGGGTATAGGGGCGAAAGACCAAACGA
ACCATCTAGTAGCTGGTTCCTTCCGAAGTTTCCCTCAGGATAGCTGGCGCTCGAGTCTCA
TCTGGTAAAGCGACTGATTGGAGGAACCCGGGTCGCTGGGACCTGGACCTACTCTCAAAC
TTTGAATGGGTGAGAGGCCGGGCATGCTTTGAAGCCCGAGCGGATGAGTGCCTAGTGGGC
CACTTTTGGTAAGCAGAACTGGCGCTGTGGGATGAACCAAACGCCGGGTTAAGGCGCCCG
AATCGCCG-CTCATGAGATCCCATGAAAGGCGTCGGCGGCTAAAGACAGCAGGACGGTGG
CCATGGAAGTCGGCATCCGCCAAGGAGTGTGTAACGACTCACCTGCCGAAGCCACCGGCC
CTGAAAATGGATGGCGCTAAAGCGGCGTGCCCATACCCGGCCGTTGGGGCAGGTCCCCAA
CGAGTAGGAGGG-CGCGGCGGTG-GCGCTGAAGGGTCTGGGCGTGAGCCTGCCTGGAGCC
GCCGTCGGTGCAGATCTTGGTGGTAGTAGCAAAGAATCCGGCGAGACCCCGGAGGACCGA
TGTGGAGTAGGGTTTCGTGGCGCCGGCAATCGGCCACGAGTGAGTCGATCCTAAGCCTGG
TGGTAACTCTTTAGGCGAAAGGGAAGCCGGTGCAGATTCCGGCACCCGGG-CGGGCTCGA
GGTGTCCTACGGGGTGACCCAAAGAGACTCGGTGACACCGTCACAGCCGCTGGGAAGAGT
TGTCTTTTCTGCCTGAGCCTC-GAAATCCCTGAAAGGCGGTTGCCGCGCGAAAGGG-ACG
ACGTGGCGAA-GAGCGCCCCGCATGGCCGTTGGCGCCGGGGCGTCCGGC-GGCTGTCGGT
CCTTGAAAAGCCGAGTGAGGACGACGGCGTCGCGCCGGATCGTACCCAATTTCCGCAGCA
GGTCTCCGAGGTTCGCAGCCTCTGGTCCCTAGAGCAATGTAGGTAAGGGAAGTCGGCAAA
GTGGATCCGTAACTTCGGGAGAAGGATTGGCTCTGAGGGTCGCGACGTCG-GGCCGGGGC
-AGAA-GCGG-GTCCGGAA-GGCTGGCCTCATTTCGCGCCTTT-GGCTCCTCCTGCCTGG
C-TGACCCCGGGACGTCGACCGTCATGAGGCGACCGCATCAGAACTGGCACAGACCAGGG
GAATCCGACTGTTTAATCGAAACATAGCCTTGCGAGGGCCTTTGAGGGTGGTGACGCAAG
GTGATTTCTGCCCAGTGCTCTGAATGTCAAGGTGAAGAAATTCGGGGAAGCGCGGGTAAA
CGGCGGGAGTAACTATGACTCTCTTAAGGTAGCCAAATGCCTCGTCGCCTAATTAGCGAC
GCGCATGAATGGATTAACGAGATTCCCTCTGTCCCTATCTACTGTCTAGCGAACCCACAG
CCAAGGGCACGGGCTTGGGAAG-ATTGGCGGGGAAAGAAGACCCTGTTGAGCTTGACTCT
AGTCTGGCGT-GTGGGGAGTCGCGG-GGGGCGTAGCGTAGGTGGGAGGCGTCGCAATTGA
AACACCACCACCCCCGC-TGTCTCCTCGCTAACCCTGTGGAGCGGGTTACGGCCGGTCGG
CGGCTAGAGGGGGTCAAGGCGGCGTCGTCGACCCGAGCAGGGGAAGCCTTCAGGCGGGGA
GTTTGACTGGGGCGGTACATCTGTCAAAAGGTAACGCGGGTGTCCCAAGGTTGGCTCCGG
AGGGACAGAAACCCTCCGTAGAGCAGAAGGGCAAAAGCCAGCCTGCCCCCGGGCGTCAGC
AGCGCTCGGGGCCGCGAGAGCGCGGCCTAGCGATCCTTT----------CCATCCCCGGA
GTTTGGGGCGAGAGGTGTCGGAAAAGTTACCACAGGGATAACTGGCTTGTGGCGGCCAAG
CGTTCGTAGCGACGTCGCTTTTTGATCCTTCGATGTCGGCTCTTCCTATCATGGCGAAGC
AGAATTCGCCGAGCGTTGGATTGTTCACCCACCAACAGGGAACGTGAGCTGGGTTTAGAC
CGTCGTGAGACAGGTTAGTTTTACCCTACCAATGGTCGTTGCAACGGTAGGCTCGCCTAG
TACGAGAGGAACCGCGGGCCCGGGCATTTGGTTTG-GCGCCCGGCCGATCGGCCGAGGGC
GC
>Diplura Japygoidea
TAAGCCATGCATGTCTAAGTAGAAGCCCGCGCGAGACCGCGAATGGCTCCGTACAACAGT
CCCAGTTTACTGGATGGTTAGTCGGATAACTGTGGTAATTCTAGAGCTAATACGTGCGGG
CTCCGACTGGAAGGAGCGCTTTTATTAG-CT-CAAAGCCGACCTCGGT--GAAACGGACG
AACCGATCGCGCGGCGCC-CGCGACGCGTCCTTCAAGCGTCTGCCTCATCAGCTTTCGAC
GGTAGGTTAGACGCCTACCATGGCGGCAACGGGTAACGGGGAATCGGGGTTCGGTTCCGG
AGAGGGAGCCTGAGAAACGGCTACCACATCCAAGGAAGGCAGCAGGCGCGCAATTTACCC
CCTCCCGGCACGGGGAGGTAGTGACGAGGCGTACCGCCGCGGGCCCCGGGGCTGCGTGGG
CGGAATGAGCACATTTTAAGTC-CTTTAGCGAGGACCCATTGGAGGGCAAGTCTGGTGCC
AGCAGCCGCGGGAACTCCAGCTCCGATAGCGTATGTTAACGCTGCTGCGGTTAAAGAGCT
CGTCGCCGGATATCGGCCTCGGAGGGGCGGTTCGCCGGCGACTTCCCCGTGCGGCCGCG-
TCGGTCTGCCCGGGTGTCCCGCGGGCCCCTTCGCGCGGCGCCGGCGCGGTTTCCTTGAGA
AAATTGGAGTGCTCAGAGCAGGCGCTCGA-GTGCATGGAACTAA--CCCAACGGTCCCGA
CCCTCTGTCGGCTTCGGGGGTCGGGTCCAGGGTCGATGGGGACGGCCGGGGGCATTGGTA
CCGCGACGTTAGAGGTGAAATTCAGGGATCGTCGCGTGACCGACGACTGCGAAAGCATTT
GCCCAGAACGTTCCCGTCGGCCGAGAACGAAAGTCGGAGGCTCGAAGGCGATCAGATACC
GCCCTAGTTCTAACCTTAAACGATGCCGACCGGCGATCCGCCGCAGGAGGCCTCGGCGGG
CAGCCCGGGAAACCCGAGTGTTCGGGCTCCGGGGGGAGTATGGTCGCAAGGCCGAAACTT
AAAGGAATTGACGGAAGGGCACCACCAGGAGTGGAGCCTGCGGCCTAATTTGACTCAACA
CGGGGAACCTCACCAGGTCCGGACCCCGGCAAGATTGACAGGTTCAAAGCCCTTTCTCGA
TCCGGTGGGGGGTGGTGCATGGCCGTTCGTGGTTCGTGGAGCGATCTGTCTGGTTCATTC
CGGTAACGGGCGAGGCCCCGGCCGGCTTACTGGAGCGGCTCCCCGCCCGACGCCTCTTAG
CGGGACGGGCGGCGCCGCACGAAGTCGGGCAAGAACAGGTCCGTGATGCCCTTAGAAGTC
CTGGGCCGCACGCGCGCTACACTGACGAAGGCAGCGCGCCCCAGTCCGAGAGGACTCGGG
AA-CCGCTCAACCT------------------CGTTCGTGCTGGGGACTGGGGACTGCAA
CTGT-CCCCACGAACGAGGAATTCCTCGTAGGCGCGAGTCATCAGCTCGCGTCGATTACG
TCCCTGTCCTTTGTACACACCGCCCGTCGCTACATCCGATCGAGCGATCGAGCGAGGTTT
TCGGACCGG-GCCCGGGAAGCGGGAAGAGCCCATCTCCGAACCGGCGGCGCCGGAGTGTG
GAGTGTGGGGACCGGGACGCCGCGCAA-GTCCCTCGAACGGGGCCCCCGAAGAGGGTGCC
AGGCCCGTAGCCTCGGGGGTCCCGGAGAGTCGGGTTGCTTGGGAGTGCAGCCCCAAGTGG
GTGGTAAACTCCACCCAAGGCTAAACACGACCGCGAGACCGATAGCGAACAAGTACCGCG
AGGGAAAGTTGAAAAGAACTTTGGAGAGAGAGTTCAAGA-GGGCGTGAAACCGCTCGGGT
GAAAACGGGTGGAACCTCGAACGGGGGAGTC-ACGCACTTCCC-CCCGCCGCCTCCGGTT
GCTGGCGACCGATGAGG-GCGGCGTGTTCGGCGGTCCACCCGCCCCGTCTTGAAACACGG
GCCAAGGAGTCTAACACGTGCGCGAGTCCTCGGGAAACCCGGAGGCGGAGCGAAAGCGAA
GGGGGAGATGCATCCTCGGGGCGTGCCGGGGCGCACCCAGAGCGCACGCGTCGGGACCCG
AAAGATGGTGATCTATGCCTGGCCAGGACGAAGCCGGGGAAAACTC-GGTGGAGGTCCGC
AGCGGTTCTGACGTGCAAATCGATCGTCGGAGCTGGGTATAGGGGCGAAAGACCAAACGA
ACCATCTAGTAGCTGGTTCCCTCCGAAGTTTCCCTCAGGATAGCTGGCGCTCGAGTCTCA
TCCGGTAAAGCGACTGATTGGAGGAACCCGGGTCGCTGGGACCTGGACCTACTCTCAAAC
TTTGAATGGGTGAGAAGCCGGGCAAGCCCCGTAGCCCGAGCGGATGAGCGCCCAGTGGGC
CACTTTTGGTAAGCAGAACTGGCGCTGTGGGATGAACCAAACGCCGGGTTAAGGCGCCCG
AATCGCCG-CTCATGGGATCCCATGAAAGGCGTCGGCGGCTAAAGACAGCAGGACGGTGG
CCATGGAAGTCGGCATCCGCCAAGGAGTGTGTAACGACTCACCTGCCGAAGCCACCGGCC
CTGAAAATGGATGGCGCTGAAGCGGCGTGCCCATACCCGGCCGTCGTGGCAAAGCCGCGA
CGAGTAGGAGGG-CGCGGCGGTG-GCGCAGAAGGGTCCGGGCGCGAGCCCGCCTGGAGCC
GCCGCCGGTGCAGATCTTGGTGGTAGTAGCAAAGAATCCGGCGAGATCCCGGAGGACCGA
TGTGGAGTAGGGTTTCGTGGCGCCGGCAATCGGCCACGAGTGAGTCGATCCTAAGCCCGG
AGACAATTCCGGGGGCGAAAGGGAAGCCGGTGCAGATTCCGGCACCCGGG-CGGGCGCGA
GGCGACCTACGGGGCGACCCAAGGAGACTCGGCGACGTCGCCGCGGCCGCCGGGAAGAGT
TGTCTTTTCTGCCTGAGCCTC-GAACTCCCTGAAAGGCCGTCGCCGCGCGCAAGGG-ACG
ACGTGGCGAA-GAGCGCCCCGCATGGCCGTTGGCGCCGGGGCGTCCGGC-GGCCGCCGGC
CCGTGAAAAGCCGAGCGAGGGCGACGGCGTCGCGCCGGTCCGTACCGAATTTCCGCAGCA
GGTCTCCGAAGTGCGCAGCCTCTGGTCGATGGAGCAATGTAGGTAAGGGAAGTCGGCAAA
CTGGATCCGTAACTTCGGGAGAAGGATTGGCTCTGAGGGTCGCGGCGTCG-GGCCGGGGC
TTGAA-GCGG-GTCCGGAA-GGCTGGCCTCAGGTCGACCGACT-GTTCATCCCCTTTCCC
T-CATTGTCTGGACGTCGACCGCCACGAGGCGACCGCGTCAGAACTGGCACAGACCGAGG
GAATCCGACTGTTTAATCGAAACATAGCCTCGCGAGGGCCCCGGAGGGTGTTGACGCGAG
GTGATTTCTGCCCAGTGCTCTGAATGTCAAGGTGAAGAAATTCGGGGAAGCGCGGGTAAA
CGGCGGGAGTAACTATGACTCTCTTAAGGTAGCCAAATGCCTCGTCGCCTAATTAGCGAC
GCGCATGAATGGATTAACGAGATTCCCGCTGTCCCTATCTACTGTCTAGCGAACCCACAC
CCAAGGGCACGGGCTTGGGCAA-ATCGGCGGGGAAAGAAGACCCTGTTGAGCTTGACTCT
AGTCTGGCGC-GCGGGGAGTCGCGG-GGGGCGTAGCGTAGGTGGGAGGCGTCGCCGTTGA
AACACCACCACCCCCGC-TGTCTCCTCGCTCACCCGGTCGAGCGGGCAACGGCCGGCCGG
CGGCTCGAGCGGTCCAAGGAACCGGGTCCGACCCGAGCCGGGGAAGACGTCAGGCGGGGA
GTTTGACTGGGGCGGTACATCCGTCAAAAGGTAACGCGGGTGTCCCAAGGTCGGCTCCGG
AGGGACGGAAACCCTCCGTGGAGCAGAAGGGCAAAAGCCGGCCTGCCCCCGGGCGTCGGC
AGCGCTCGGGGCCGCGAGAGCGCGGCCTAGCGATCCTTT----------CCGTCCCCCGA
GTTTGGGGCGAGAGGTGTCGGAAAAGTTACCACAGGGATAACTGGCTTGTGGCGGCCAAG
CGTTCGTAGCGACGTCGCTTTTTGATCCTTCGATGTCGGCTCTTCCTATCATGGCGAAGC
AGAATTCGCCGAGCGTTGGATTGTTCACCCACCAACAGGGAACGTGAGCTGGGTTTAGAC
CGTCGTGAGACAGGTTAGTTTTACCCTACCGATGGTCGTTGCGACGGTAGGCTCGCCTAG
TACGAGAGGAACCGCGGGCCCGGGCATTTGGTTTG-GCGCCCGGCCGATCGGCCGAGGGC
GC
>Archaeognatha Lepismachilis y-signata
-----------------AGTGCAAGCCGAGGTGAAACCGCGAACGGCTCATTATATCAGT
TATGGTTCATTGGGCCGATACTTGGACAACTGTGGCAATTCTAGAGCTAATACATGCGAG
CTCCGACCGGTGAGAGCGCTTTTATTAG-AC-CAAGACCAAACTTGGT--GACTCTGAAT
AACCGATCGCACGGTACC-GGCGACAAACCTTTCAAATGTCTGACTTATCAACTGACGAT
GGCAGGCTCTGCGCCTGCCATGGTCGTCACGGGTGACGGGGAATCAGGGTTCGATTCCGG
AGAGGGAGCCTGAGAAACGGCTACCACATCCAAGGAAGGCAGCAGGCGCGCAAATTACCC
ACTCCCGGCACGGGGAGGTAGTGACGAAAAATAACAATACGGGACTCGAGGCCCCGTGAT
TGGAATGAGTACACTTTAAATC-CTTTAGCGAGTACCTATTGGAGGGAAAGTCTGGTGCC
AGCAGCTGCGGTAATTCCAGCTCCAATAGCGTATACTTGAGTTGCTGCGGTTAAAAAGCT
CGTAGTTGGACTTGGGTCGCGGCCAGTCGGTTCACTTGTGTCTGACTGGTGACGTCCTG-
CCGGTGTCCCCTGGTGCTCTTCACTGAGTGTCTCGGGTGGCCGGCGCGTTCACTTTGAAC
AAATTAGAGTGCTTAAAGCAGGCGCCTGG-GTGCATGGAATGATGGAAGAG-GACCTCGG
TTCTATGTTGGCCTCCGGAACTGAGGTAATGATGAGCGGGGACGGACGGGGGCATTCGTA
CTGCGACGTTAGAGGTGAAATTCTTGGATCGTCGCAAGACGAACCAGAGCAAAAGCATTT
GCCAAGAATGTCCCCGTCAATCAAGAACGAAAGTTAGAGGTTCGAAGGCGATCAGATACC
GCCCTAGTTCTAACCATAAACGATGCCAGCCAGGTATCCGCCGGAGTTAGACTCGGCGGG
CAGCTTGGGAAACCAAAGCTTTTGGGTTCCGGGGGAAGTATGGTTGCAAAGCTGAAACTT
AAAGGAATTGACGGAAGGGAACCACCAGGAGTGGAGCCTGCGGCTTAATTTGACTCAACA
CGGGGAACCTCACCAGGCCAGGACACTGGTATGATTGACAGATTGAGAGCTCTCTCTTGA
TTCAGTGGGTGGTGGTGCATGGCCGTTCTTAGTTGGTGGAGCGATTTGTCTGGTTAATTC
CGTTAACGAGCGAGACTCCGGCCTGCTAACTAGACGTCGGATCAGTCCGGCGCTTCTTAG
AGGGACAGGCGGCGCCGCACGAGAGTGAGCGATAACAGGTCTGTGATGCCCTTAGATGTC
CTGGGCCGCACGCGCGCTACACTGAAGGAGACAGCGTGTCCCTGCCCGAGAGGGCCGGGT
AACCCGCTGAACCT------------------CCTTCGTGCTAGGGATTGGGGATTGCAA
TTGTTTCCCATGAACGAGGAATTCCCAGTAAGCGCGGGTCATGAGCTCGCGTTGATTACG
TCCCTGCCCTTTGTACACACCGCCCGTCGCTACTACCGATTGAACGATTTAGTGAGGCCT
TCGGACTGGGGGCACCGAAAAGGGAAAAGCCCAGCACCGAATCTCGCGCGACGAAATGTG
GTGTTTGGGAGGGTCATCCCTGTCCAA-GTCCCTTGAACGGGGCCCCCAGAGAGGGTGCC
AGGCCCGTAGGGATGGCCTCTCCTCAGAGTCGGGTTCTTTGAAAGTAGAGCCCTAAGCGG
GTGGTAAACTCCATCTAAGGCTAAATACGACCACGAGACCGATAGCGAACAAGTACCGTG
AGGGAAAGTTGAAAAGAACTTTGAAGAGAGAGTTCAAGAAGTACGTGAAACCGTTCAGGG
GTAA-CGAGTGGAGCCTCAAAGGGTGGATTC-ACGCACTTCCCCCTCGCCGCGACCGACT
GGGCCCCGGTCGTGTCA-GCGGCGTTGTTGGCGGCCCACTCGACCCGTCTTGAAACACGG
ACCAAGGAGTCTAACATGTGCGCGAGTCATTGAGAAACTCAGAGGCGCAATGAAAGTGAA
GGGGGAGATGCATCCCCGGGGCGCCTCGAGGCGCACCAAGAGCGCACACGTTGGGACCCG
AAAGATGGTGAACTATGCCTGGCCAGGGCGAAGCCAGGGGAAACCCTGGTGGAGGTCCGT
AGCGATTCTGACGTGCAAATCGATCGTCGGAGCTGGGTATAGGGGCGAAAGACTAATCGA
ACTATCTAGTAGCTGGTTCCCTCCGAAGTTTCCCTCAGGATAGCTGGTGCTCGAGTCTCA
TCCGGTAAAGCGAATGATTAGAGGCCTTGGGGCCGAAACGACCTCAACCTATTCTCAAAC
TTTAAATGGGTGAGAAGCCCGGCTTGCTTTGAAGCCGGGCCGGATGAGTGCCCAGTGGGC
CACTTTTGGTAAGCAGAACTGGCGCTGTGGGATGAACCAAACGCCGGGTTAGAGCGCCTA
AGTGGACG-CCCATTGATACCATTGAAAGGCGTAGGTCGCTTAAGACAGCAGGACGGTGG
CCATGGAAGTCGGAATCCGCTAAGGAGTGTGTAACAACTCACCTGCCGAAGCAACCAGCC
CTGAAAATGGATGGCGCCCGAACGTCCCGCTCATACCCGGCCGCCGGGGCAAGGCCCCGG
TGAGTAGGAGGGGCGCGGCGGCGTGCGTAGAAGGGTCTGGGCGCGAGCCCGCCTGGAGCC
GTCGCCGGCGCAGATCTTGGTGGTAGTAGCAAATACTCCAGAGAGGCCCTGGAGGGCTGA
TGCGGAGAAGGGTTTCGTGTGAACAGCCGTTGCACACGAGTCAGTCGACCCTAAGCCGCA
AGAGAAGTCTTGCGGCGAAAGGGAATCCGGTACCCATTCCGGAACCCGGG-CGGAACCGG
AGCGTTCGACAGGGTAACCTGACATAACCCGGAGACGCCGTCGGGACACTCGGGAAGAGT
TATCTTTTCTGCATGAGCGTCCGAGA-CCCTGGAATCCTCTCGCAGGGAGATAGGG-TTC
TGGACGCGAA-GAGCACC-------GCACTT---GCGGCGGTGTCCGGG-TCGTCCCGGA
CCTTGAAAATCCGGGAGAGGGCTACGT-CTCGCGCCGGCTCGTACCCATAT-CCGCAGCA
GGTCTCCAAGGTGAAGAGCCTCTAGTCGATAGACTAATGTAGGTAAGGGAAGTCGGCAAG
CCTGATCCGTAACTTCGGGACAAGGATTGGCTCTGAGAGTCGGGGCGTCG-GGCTTGGTT
GAGAA-GCGG-GGTCGAGG--CCTGGGCGAGACCCGGTCCCTT-GGCCCCGCGGACCTTC
C-TTGCGAGGCCTCTTCGGCCGCCACCCAACGGCTGACTCAGAACTGGCACGGACAGCGG
GAATCCGACTGTCTAATTAAAACAAAGCATTGCGAGGGCCCTCGCGGGTGCTGACGCAAT
GTGATTTCTGCCCAGTGCTCTGAATGTCAAAGTGAAGAAATTCAAGCAAGCGCGGGTTAA
CGGCGGGAGTAACTATGACTCTCTTAAGGTAGCCAAATGCCTCGTCATCTAATTAGTGAC
GCGCATGAATGGATTAACGAGATTCCCACTGTCCCTATCTACTATCTAGCGAAACCACAG
CCAAGGGAACGGGCTTGGGAAT-ATCAGCGGGGAAAGAAGACCCTGTTGAGTTTGACTCT
AGTCTGGCACTGTGAGGAGACATGA-GAGGCGTAGAATAAGTGGGAGGCGCCGGCCGTGA
AATACCACTACTCTCAT-AGTCTCATCACTTACCCGGTGAGGCGGAGGGCGCCCTGGGGG
CGGTCTTCTGGAGCTAAGGCCGCGCCGCCGATCCGATCCGGGGACACTGCCAGGTGGGGA
GTTTGTCTGGGGCGGAACATCTGTCAAAGAATAACGCAGGTGTCCTAAGGCCAGCTCGGC
GAGGACAGAAACCTCGCGTGGAGCAGAAGGGCAAATGCTGGCTTGATCCCGGTGTTCAGT
ACGCACAGGGACTGCGAAAGCACGGCCTATCGATCCTTT----------TGGCTTGGAGA
GTTTCCAGCGAGAGGTGTCAGAAAAATTACCACAGGGATAACTGGCTTGTGGCGGCCAAG
CGTTCATAGCGACGTCGCTTTTTGATCCTTCGATGTCGGCTCTTCCTATCATTGCGAAGC
AAGATTCGCCAAGCGTTGGATTGTTCACCCATCAAAAGGGAACGTGAGCTGGGTTTAGAC
CGTCGTGAGACAGGTTAGTTTTACCCTACTGATGGTCGTTGCGACAGAAACCCTGCGCAG
TACGAGAGGAACCGCAGGTTCGGACATTTGGTTCGCGCACTCGGCCGATCGGCCGGTGGT
GC
>Archaeognatha Machilinae sp. NKU-009
------------------------------GTGAAACCGCGAATGGCTCATTAAATCAGT
TATGGTTCCTTAGATCGTTACTTGGATAACTGTGGTAATTCTAGAGCTAATACATGCGAG
CTCCGACCGGAAAGAGCGCTTTTATTAG-AT-CAAGACCAATCTTGGT--GACTCTGAAT
AACTGATCGCACGGTACC-GGCGACGTATCTTTCAAATGTCTGCCTTATCAACTGTCGAT
GGTAGGTTCTGCGCCTACCATGGTCGTAACGGGTAACGGGGAATCAGGGTTCGATTCCGG
AGAGGGAGCCTGAGAAACGGCTACCACATCCAAGGAAGGCAGCAGGCGCGCAAATTACCC
ACTCCCGGCACGGGGAGGTAGTGACGAAAAATAACAATACGGGACTCGAGGCCCCGTAAT
TGGAATGAGTACACTTTAAATC-CTTTAACGAGTATCTATTGGAGGGCAAGTCTGGTGCC
AGCAGCCGCGGTAATTCCAGCTCCAATAGCGTATATTAAAGTTGTTGCGGTTAAAAAGCT
CGTAGTTGGACTTGGGTCGCGGGCAGTCGGTTCACTTGTGTCTGACTGGTGACGTCCTG-
CCGGTTGTCCTTGATTCTCTTCACTGAGTGTCTTGGGTGGCCGGCACGTTTACTTTGAAC
AAATTAGAGTGCTCAAAGCAGGCGCCTGG-GTGCATGGAATAATGGAATAG-GACCTCGG
TTCTATGTTGGTTTTCGGAACTGAGGTAATGATTAATAGAGACGGACGGGGGCATTCGTA
TTGCGACGTTAGAGGTGAAATTCTTGGATCGTCGCAAGACGAACTAGTGCGAAAGCATTT
GCCAAGAATGTTTTCATTAATCAAGAACGAAAGTTAGAGGTTCGAAGGCGATCAGATACC
GCCCTAGTTCTAACCATAAACGATGCCAGCCAGCGATCCGCCGAAGTTCGACTCGGCGGG
CAGCTTGGGAAACCAAAGCTTTTGGGTTCCGGGGGAAGTATGGTTGCAAAGCTGAAACTT
AAAGGAATTGACGGAAGGGCACCACCAGGAGTGGAGCCTGCGGCTTAATTTGACTCAACA
CGGGAAACCTCACCAGGCCCGGACACTGGAAGGATTGACAGATTGAGAGCTCTTTCTTGA
TTCAGTGGGTGGTGGTGCATGGCCGTTCTTAGTTGGTGGAGCGATTTGTCTGGTTAATTC
CGATAACGAACGAGACTCTGGCCTGCTAACTAGACGTCGGATCAGTCCGACGCTTCTTAG
AGGGACAGGCGGCGCCGCACGAGATTGAGCAATAACAGGTCTGTGATGCCCTTAGATGTT
CTGGGCCGCACGCGCGCTACACTGAAGGAATCAGCGTGTCCCTGTCCGAGAGGACCGGGT
AACCCGCTGAACCT------------------CCTTCGTGCTAGGGATTGGGGATTGCAA
TTATTTCCCATGAACGAGGAATTCCCAGTAAGCGCGAGTCATAAGCTCGCGTTGATTACG
TCCCTGCCCTTTGTACACACCGCCCGTCGCTACTACCGATTGAATGATTTAGTGAGGCCT
TCAGACTGGGGCACTG------------GCCCAGCACCGAATCTCGTGCCGAGAAATGTG
GTGTTTGGGAGGGTCATCCTAGTCCAA-GTCCCTTGAACGGGGCCCCCAGAGAAGGTGCC
AGGCCTGTTAGGATGGCCTCTCCTTAGAGTCGGGTTCTTTGAAAGTAGAGCCCTAAGTGG
GTGGTAAACTCCATCTAAGGCTAAATATGACCACGAGACCGATAGCGAACAAGTACCGTG
AGGGAAAGTTGAAAAGAACTTTGAAGAGAGAGTTCAATA-GTACGTGAAACCGTTCAGGG
GTAAACGAGTGGAACCTAAAAGGGGGGATTC-ACGCACTTCTCCCCCGCCGCGACCGATT
GGATCCGATCGTAGTCT-GCGGCGTGATTGGTGGTCCACTCGACCCGTCTTGAAACACGG
ACCAAGGAGTCTAACATGTGCGCGAGTCATTGAGAAACTTAAAGGCGTAATGAAAGTGAA
GGGGGAGATGCATCCCCGGGGCGTCTCGAGGCGCACCTAGAGCGTACACGTTGGGACCCG
AAAGATGGTGAACTATGCCTGGCCAGGACGAAGCCAGGGGAAACCCTGGTGGAGGTCCGT
AGCGATTCTGACGTGCAAATCGATCGTCGGAGCTGGGTATAGGGGCGAAAGACTAATCGA
ACCATCTAGTAGCTGGTTCCCTCCGAAGTTTCCCTCAGGATAGCTGGTGCTCGAGTCTCA
TCCGGTAAAGCGAATGATTAGAGGCCTTGGGGCCGAAACGACCTCAACCTATTCTCAAAC
TTTAAATGGGTGAGAAGTCCGGCTTGCTTTGAAGCCAGGACGGATGAGCATCCAGTGGGC
CACTTTTGGTAAGCAGAACTGGCGCTGTGGGATGAACCAAACGCCGGGTTAAAGCGCCCG
AATCGACG-CTCATGAGATCCCATGAAAGGTGTTGGTTGCTTAAGACAGCAGGACGGTGG
CCATGGAAGTCGGAATCCGCTAAGGAGTGTGTAACAACTCACCTGCCGAAGCAACTAGCC
CTGAAAATGGATGGCGCTGAAGCGTCGTGCTCATACCCGGCCGCCGGGGCAAGGCCCCGG
TGAGTAGGAGGGTCGCAGCGGTGTGCGCAGAAGGGTCTGGGCGTGAGCCTGCCTGGAGCC
GCCGCTGGTGCAGATCTTGGTGGTAGTAGCAAATACTCCAGCGAGGCCCTGGAGGACTGA
TGTGGAGAAGGGTTTCGTGTGAACAGCCGTTGCACACGAGTCAGTCGATCCTAAGCCACA
AGAGAAATCTTATGGCGAAAGGGAATCCGGTTCCTATTCCGGAACCCGGG-CGGAACCGG
GGCGTTCGACAGGGTAACCTAAAAGGACCCGGAGACGCCGTCGGGAGCCCCGGGAAGAGT
TTTCTTTTCTGCATGAGCGTCCGAGT-CCCTGGAATCCTCTCGCAGGGAGATAGGG-TTT
TGGACGCGAA-GAGCACC-------GCATTT---GCGGCGGTGTCCGGG-GAGTCCCGGA
CCTTGAAAATCCGGGTGAGGGCTACGT-CTCGCGCCGGCTCGTACCCATAT-CCGCAGCA
GGTCTCCAAGGTGAAGAGCCTCTAGTCGATAGAATAATGTAGGTAAGGGAAGTCGGCAAA
TCGGATCCGTAACTTCGGGATAAGGATTGGCTCTGAGGGTCGGGGCGTCG-GGCTTGGTT
GAGAA-ACGG-AGTCGAGG-GCCTGGGCGAGACTCGGTCCCTT-GGCTCCGCGGACCTTC
C-TTGCGAGGCCTCTTCGGCCGCCAATCAACGACCGACTCAGAACTGGCACGGACCGGGG
GAATCCGACTGTCTAATTAAAACAAAGCATTGCGATGGCCCTAGCGGGTGTTGACGCAAT
GTGATTTCTGCCCAGTGCTCTGAATGTCAACGTGAAGAAATTCAAGCAAGCGCGGGTAAA
CGGCGGGAGTAACTATGACTCTCTTAAGGTAGCCAAATGTCTCGTCATCTAATTAGTGAC
GCGCATGAATGGATTAACGAGATTCCCACTGTCCCTATCTACTATCTAGCGAAACCACAG
CCAAGGGAACGGGCTTGGAAAA-ATTAGCGGGGAAAGAAGACCCTGTTGAGCTTGACTCT
AGTCTGGCATTGTAAGGAGACATGA-GAGGTGTAGAATAAGTGGGAGGCGCCGACGGTGA
AATACCACTACTTTCAT-TGTTTCTTTACTTACTCGGTGAGGCGGAGGGCGTCCGTCAGA
CGGTCTTCTGGAGCCAAGGCGGCCCCGTCGATCCGATCCGAGGACACCGCCAGGCGGGGA
GTTTGACTGGGGCGGTACATCTGTCAAAGAATAACGCAGGTGTCCTAAGGCCAGCTCGGC
GAGGACAGAAACCTCGCGTAGAGTAAAAGGGCAAAAGCTGGCTTGATCCCGATGTTCAGT
ACGCATAGGGACTGCGAAAGCACGGCCTATCGATCCTTT----------TGGCTTGGAGA
GTTTCCAGCAAGAGGTGTCAGAAAAGTTACCACAGGGATAACTGGCTTGTGGCGGCCAAG
CGTTCATAGCGACGTCGCTTTTTGATCCTTCGATGTCGGCTCTTCCTATCATTGCGAAGC
AGAATTCGCCAAGCGTTGGATTGTTCACCCACCAATAGGGAACGTGAGCTGGGTTTAGAC
CGTCGTGAGACAGGTTAGTTTTACCCTACTGATGGTCGTTGCGATAGTAATCCTGCTCAG
TACGAGAGGAACCGCAGGTTCGGACATTTGGTTCACGCACTCGGCCGATCGGCCGGTGGT
GC
>Archaeognatha Petrobiinae
------------------------------GTGA-ACCGCGAATGGCTCATTAAATCAGT
TATGGTTCCTTAGATCGTTACTTGGATAACTGTGGTAATTCTAGAGCTAATACATGCGAG
CTCCGACCGGAAAGAGCGCTTTTATTAG-AT-CAAGACCAATCTTGGT--GACTCTGAAT
AACTGATCGCACGGTACC-GGCGACGCATCTTTCAAATGTCTGCCTTATCAACTGTCGAT
GGTAGGTTCTGCGCCTACCATGGTCGTAACGGGTAACGGGGAATCAGGGTTCGATTCCGG
AGAGGGAGCCTGAGAAACGGCTACCACATCCAAGGAAGGCAGCAGGCGCGCAAATTACCC
ACTCCCGGCACGGGGAGGTAGTGACGAAAAATAACAATACGGGACTCGAGGCCCCGTAAT
TGGAATGAGAACACTTTAAATC-CTTTATCAAGTACCCATTGGAGGGCAAGTCTGGTGCC
AGCAGCCGCGGTAATTCCAGCTCCAATAGCGTATATTAAAGTTGTTGCGGTTAAAAAGCT
CGTAGTTGGACTTGGGTCTCGGGCAGTCGGTTCACTTGTGTCTGACTGGTGACGTCCTG-
CCAGTCGTCCTCGGTGCTCTTCACTGAGTGTCTTGGGTGGCTGGCACGTTTACTTTGAAC
AAATTAGAGTGCTTAAAGCAGGCGCCTGG-GTGCATGGAATAATGAAATAG-GACCTCGG
TTCTATGTTGGTTTTCGGAACTGAGGTAATGACTAAGAGAGACGGACGGGGGCATTCGTA
TTGCGACGTTAGAGGTGAAATTCTTGGATCGTCGCAAGACGAACTAGTGCGAAAGCATTT
GCCAAGAATGTTTTCATTAATCAAGAACGAAAGTTAGAGGTTCGAAGGCGATCAGATACC
GCCCTAGTTCTAACCATAAACGATGCCAGCCAGCGATCCGCCGAAGTTCGACTCGGCGGG
CAGCTTGGGAAACCAAAGCTTTTGGGTTCCGGGGGAAGTATGGTTGCAAAGCTGAAACTT
AAAGGAATTGACGGAAGGGCACCACCAGGAGTGGAGCCTGCGGCTTAATTTGACTCAACA
CGGGAAACCTCACCAGGCCAGGACACTGGAAGGATTGACAGATTGAGAGCTCTTTCTTGA
TTCAGTGGGTGGTGGTGCATGGCCGTTCTTAGTTGGTGGAGCGATTTGTCTGGTTAATTC
CGATAACGAACGAGACTCTGGCCTGCTAACTAGACGTCGGATCAGTCCGACGCTTCTTAG
AGGGACAGGCGGCGCCGCACGAGATTGAGCAATAACAGGTCTGTGATGCCCTTAGATGTT
CTGGGCCGCACGCGCGCTACACTGAAGGAATCAGCGTGTCCCTGTCCGAGAGGACCGGGT
AACCCGCTGAACCT------------------CCTTCGTGCTAGGGATTGGGGATTGCAA
TTATTTCCCATGAACGAGGAATTCCCAGTAAGCGCGTGTCATAAGCACGCGTTGATTACG
TCCCTGCCCTTTGTACACACCGCCCGTCGCTACTACCGATTGAATGGTTTAGTGAGGCCT
TCAGACCGAGGCACTGGAAAAGGGAAAAGCCCAGCACCGAATCTCGTACAGAGAAATGTG
GTGTTTGGGAGGGTCATCCCAGTCCAA-GTCCCTTGAACGGGGCCCCCAGAGAAGGTGCC
AGGCCCGTTGGGATGGCCTCTCCTTAGAGTCGGGTTCTTTGAAAGTAGAGCCCTAAGTGG
GTGGTAAACTCCATCTAAGGCTAAATACGACCACGAGACCGATAGCGAACAAGTACCGTG
AGGGAAAGTTGAAAAGAACTTTGAAGAGAGAGTTCAAGA-GTACGTGAAACCGTTCAGGG
GTAAACGAGTGGAGCCTAAAAGGGGGGACTC-ATGCACTTCTCCCCCGTCGCGACCGATT
GGATCCGGTGACCGTCT-GCGGCGTGATTGGCGGTCCACTCGACCCGTCTTGAAACACGG
ACCAAGGAGTCTAACATGTGCGCGAGTCACTGAGAAACTCAAAGGCGAAATGAAAGTGAA
AGGGGAGATGCATCCCCGGGGCGTCTCGAGGCGCACCAAGAGCGTACACGTTGGGACCCG
AAAGATGGTGAACTATGCCTGGCCAGGACGAAGCCAGGGGAAACCCTGGTGGAGGTCCGT
AGCGATTCTGACGTGCAAATCGATCGTCGGAGCTGGGTATAGGGGCGAAAGACTAATCGA
ACCATCTAGTAGCTGGTTCCCTCCGAAGTTTCCCTCAGGATAGCTGGTGCTCGAGTCTCA
TCTGGTAAAGCGAATGATTAGAGGCCTTGGGGCCGAAACGACCTCAACCTATTCTCAAAC
TTTAAATGGGTGAGAAGTCCGGCTTGCTTTGAAGCCAGGACGGATGAGTATCCAGTGGGC
CACTTTTGGTAAGCAGAACTGGCGCTGTGGGATGAACCAAACGCCGGGTTAAAGCGCCCG
AGTCGACG-CTCATGAGATCCCATGAAAGGTGTTGGTTGCTTAAGACAGCAGGACGGTGG
CCATGGAAGTCGGAATCCGCTAAGGAGTGTGTAACAACTCACCTGCCGAAGCAACTAGCC
CTGAAAATGGATGGCGCTGAAGCGTCGCGCTCATACCCGGCCGCCGGGGCAAGGCCCCGG
TGAGTAGGAGGGGCGCAGCGGCGAGCGCAGAAGGGTCTGGGCGCGAGCCTGCCTGGAGCC
GCCGCTGGCGCAGATCTTGGTGGTAGTAGCAAATACTCCAGCGAGGCCCTGGAGGACTGA
TGTGGAGAAGGGTTTCGTGTGAACAGCCGTTGCACACGAGTCAGTCGATCCTAAGCCTCA
AGAGAAATCTTAAGGCGAAAGGGAATCCGGTTCCTATTCCGGAACCCGGG-CGGAACCGG
GGCGTTCGACACGGTAACGTGAATGATCCCGGAGACGCCGTCGGGAGCCCCAGGAAGAGT
TTTCTTTTCTGCATGAGCCTCCGAGG-CCCTGGAATCCTCTCGCAGGGAGATAGGG-TCA
TGGAGGCGAA-GAGCACC-------GCATTT---GCGGCGGTGTCTGGG-GAGTCCCGGA
CCTTGAAAATCCGGGGGAGGGCTACGT-CTCGCGCCGGCTCGTACCCATAT-CCGCAGCA
GGTCTCCAAGGTCAAGAGCCTCTAGTCGATAGAATAATGTAGGTAAGGGAAGTCGGCAAA
TCGGATCCGTAACTTCGGGATAAGGATTGGCTCTGAGGGTCGGGGCGTCG-GGCTTGGTT
GAGAA-ACGG-AGTCGAGG-GCCTGGGCGAGACTCGGTCCCTT-GGCTCCGCGGACCTTC
C-TTGCGAGGCCTCTTCGGCCGCCAATCAACGACCAACTCAGAACTGGCACGGACCGGGG
GAATCCGACTGTCTAATTAAAACAAAGCATTGCGATGGCCCTAGCGGGTGTTGACGCAAT
GTGATTTCTGCCCAGTGCTCTGAATGTCAACGTGAAGAAATTCAAGCAAGCGCGGGTAAA
CGGCGGGAGTAACTATGACTCTCTTAAGGTAGCCAAATGCCTCGTCATCTAATTAGTGAC
GCGCATGAATGGATTAACGAGATTCCCACTGTCCCTATCTACTATCTAGCGAAACCACAG
CCAAGGGAACGGGCTTGGGAAA-ATTAGCGGGGAAAGAAGACCCTGTTGAGCTTGACTCT
AGTCTGACATTGTAAGGAGACATGA-GAGGTGTAGAATAAGTGGGAGGTGCCGACGGTGA
AATACCACTACTTTCAT-CGTTTCTTTACTTACTCGGTGAGGCGGAGGGCGTCCGTCGGA
CGGTCTTCTGGAGACAAGGCGGCCCCGTCGATCCGATCCGAGGACACCGTCAGGCGGGGA
GTTTGACTGGGGCGGTACATCTGTCAAAGAATAACGCAGGTGTCCTAAGGCCAGCTCGGC
GAGGACAGAAACCTCGCGTGGAGCAAAAGGGCAAAAGCTGGCTTGATCCCGATGTTCAGT
ACGCATAGGGACTGCGAAAGCACGGCCTATCGATCCTTT----------TGGCTTGGAGA
GTTTCCAGCAAGAGGTGTCAGAAAAGTTACCACAGGGATAACTGGCTTGTGGCGGCCAAG
CGTTCATAGCGACGTCGCTTTTTGATCCTTCGATGTCGGCTCTTCCTATCATTGCGAAGC
AGAATTCGCCAAGCGTTGGATTGTTCACCCACTAATAGGGAACGTGAGCTGGGTTTAGAC
CGTCGTGAGACAGGTTAGTTTTACCCTACTGATGGTCGTTGCGATAGTAATCCTGCTCAG
TACGAGAGGAACCGCAGGTTCGGACATTTGGTTCACGCACTCGGCCGATCGGCCGGTGGT
GC
>Zygentoma Lepismatidae sp. NKU-008
TAAGCCATGCATGTCTCAGTGCAAGCCAAAGTGAAACCGCGAATGGCTCATTAAATCAGT
TATGGTTCCTTAGATCGTTACATGGATAACTGTGGTAATTCTAGAGCTAATACATGCGAA
CCCCGACCGGAAGGGGTGCTTTTATTAG-AT-CAAAACCAATCTTGGT--GACTCTGAAT
AACTGATCGCACGGTACC-GGCGACGCATCTTTCAAATGTCTGCCTTATCAACTGTCGAT
GGTAGGTTCTGCGCCTACCATGGTTGTTACGGGTAACGGGGAATCAGGGTTCGATTCCGG
AGAGGGAGCCTGAGAAACGGCTACCACATCCAAGGAAGGCAGCAGGCGCGCAAATTACCC
ACTCCCGGCACGGGGAGGTAGTGACGAAAAATAACGATACGGGACTCGAGGCCCCGTAAT
CGGAATGAATACACTTTAAATC-CTTTAATGAGAATCTATTGAAGGGCAAGTCTGGTGCC
AGCAGCCGCGGTAATTCCAGCTTCAATAGCGTATATTAAAGTTGTTGCGGTTAAAAAGCT
CGTAGTTGGATCTGGGTCTCGGACGGTCGGTTCGCCGGCGTCTGACCGGTGACGTCCTG-
CCGGCCTTCCTCGGTGCTCTTCATTGAGTGTCTTGGTGGGCCGGCACGTTTACTTTGAAC
AAATTAGAGTGCTCAAAGCAGGCGCCTGG-GTGCATGGAATAATGAAATAG-GACCTCGG
TTCTATGTTGGTTCTCGGAACCGAGGTAATGATTAATAGGGACAGACGGGGGCATTAGTA
TTGCGACGTTAGAGGTGAAATTCTTGGATCGTCGCAAGACTAACCGGTGCGAAAGCATTT
GCCAAGAATGTTTTCATTAATCAAGAACAAAAGTTAGAGGTTCGAAGGCGATCAGATACC
GCCCTAGTTCTAACCATAAACGATGCCAGCCAGCGATCCGCCGAAGTTCGACTCGGCGGG
CAGCTTGGGAAACCAAAGCTTTTGGGTTCCGGGGGAAGTATGGTTGCAAAGCTGAAACTT
AAAGGAATTGACGGAAGGGCACCACCAGGAGTGGAGCCTGCGGCTTAATTTGACTCAACA
CGGGAAACCTCACCAGGCCCAGACACTGGAAGGATTGACAGATTGAGAGCTCTTTCTTGA
TTCAGTGGGTGGTGGTGCATGGCCGTTCTTAGTTCGTGGGGTGACCTGTCTGGTTAATTC
CGATAACGAACGAGACTCTAGCCTGCTAACTAGGCGTTGGAATCTTCCAACGCTTCTTAG
AGGGACAGGCTGCGTAGCACGAGATTGAGCAATAACAGGTCTGTGATGCCCTTAGATGTT
CTGGGCCGCACGCGCGCTACACTGAAGGAATCAGCGTGTCCCTGTCCGAAAGGACCGGGT
AACCCGCTGAACCT------------------CCTTCGTGCTAGGGATTGGGGCTTGCAA
TTGTGTCCCATGAACGAGGAATTCCCAGTAAGCGCGAGTCATCAGCTCGCGCTGATTACG
TCCCTGCCCTTTGTACACACCGCCCGTCGCTACTACCGATTGAATGATTTAGTGAGGCCT
TCGGACTGATACCCGGGACCAGGGAAAAGCCCAGCACCGAATCTCGCGTTGAGAAATGTG
GTGTTAGGGAGGGTCGTCCCGGTCTAA-GTCTCTTGAATGGAGCCCCCAGAGAGGGTGCC
AGGCCCGTCGGGAAGACCTCTCCTCAGAGTCGGGTTGCTTGAAAGTGCAGCCCTAAGTGG
GTGGTAAACTCTACCTAAGGCTAAATATTCCCACGAGACCGATAGCGAACAAGTACCGTG
AGGGAAAGTTGAAAAGAACTTTGAAGAGAGAGTTCAAGA-GTACGTGAAACCGTTCGGGG
GTAAGCGGATGGAACCTGAAATAGGAGATTC-ACGCACTTCTCGTCCGTCACGACTCGTT
GGGCTCGACGGTAGTCA-GTGGCGGTTTGAGTGGTCCATCCGACCCGTCTTGAAACACGG
ACCAAGGAGTCTAACATGTGCGCGAGTCCTAGGGAAACCTAAAGGCGTAATGAAAGTAAA
GGGGAAGATGCATTCCCGGGGCGTCTCGAGGCGCACCTAGAGCGTACACGTTGGGACCCG
AAAGATGGTGAACTATGCCCGGCCAGGACGAAGCCAGGGGAAACCCTGGTGGAGGTCCGT
AGCGATTCTGACGTGCAAATCGATCGTCGGAGCTAGGTATAGGGGCGAAAGACTAATCGA
ACCATCTAGTAGCTGGTTCCCTCCGAAGTTTCCCTCAGGATAGCTGGTGCTCGAGTCTCA
TCCGGTAAAGCGAATGATTAGAGGCCTTGGGGCCGAAACGACCTCAACCTATTCTCAAAC
TTTAAATGGGTGAGAAACTCTGCTTGCTTTGAAGCAGAGTGGGATGAGTACCTAGTGGGC
CACTTTTGGTAAGCAGAACTGGCGCTGTGGGATGAACCAAACGCCGGGTTAAGGCGCCTA
AATCAAAG-CTTATTGGAACCCATGAAAGGTGTTGGTTGCTTAAGACAGCAGGACGATGG
CCATGGAAGTCGGAATCCGCTAAGGAGTGTGTAACAACTCACCTGCCGAAGCAACTAGCC
CTGAAAATGGATGGCGCTCAAGCTTTGTGCCTATACCCGGCCGTCACTGCAAAGCAGTGA
CGAGTAGGAGGGTCGCGGCGGTGTGCGCAGAAGGGTCTGGGCGTGAGCCTGCCTGGAGCC
GCCGTCGGTGCAGATCTTGGTGGTAGTAGCAAATACTCAAGCGAGGACCTTGAGGACTGA
TGTGGAGAAGGGTTTCGTGTGAACAGCCGTTGCACACGAGTCAGTCGATCCTAAGCCCTA
GGATAACTCTGAGGGCGAAAGGGAATCTGGTTCCTATTCCAGAACCGGGG-CGGAACCGG
GGCGTTCGTCAGGGTAACCTAACAGGACTCGGAGACGCCGTCGGGAGCTCTGGGAAGAGT
TTTCTTTTCTGTATGAGCGTTCGTGTTCCCTGGAATCATCTCGCATGGAGATAGGG-AAA
GGAACGCGAA-GAGCACC-------GCAGTT---GCAGCGGTGTCCAGA-GAGTCCTGGA
CCTTGAAAATCCGAGAGAGGGCCACGT-GTCGCGCCCGCTCGTACCCATAT-CCGCAGCA
GGTCTCCAAGGTGAAGAGCCTCTAGTCGATAGAATAATGTAGGTAAGGGAAGTCGGCAAA
TCCGATCCGTAACTTCGGGATAAGGATTGGCTCTGAGGATCGGGGCGTCG-GGCTTGGTC
GGGAA-GTGG-GGCTGAGG-GCCTGGGCGAGGTTCGGTCCCTT-GGCCCCACGGATCTTC
C-TTGCGAGTTCTCTTCGGCCGCCATTCAACGATCAACTTAGAACTGGCACGGACCGGGG
GAATCCGACTGTCTAATTAAAACAAAGCATTGCGATGGCCCCAAAGGGTGTTGACGCAAT
GTGATTTCTGCCCAGTGCTCTGAATGTCAACGTGAAGAAATTCAAGCAAGCGCGGGTAAA
CGGCGGGAGTAACTATGACTCTCTTAAGGTAGCCAAATGCCTCGTCATCTAATTAGTGAC
GCGCATGAATGGATTAACGAGATTCCCACTGTCCCTATCTACTATCTAGCGAAACCACAG
CCAAGGGAACGGGCTTGGAAAA-ATTAGCGGGGAAAGAAGACCCTGTTGAGCTTGACTCT
AGTCTGGCACTGTAAGGAGACATGA-GAGGTGTAGCATAAGTGGGAGACGTCGCCGGTGA
AATACCACTACTTTCAT-CGTTTCTTTACTTACTCGGTTAGGCGGAGCGCGTGCGCGT-A
CGGCATTCTTGAACCAAGTCTTGCCGGACGATCCGATCCGAGGACACTGCCAGGCCGGGA
GTTTGACTGGGGCGGTACATCTGTCAAAGAATAACGCAGGTGTCCTAAGGCCAGCTCAGC
GAGGACAGAAACCTCGCGTAGAGCAAAAGGGCAAAAGCTGGCTTGATCCCGATGTCCAGT
AAGCATAGGGACTGCGAAGGCAAGGCCTATCGATCCTTT----------TGGCTTGGAGA
GTTTCCAGCAAGAGGTGTCAGAAAAGTTACCACAGGGATAACTGGCTTGTGGCGGCCAAG
CGTTCATAGCGACGTCGCTTTTTGATCCTTCGATGTCGGCTCTTCCTATCATTGCGAAGC
AGAATTCACCAAGCGTTGGATTGTTCACCCACTAATAGGGAACGTGAGCTGGGTTTAGAC
CGTCGTGAGACAGGTTAGTTTTACCCTACTGATGGTCGTTGCCATAGTAATCCTGCTCAG
TACGAGAGGAACCGCAGGTTCGGACATTTGGTTCATGCACTCGGCCGAGCGGCCGGTGGT
GC
>Zygentoma Ctenolepisma longicaudata
TAAGCCATGCATGTCTCAGTGCAAACCAAAGTGAAACCGCGAATGGCTCATTAAATCAGT
TATGGTTCCTTAGATCGTTACTTGGATAACTGTGGTAATTCTAGAGCTAATACATGCGAA
CCCCGACCGGAAGGGGTGCTTTTATTAG-AT-CAAAACCAATCTTGGT--GACTCTTAAT
AACTGATCGCACGGTACC-GGCGACGCATCTTTCAAATGTCTGCCTTATCAACTGTCGAT
GGTAGGTTCTGCGCCTACCATGGTTGTTACGGGTAACGGGGAATCAGGGTTCGATTCCGG
AGAGGGAGCCTGAGAAACGGCTACCACATCCAAGGAAGGCAGCAGGCGCGCAAATTACCC
ACTCCCGGCACGGGGAGGTAGTGACGAAAAATAACGATACGGGACTCGAGGCCCCGTAAT
CGGAATGAATACACTTTAAATC-CTTTAATAAGGATCTATTGAAGGGCAAGTCTGGTGCC
AGCAGCCGCGGTAATTCCAGCTTCAATAGCGTATATTAAAGTTGTTGCGGTTAAAAAGCT
CGTAGTTGGATCTGGGTCTCGGACGAGTCGGTTCGCCGCGTCTGACCGGTGACGTCCTG-
CCGGCCTTCCTCGGTGCTCTTCATTGAGTGTCTTGGTGGGCCGGAACGTTTACTTTGAAC
AAATTAGAGTGCTCAAAGCAGGCGCCTGG-GTGCATGGAATAATGGAATAG-GACCTCGG
TTCTATGTTGGTTCTCTGGACCGAGGTAATGATTAATAGGGACAGACGGGGGCATTAGTA
TTGCGACGTTAGAGGTGAAATTCTTGGATCGTCGCAAGACTAACCGATGCGAAAGCATTT
GCCAAGAATGTTTTCATTAATCAAGAACAAAAGTTAGAGGTTCGAAGGCGATCAGATACC
GCCCTAGTTCTAACCATAAACGATGCCAGCCAGCGATCCGCCGAAGTTCGACTCGGCGGG
CAGCTTGGGAAACCAAAGCTTTTGGGTTCCGGGGGAAGTATGGTTGCAAAGCTGAAACTT
AAAGGAATTGACGGAAGGGCACCACCAGGAGTGGAGCCTGCGGCTTAATTTGACTCAACA
CGGGAAACCTCACCAGGCCCGGACATTGGAAGGATTGACAGATTGAGAGCTCTTTCTTGA
TTCAATGGGTGGTGGTGCATGGCCGTTCTTAGTTCGTGGAGTGATCTGTCTGGTTTATTC
CGATAACGAACGAGACTCTAACCTACTAACTAGGCGTTGGAATCTTCCAACGCTTCTTAG
AGGGACAGGCTGCGCAGCACGAGATTGAGCAATAACAGGTCTGTGATGCCCTTAGATGTT
CTGGGCCGCACGCGCGCTACACTGAAGGAATCAGCGTGTCCCTGTCCGAAAGGACCGGGT
AACCCGCTGAACCT------------------CCTTCGTGCTAGGGATTGGGGCTTGCAA
TTGTGTCCCATGAACGAGGAATTCCCAGTAAGCGCGAGTCATAAGCTCGCGCTGATTACG
TCCCTGCCCTTTGTACACACCGCCCGTCGCTACTACCGATTGAATGATTTAGTGAGGCCT
TCGGACTGCATCACCCGAACAGGGAAAAGCCCAGCACCGAATCTCGCGTTGAGAAATGTG
GTGTTAGGGAGGGTCGTCCCGGTCTAA-GTCTCTTGAATGGAGCCCCCAGAGAGGGTGCC
AGGCCCGTCGGGAAGACCTCTCCTCAGAGTCGGGTTGCTTGAAAGTGCAGCCCTAAGTGG
GTGGTAAACTCCACCTAAGGCTAAATATTCCCACGAGACCGATAGCGAACAAGTACCGTG
AGGGAAAGTTGAAAAGAACTTTGAAGAGAGAGTTCAAGA-GTACGTGAAACCGTTCGGGG
GTAAACGGATGGAACTTCAAATTAGAGATTC-ACGCATTTCTCCCTCGTCATGACTCGTT
AGGCCCGACGATAGTCA-GTGGCGTGATGAATGGCCCATCCGACCCGTCTTGAAACACGG
ACCAAGGAGTCTAACATGTGCGCGAGTCATTGGGAAACCTAAAGGCGTAATGAAAGTAAA
GGGGATGATGCACTCTCGCAATCCCGGGAGGCGCACCTTGAGCGTACATGTTGGGACCCG
AAAGATGGTGAACTATGCCCGGCCAGGACGAAGCCAGGGGAAACCCTGGTGGAGGTCCGT
AGCGATTCTGACGTGCAAATCGATCGTCGGAGCTAGGTATAGGGGCGAAAGACTAATCGA
ACCATCTAGTAGCTGGTTCCCTCCGAAGTTTCCCTCAGGATAGCTGGTGCTCGAGTCTCA
TCCGGTAAAGCGAATGATTAGAGGCCTTGGGGCCGAAACGACCTCAACCTATTCTCAAAC
TTTAAATGGGTGAGAAACTCTGCTTGCTTTGAAGCAGAGTAGGATGAGTACCTAGTGGGC
CACTTTTGGTAAGCAGAACTGGCGCTGTGGGATGAACCAAACGCCGGGTTAAGGCGCCTA
AATTGGAG-CTCATAGGATACCATGAAAGGTGTTGGTTGCTTAAGACAGCAGGAGGATGG
CCATGGAAGTCGGAATTCCCTAAGGAGTGTGTAACAACTCACCTGCCGAAGCAACTAGCC
CTGAAAATGGATGGCGCTCTAGCTTCATGCCTATACCCGGCCGTCACTGTAAAGCAGTGA
TGAGTAGGAGGGCCGCGGCGGTGTGCGCAGAAGGGTCTGGGCGTGAGCCTGCCTGGAGCC
GCCGTCGGTGTAGATCTTGGTGGTAGTAGCAAATACTCAAGCGAGGGCCTTGAGGACTGA
TGTGGAGAAGGGTTTCGTGTGAACAGCCGTTGCACACGAGTCAGTCGATCCTAAGCCCTA
GGATAACTCTGAGGGCGAAAGGGAATCTGGTTCCTATTCCAGAACCGGGG-CGGAACCGG
GGCGTTCGTCAGGGTAACCTAACAGGACCCGGAGACGCCGTCGGGAGCTCTGGGAAGAGT
TTTCTTTTCTGTATGAGCGTTCGTGTTCCCTGGAATCATCTCGCATGGAGATAGGG-AAA
GGAACGCGAA-GAGCACC-------GCAGTT---GCAGCGGTGTCCAGA-GAGTCCTGGA
CCTTGAAAATCCGGGAGAGGGCCACGT-GTCGCGCCCGCTCGTACCCATAT-CCGCAGCA
GGTCTCCAAGGTGAAGAGCCTCTAGTCGATAGATTAATGTAGGTAAGGGAAGTCGGCAAA
TTCGATCCGTAACTTCGGGATAAGGATTGGCTCTGAGGATCGGGGCGTCG-GGCTTGGTC
GGGAA-GTGG-GGCTGAGG-GCCTGGGCGAGGTTCGGTCCCTT-GGCCCCACGGATCTTC
C-TTGCGAGTTCTCTTCGGCCGCCATTTAACGTTCAACTCAGAACTGGCACGGACCGGGG
GAATCCGACTGTCTAATTAAAACAAAGCATTGCGATGGCCCTAACGGGTGTTGACGCAAT
GTGATTTCTGCCCAGTGCTCTGAATGTCAACGTGAAGAAATTCAAGCAAGCGCGGGTAAA
CGGCGGGAGTAACTATGACTCTCTTAAGGTAGCCAAATGCCTCGTCATCTAATTAGTGAC
GCGCATGAATGGATTAACGAGATTCCCACTGTCCCTATCTACTATCTAGCGAAACCACAG
CCAAGGGAACGGGCTTGGAAAA-ATTAGCGGGGAAAGAAGACCCTGTTGAGCTTGACTCT
AGTCTGGCACTGTAAGGAGACATGA-GAGGTGTAGCATAAGTGGGAGACGTCGCCGGTGA
AATACCACTACTTTCAT-CGTTTCTTTACTTACTCGGTTAGGCGGAGCGCGTGCGCGT-A
CGGTCTTCTTGAACCAAGTCTTGCCGGACAATCCGATCCGAGGACACTGCCAGGCCGGGA
GTTTGACTGGGGCGGTACATCTGTCAAAGAATAACGCAGGTGTCCTAAGGCCAGCTCAGC
GAGGACAGAAACCTCGCGTAGAGCAAAAGGGCAAAAGCTGGCTTGATCCCGATGTCCAGT
AAGCATAGGGACTGCGAAAGCAAGGCCTATCGATCCTTT----------TGGCTTGGAGA
GTTTCCAGCAAGAGGTGTCAGAAAAGTTACCACAGGGATAACTGGCTTGTGGCGGCCAAG
CGTTCATAGCGACGTCGCTTTTTGATCCTTCGATGTCGGCTCTTTCTATCATTGGGAAGC
AGAATTCCCCAAGCGTTGGATTGTTCACCCACTAATAGGGAACGTGAGCTGGGTTTAGAC
CGTCGTGAGACAGGTTAGTTTTACCCTACTGATGTTCGTTGCCATAGTAATCCTGCTCAG
TACGAGAGGAACCGCAGGTTCGGACATTTGGTTCATGCACTCGGCCGAGCGGCCGGTGGT
GC
>Odonata Anisoptera
TAAGCCATGCATGTCTCAGTACAAGCCGCAGCGAAACCGCGAATGGCTCATTAAATCAGT
TATGGTTCCTTAGATCTTTACATGGATAACTGTGGTAATTCTAGAGCTAATACATGAGTA
CCCCGACTGGAAGGGGTGCTTTTATTAG-AA-CAAAACCAATCTTGGT--GACTCTGAAT
AACTGATCGCACGGTACC-GGCGACGCATCTTTCAAATGTCTGCCTTATCAACTGTCGAT
GGTAGGTTCTGCGCCTACCATGGTTGTAACGGGTGACGGGGAATCAGGGTTCGATTCCGG
AGAGGGAGCCTGAGAAACGGCTACCACATCCAAGGAAGGCAGCAGGCGCGCAAATTACCC
ACTCCCGGCACGGGGAGGTAGTGACGAAAAATAACGATACGGGACTCGAGGCCCCGTAAT
CGGAATGAGAACACTTTAAATC-CTTTAACGAGGATCTATTGGAGGGCAAGTCTGGTGCC
AGCAGCCGCGGTAATTCCAGCTCCAATAGCGTATATTAAAGTTGTTGCGGTTAAAAAGCT
CGTAGTCGGAGGTGTGTCTCGGACGGTCGGTTCGCCGGTGCCTGGCCGGTGACGTCCTG-
CCGGCCTTCTTTGGTCCTCTTCATTGAGTGCCTTGGTGGGCCGGCACGTTTACTTTGAAC
AAATTAGAGTGCTCAAAGCAGGCGCCTGT-GTGCATGGAATAATAGAATAG-GACCTCGG
TTCCATGTTGGTTTTCAGAACCGAGGTAATGATTAATAGGGACGGACGGGGGCATTCGTA
TTGCGACGTTAGAGGTGAAATTCTTGGATCGTCGCAAGACGAACCGATGCGAAAGCATTT
GCCAAGAACGTTTTCGTTGATCAAGAACGAAAGTTAGAGGTTCGAAGGCGATCAGATACC
GCCCTAGTTCTAACCATAAACGATGCCAGCTAGCCATCCGCCGAAGTTCGACTCGGCGGG
CAGCTTGGGAAACCAAAGCTCTTGGGTTCCGGGGGAAGTATGGTTGCAAAGCTCAAACTT
AAAGGAATTGACGGAAGGGCACCACCAGGAGTGGAGCCTGCGGCTTAATTTGACTCAACA
CGGGAAACCTCACCAGGCCCAGACACCGGTAGGATTGACAGAATAAGAGCTCTTTCTTGA
TTCGGTGGGTGGTGGTGCATGGCCGTTCTTAGTTGGTGGAGCGATTTGTCTGGTTAATTC
CGATAACGAACGAGACTCTGGCCTGCTAACTAGGCGTTGGAATCTTCCAACGCTTCTTAG
AGGGACAGGCGGCGCCGCACGAGATTGAGCAATAACAGGTCTGTGATGCCCTTAGATGTT
CTGGGCCGCACGCGCGCTACACTGAAGGAATCAGCGTGTCCCTGGCCGAAAGGCCCGGGT
AACCCGCTGAACCT------------------CCTTCGTGCTAGGGATTGGGGCTTGCAA
TTTTTTCCCATGAACGAGGAATTCCCAGTAAGCGCGAGTCATAAGCTCGCGTTGATTACG
TCCCTGCCCTTTGTACACACCGCCCGTCGCTACTACCGATTGAATGATTTAGTGAGGCCT
TCGGACTGGTACGCGGGAACAGGGAGAATTCCAGCGCCGAAGCTCGCGCCGAGCGCTGTG
GCGTTTGGGAGCGCCCTCCCGGTCCAA-GTCCCTTGAATGGGGCCCCCAGAGAGGGTGCC
AGGCCCGTCGGGAGGGACGCTCCTCAGAGTCGGGTTGCTTGAGAGTGCAGCCCAAAGTCG
GTGGTAAACTCCACCTAAGACTGAATACGGCCACGAGACCGATAGCGAACAAGTACCGTG
AGGGAAAGTTGAAAAGAACTTTGAAGAGAGAGTTCAAGA-GTACGTGAAACCGTCTGGGA
GTAAACGGGTGGTTCCCGAAAGGGGAGATTC-ACGCACTTCTCCCCCGTCGCGATCCGTC
GGTCTCGACGGCAGTCT-GCGACGGCTTGGATGGCCTACCCGACCCGTCTTGAAACACGG
ACCAAGGAGTCTAACATGCGCGCGAGTCGTTGGGAAACCCATAGGCGCAATGAAAGTGAA
GGGGAGGAAGCACTCCCGGGGCGTCTGAAGGCGCACCCAGAGCGCACACGTTGGGACCCG
AAAGATGGTGAACTATGCCTGGCCAGGACGAAGTCAGGGGAAACCCTGATGGAGGTCCGT
AGCGATTCTGACGTGCAAATCGATCGTCGGAGCTGGGTATAGGGGCGAAAGACTAATCGA
ACCATCTAGTAGCTGGTTCCCTCCGAAGTTTCCCTCAGGATAGCTGGCTCTCGAGTCTCA
TCCGGTAAAGCGAATGATTAGAGGCCTTGGGGCCGAAACGACCTCAACCTATTCTCAAAC
TTTAAATGGGTGAGAACTCCGGCTTGCTCTGAAGCCGGAGAGGATGAGTGCCTAGTGGGC
CACTTTTGGTAAGCAGAACTGGCGCTGTGGGATGAACCAAACGACGGGTTAAGGCGCCCG
AATCGACG-CTCATGGGAAACCATGAAAGGTGTTGGTTGCTTAAGACAGCAGGACGGTGG
ACATGGAAGTTGTAATCCGCTAAGGAGTGTGTAACAACTCACCTGCCGAAGCAACTAGCC
CTGAAAATGGATGGCGCTGAAGCGTCGTGCCTATACCCGGCCGTCGCGGCAACGCCGCGA
CGAGTAGGAGGGTCGCGGCGGTGKGCGCAGAAGGGTCTGGGCTCGAGCCTGCCTGGAGCC
GCCGCCGGTGCAGATCTTGGTGGTAGTAGCAAATACTCCAGCGAGGCCCTGGAGGACTGA
TGTGGAGAAGGGTTTCGTGTGAACAGCCGTTGCACACGAGTCAGTCGATCCTAAGCCCTA
GGAGAAATCCGAGGGCGAAAGGGAATCCGGTTCCTATTCCGGAACCCGGG-CGGAACCGG
GGCGTTCGTCAGGGCAACCTAAAAGGGCCCGGAGACGCCGTCGGGGGCCCCGGAAAGAGT
TTTCTTTTCTGCATGAGCGTTCGAGTTCCCTGGAATCCTCTCGCAGGGAGATAGGG-TTT
GGAACGCGAA-GAGCACC-------GCAGTT---GCGGCGGTGCGCGGG-AATTCCCGGA
CCTTGAAAATCCGGGAGAGGGCCACGT-GTCGCGCCGGCTCGTACCCATAT-CCGCAGCA
GGTCTCCAAGGTGAAGAGCCTCTAGTCGATAGAATAATGTAGGTAAGGGAAGTCGGCAAA
TCGGATCCGTAACTTCGGGATAAGGATTGGCTCTGAGGGTCGGGGCGTCG-GGCTTGGTC
GGGAA-GTGG-GGCTGAGG-GCCTGGATGAGGTTCGGTCCCTT-GGCCCCACGGACCTTC
C-TTGCGAGGTCTCTTCGGCCGCCATTCAACGACCGGCTCAGAACTGGCACGGACTGGGG
GAATCCGACTGTCTAATTAAAACAAAGCATTGCGATGGCCCTAGCGGGTGTTGACGCAAT
GTGATTTCTGCCCAGTGCTCTGAATGTCAAAGTGAAGAAATTCAAGCAAGCGCGGGTAAA
CGGCGGGAGTAACTATGACTCTCTTAAGGTAGCCAAATGCCTCGTCATCCAATTAGTGAC
GCGCATGAATGGATTAACGAGATTCCCGCTGTCCCTATCTACTATCTAGCGAAACCACAG
CCAAGGGAACGGGCTTGGAAGA-ATCAGCGGGGAAAGAAGACCCTGTTGAGCTTGACTCT
AGTCTGGCACTGTAAGGAGACATGA-GAGGTGTAGCATAAGTGGGAGCTGTCGACGGTGA
AATACCACTACTTTGAT-AGTTTCTTTACTTACTCGGTGAGACGGAGGGCGTGCGCGTCA
CGGTATTCTGGATCCAAGGGATCCCTCCCGATCCGATTCGAGGACACCGCCAGGCGGGGA
GTTTGACTGGGGCGGTACATCTGTCAAAGAATAACGCAGGTGTCCTAAGGCTAGCTCAGC
GAGGACAGAAACCTCGCGTGGAGCAAAAGGGCAAATGCTGGCTTGATCCCGATGCTCAGT
ACGCATAGAGACTGCGAAAGCACGGCCTATCGATCCTTT----------TGGCTTGGGGA
GTTTCCAGCAAGAGGTGTCAGAATAGTTACCACAGGGATAACTGGCTTGTGGCGGCCAAG
CGTTCATAGCGACGTCGCTTTTTGATCCTTCGATGTCGGCTCTTCCTATCATTGCGAAGC
AGAATTCGCCAAGCGTTGGATTGTTCACCCACCAATAGGGAACGTGAGCTGGGTTTAGAC
CGTCGTGAGACAGGTTAGTTTTACCCTACTGATGGTCGTTGCGATAGTAATCCTGCTCAG
TACGAGAGGAACCGCAGGTTCGGACATTTGGTTCACGTACTCGGTCGAGCGGCCGGTGGT
GC
>Odonata Anisozygoptera
TAAGCCATGCATGTCTCAGTACAAGCCGAGGTGAAACCGCGAATGGCTCATTAAATCAGT
TATGGTTCCTTGGATCTTTACATGGATAACTGTGGTAATTCTAGAGCTAATACATGAGTG
CCCCGACCGGAAGGGGCGCTTTTATTAG-AA-CAAAACCAATCTTGGT--GACTCTGAAT
AACTGATCGCACGGTACC-GGCGACGCATCTTTCAAATGTCTGCCTTATCAACTTTCGAT
GGTAGGTTCTGCGCCTACCATGGTTGTAACGGGTGACGGGGAATCAGGGTTCGATTCCGG
AGAGGGAGCCTGAGAAACGGCTACCACATCCAAGGAAGGCAGCAGGCGCGCAAATTACCC
ACTCCCGGCACGGGGAGGTAGTGACGAAAAATAACGATACGGGACTCGAGGCCCCGTAAT
CGGAATGAGAACACTTTAAATC-CTTTAACGAGGATCTATTGGAGGGCAAGTCTGGTGCC
AGCAGCCGCGGTAATTCCAGCTCCAATAGCGTATATTAAAGTTGTTGCGGTTAAAAAGCT
CGTAGTCGGAGGTGTGTCTCGGACGGTCGGTTCGCCGGTGACTGGCCGGGGACGTCCTG-
CCGGCCTTCTTTGGTCCTCTTCATTGAGTGCCTTGGTGGGCCGGCACGTTTACTTTGAAC
AAATTAGAGTGCTCAAAGCAGGCGCCTGT-GTGCATGGAATAATGGAATAG-GACCTCGG
TTCCATGTTGGTTTTCAGAACCGAGGTAATGATTAATAGGGACGGACGGGGGCATTCGTA
TTGCGACGTTAGAGGTGAAATTCTTGGATCGTCGCAAGACGAACCGATGCGAAAGCATTT
GCCAAGAACGTTTTCGTTGATCAAGAACGAAAGTTAGAGGTTCGAAGGCGATCAGATACC
GCCCTAGTTCTAACCATAAACGATGCCAGCTAGCCATCCGCCGAAGTTCGACTCGGCGGG
CAGCTTGGGAAACCAAAGCTCTTGGGTTCCGGGGGAAGTATGGTTGCAAAGCTCAAACTT
AAAGGAATTGACGGAAGGGCACCACCAGGAGTGGAGCCTGCGGCTTAATTTGACTCAACA
CGGGAAACCTCACCAGGCCCAGACACCGGTAGGATTGACAGAATAAGAGCTCTTTCTTGA
TTCGGTGGGTGGTGGTGCATGGCCGTTCTTAGTTGGTGGAGCGATTTGTCTGGTTAATTC
CGATAACGAACGAGACTCTGGCCTGCTAACTAGGCGTTGGAATCTTCCAACGCTTCTTAG
AGGGACAGGCGGCGCCGCACGAGATTGAGCAATAACAGGTCTGTGATGCCCTTAGATGTT
CTGGGCCGCACGCGCGCTACACTGAAGGAATCAGCGTGTCCCTGGCCGAAAGGCCCGGGT
AACCCGCTGAACCT------------------CCTTCGTGCTAGGGATTGGGGCTTGCAA
TTTTTTCCCATGAACGAGGAATTCCCAGTAAGCGCGAGTCATAAGCTCGCGTTGATTACG
TCCCTGCCCTTTGTACACACCGCCCGTCGCTACTACCGATTGAATGATTTAGTGAGGCCT
TCGGACTGGTGCGCGGGAACAGGGAGAATTCCAGCGCCGAAGCTCGCGCCGAGCGCTGTG
GCGTTTGGGAGCGCCCTCCCGGTCCAA-GTCCCTTGAACGGGGCCCCCAGAGAGGGTGCC
AGGCCCGTCGGGAGGGACGCTCCTCAGAGTCGGGTTGCTTGAGAGTGCAGCCCAAAGTCG
GTGGTAAACTCCACCTAAGACTGAATATGGCCACGAGACCGATAGCGAACAAGTACCGTG
AGGGAAAGTTGAAAAGAACTTTGAAGAGAGAGTTCAAGA-GTACGTGAAACCGTTGGGGA
GTAAACGGGTGGTACCCGAAAGGGGAGATTC-ACGCACTTCTCCCCCGTCGCGACCCGTC
GAGCCCGACGGTAGTCC-GCGACGGCTTGGATGGCCTACCCGACCCGTCTTGAAACACGG
ACCAAGGAGTCTAACATGCGCGCGAGTCGTTGGGAAACCCATAGGCGCAATGAAAGTGAA
GGGGAGGACGCACTCCCGGGGCGTCTGAAGGCGCACCCAGAGCGCACACGTTGGGACCCG
AAAGATGGTGAACTATGCCTGGCCAGGACGAAGTCAGGGGAAACCCTGATGGAGGTCCGT
AGCGATTCTGACGTGCAAATCGATCGTCGGAGCTGGGTATAGGGGCGAAAGACTAATCGA
ACCATCTAGTAGCTGGTTCCCTCCGAAGTTTCCCTCAGGATAGCTGGCGCTCGAGTCTCA
TCCGGTAAAGCGAATGATTAGAGGCCTTGGGGCCGAAACGACCTCAACCTATTCTCAAAC
TTTAAATGGGTGAGAACTCCGGCTTGCTCTGAAGCCGGAGAGGATGAGTGCCTAGTGGGC
CACTTTTGGTAAGCAGAACTGGCGCTGTGGGATGAACCAAACGACGGGTTAAGGCGCCCG
AATCGACG-CTCATGGGAAACCATGAAAGGTGTTGGTTGCTTAAGACAGCAGGACGGTGG
CCATGGAAGTCGGAATCCGCTAAGGAGTGTGTAACAACTCACCTGCCGAAGCAACTAGCC
CTGAAAATGGATGGCGCTGAAGCGTCGTGCCTATACCCGGCCGTCGCGGCAACGCCGCGA
CGAGTAGGAGGGTCGCGGCGGTGTGCGCAGAAGGGTCTGGGCTCGAGCCTGCCTGGAGCC
GCCGCCGGTGCAGATCTTGGTGGTAGTAGCAAATACTCCAGCGAGGCCCTGGAGGACTGA
TGTGGAGAAGGGTTTCGTGTGAACAGCCGTTGCACACGAGTCAGTCGATCCTAAGCCCTA
GGAGAAATCCGAGGGCGAAAGGGAATCCGGTTCCTATTCCGGAACCCGGG-CGGAACCGG
GGCGTTCGTCAGGGTAACCTAAAAGGGCCCG-AGACGCCGTCGGGAGCCCCGGAAAGAGT
TTTCTTTTCTGCATGAGCGTTCGAGTTCCCTGGAATCCTCTCGCAGGGAGATAGGG-TTT
GGAACGCGAA-GAGCACC-------GCAGTT---GCGGCGGTGCCCGGG-AATTCCCGGA
CCTTGAAAATCCGGGAGAGGGCCACGT-GTCGCGCCGGCTCGTACCCATAT-CCGCAGCA
GGTCTCCAAGGTGAAGAGCCTCTAGTCGATAGAATAATGTAGGTAAGGGAAGTCGGCAAA
TCGGATCCGTAACTTCGGGATAAGGATTGGCTCTGAGGGTCGGGGCGTCG-GGCTTGGTC
GGGAA-GTGG-GGCTGAGG-GCCTGGGCGAGGTTCGGTCCCTT-GGCCCCACGGACCTTC
C-TTGCGAGGTCTCTTCGGCCGCCATTCAACGACCGGCTCAGAACTGGCACGGACTGGGG
GAATCCGACTGTCTAATTAAAACAAAGCATTGCGATGGCCCCAGCGGGTGTTGACGCAAT
GTGATTTCTGCCCAGTGCTCTGAATGTCAAAGTGAAGAAATTCAAGCAAGCGCGGGTAAA
CGGCGGGAGTAACTATGACTCTCTTAAGGTAGCCAAATGCCTCGTCATCCAATTAGTGAC
GCGCATGAATGGATTAACGAGATTCCCACTGTCCCTATCTACTATCTAGCGAAACCACAG
CCAAGGGAACGGGCTTGGAAGA-ATCAGCGGGGAAAGAAGACCCTGTTGAGCTTGACTCT
AGTCTGGCACTGTAAGGAGACATGA-GAGGTGTAGCATAAGTGGGAGCTGTCGACGGTGA
AATACCACTACTTTGAT-AGTTTCTTTACTTACTCGGTGAGGCGGAGGGCGTGCGCGTCA
CGGTATTCTGGATCCAAGGGATCCCTCCCGATCCGATTCGAGGACACCGCCAGGCGGGGA
GTTTGACTGGGGCGGTACATCTGTCAAAGAATAACGCAGGTGTCCTAAGGCCAGCTCAGC
GAGGACAGAAACCTCGCGTGGAGCAAAAGGGCAAATGCTGGCTTGATCCCGATGCTCAGT
ACGCATAGAGACTGCGAAAGCACGGCCTATCGATCCTTT----------TGGCTTGGGGA
GTTTCCAGCAAGAGGTGTCAGAAAAGTTACCACAGGGATAACTGGCTTGTGGCGGCCAAG
CGTTCATAGCGACGTCGCTTTTTGATCCTTCGATGTCGGCTCTTCCTATCATTGCGAAGC
AGAATTCGCCAAGCGTTGGATTGTTCACCCACCAATAGGGAACGTGAGCTGGGTTTAGAC
CGTCGTGAGACAGGTTAGTTTTACCCTACTGATGGTCGTTGCGATAGTAATCCTGCTCAG
TACGAGAGGAACCGCAGGTTCGGACATTTGGTTCACGTACTCGGTCGAGCGGCCGGTGGT
GC
>Odonata Zygoptera
TMAGCCATGCATKTCTCAGTACCWACCGCTGCGAAACCGCGAATGGCTCATTAAATCAGT
TATGGTTCCTTGGATCTTTACATGGATAACTGTGGTAATTCTAGAGCTAATACATGAGTG
CCCCGACCGGGAGGGGTGCTTTTATTAG-AA-CAAAACCAATCTTGGT--GACTCTGAAT
AACTGATCGCACGGTACC-GGCGACGCATCTTTCAAATGTCTGCCTTATCAACTTTCGAT
GGTAGGTTCTGCGCCTACCATGGTTGTAACGGGTGACGGGGAATCAGGGTTCGATCCCGG
AGAGGGAGCCTGAGAAACGGCTACCACATCCAAGGAAGGCAGCAGGCGCGCAAATTACCC
ACTCCCGGAACGGGGAGGTAGTGACGAAAAATAACGATACGGGACTCGAGGCCCCGTAAT
CGGAATGAGAACACTTTAAATC-CTTTAACGAGGATCTATTGGAGGGCAAGTCTGGTGCC
AGCAGCCGCGGTAATTCCAGCTCCAATAGCGTATATTAAAGTTGTTGCGGTTAAAAAGCT
CGTAGTCGGAGGTGTGTCTCGGACGGTCGGTTCGCCGGTGCCTGGCCGGTGACGTCCTG-
CCGGCCTTCTTTGGTCCTCTTCACCGAGTGCCTTGGTGGGCCGGCACGTTTACTTTGAAC
AAATTAGAGTGCTCAAAGCAGGCGCCTGT-GTGCATGGAATAATGGAATAG-GACCTCGG
TTCCATGTTGGTTTTCAGAACCGAGGTAATGATTAATAGGGACGGACGGGGGCATTCGTA
TTGCGACGTTAGAGGTGAAATTCTTGGATCGTCGCAAGACGAACCGATGCGAAAGCATTT
GCCAAGAACGTTTTCGTTGATCAAGAACGAAAGTTAGAGGTTCGAAGGCGATCAGATACC
GCCCTAGTTCTAACCATAAACGATGCCAGCTAGCCATCCGCCGAAGTTCGACTCGGCGGG
CAGCTTGGGAAACCAAAGCTCTTGGGTTCCGGGGGAAGTATGGTTGCAAAGCTCAAACTT
AAAGGAATTGACGGAAGGGCACCACCAGGAGTGGAGCCTGCGGCTTAATTTGACTCAACA
CGGGAAAGCTCACCGGGCCCAGACACCGGTAGGATTGACAGAATAAGAGCTCTTTCTTGA
TTCGGCGGGTG?TGGTGCATGGCCGTTCTTAGTTGGTGGAGCGATTTGYCTGGTTAATTC
CGATAACGAACGAGACTCTGGCCTGCTAACTAGGCGTCGGAATCTTCCGACGCTTCTTAG
AGGGACAGGCGGCGCCGCACGAGATTGAGCAATAACAGGTCTGTGATGCCCTTAGATGTT
CTGGGCCGCACGCGCGCTACACTGAAGGAATCAGCGTGTCCCTGGCCGAAAGGCCCGGGT
AACCCGCTGAACCT------------------CCTTCGTGCTAGGGATTGGGGCTTGCAA
TTTTTTCCCATGAACGAGGAATTCCCAGTAAGCGCGAGTCATAAGCTCGCGTTGATTACG
TCCCTGCCCTTTGTACACACCGCCCGTCGCTACTACCGATTGAATGATTTAGTGAGGCCT
TCGGACTGGTGCGCGGGAACAGGGACGACTCCAGAGCCAAAGTTCGCGCCGAGCGCTGTG
GCGTTCGGGAGCGTCCTCCCGGTCCAA-GTCCCTTGAACGGGGCCCCCGGAGAGGGTGCC
AGGCCCGTCGGGAGGGGCGCTCCTCAGAGTCGGGTTGCTTGAGAGTGCAGCCCAAAGCCG
GTGGTAAACTCCACCTAAGACTGAATACGGCCACGAGACCGATAGCGAACAAGTACCGTG
AGGGAAAGTTGAAAAGAACTTTGAAGAGAGAGTTCAAGA-GTACGTGAAACCGTCGGGGA
GTAAACGGGTGGTACCCGAAAGGGGAGATTC-ACGCACTTCTCCCCCGTCGCGACCCGTC
GGGCCCGACGGTAGTCC-GCGACGGCTTGGATGGTCCACCCGACCCGTCTTGAAACACGG
ACCAAGGAGTCTAACATGCGCGCGAGTCGTTGGGAAACCCATAGGCGCAATGAAAGTGAA
GGGGAGGACGCACCCCCGGGGCGTCTCGAGGCGCACCCAGAGCGCACACGTTGGGACCCG
AAAGATGGTGAACTATGCCTGGCCAGGACGAAGTCAGGGGAAACCCTGATGGAGGTCCGT
AGCGATTCTGACGTGCAAATCGATCGTCGGAGCTGGGTATAGGGGCGAAAGACTAATCGA
ACCATCTAGTAGCTGGTTCCCTCCGAAGTTTCCCTCAGGATAGCTTGCGCTCGAGTCTCA
TCCGGTAAAGCGAATGATTAGAGGCCTTGGGGCCGAAACGGCTTCAACCTATTCTCAAAC
TTTAAATGGGTGAGAACTCCGGCTTGCTTCGAAGCCGGAGAGGATGAGTGCATAGTGGGC
CACTTTTGGTAAGCAGAACTGGCGCTGTGGGATGAACCAAACGACGGGTTAAGGCGCCCG
AATCGACG-CTCATGGGAAACCATGAAAGGTGTTGGTTGCTTAAGACAGCAGGACGGTGG
CCATGGAAGTCGGAATCCGCTAAGGAGTGTGTAATAACTCACCTGCCGAAGCAACTAGCC
CTGAAAATGGATGGCGCTGAAGCGTCGTGCCTATACCCGGCCGTCGCGGCAAGGCGGCGA
CGAGTAGGAGGGTCGCGGCGGCGCGCGCAGAAGGGTCTGGGCTCGAGCCTGCCTGGAGCC
GCCGCCGGTGCAGATCTTGGTGGTAGTAGCAAATACTCCAGCGAGGCCCTGGAGGACTGA
TGTGGAGAAGGGTTTCGTGTGAACAGCCGTTGCACACGAGTCAGTCGATCCTAAGCCCTA
GGAGAAATCCGAGGGCGAAAGGGAATCCGGTTCCTATTCCGGAACCCGGG-CGGAACCGG
GGCGTTCGTCAGGGTAACCTAAAAGGGCCCGGAGACGCCGTCGGGAGCCCCGGAAAGAGT
TTTCTTTTCTGCATGAGCGTTCGAGTTCCCTGGAATCCTCTCGCAGGGAGATAGGG-TTT
GGAACGCGAA-GAGCACC-------GCAGTT---GCGGCGGTGCCCGGG-AATTCCCGGA
CCTTGAAAATCCGGGAGAGGGCCACGT-GTCGCGCCGGCTCGTACCCATAT-CCGCAGCA
GGTCTCCAAGGTGAAGAGCCTCTAGTCGATAGAATAATGTAGGTAAGGGAAGTCGGCAAA
TCGGATCCGTAACTTCGGGATAAGGATTGGCTCTGAGGGTCGGGGCGTCG-GGCTTGGTC
GGGAA-GCGG-GGCTGAGG-GCCTGGGCGAGGTTCGGTCCCTT-GGCCCCGCGGACCTTC
C-TTGCGAGGCCTCTTCGGCCGCCATTCAACGACTGGCTCAGAACTGGCACGGACTGGGG
GAATCCGACTGTCTAATTAAAACAAAGCATTGCGATGGCCCCAGCGGGTGTTGACGCAAT
GTGATTTCTGCCCAGTGCTCTGAATGTCAAAGTGAAGAAATTCAAGCAAGCGCGGGTAAA
CGGCGGGAGTAACTATGACTCTCTTAAGGTAGCCAAATGCCTCGTCATCCAATTAGTGAC
GCGCATGAATGGATTAACGAGATTCCCACTGTCCCTATCTACTATCTAGCGAAACCACAG
CCAAGGGAACGGGCTTGGAAGA-ATCAGCGGGGAAAGAAGACCCTGTTGAGCTTGACTCT
AGTCTGGCACTGTAAGGAGACATGA-GAGGTGTAGCATAAGTGGGAGCTGTCGACGGTGA
AATACCACTACTTTGAT-AGTTTCTTTACTTACTCGGTGAGGCGGAGGGCGTGCGCGTCA
CGGTGTTCTGGTTCCAAGGGATCCCACCCGATCCGATTCGAGGACACCGCCAGGCTGGGA
GTTTGACTGGGGCGGTACATCTGTCAAAGAATAACGCAGGTGTCCTAAGGCCAGCTCAGC
GAGGACAGAAACCTCGCGTGGAGCAAAAGGGCAAATGCTGGCTTGATCCCGATGCTCAGT
ACGCATAGGGACTGCGAAAGCACGGCCTATCGATCCTTT----------TGGCTTGGAGA
GTTTCCAGCAAGAGGTGTCAGAAAAGTTACCACAGGGATAACTGGCTTGTGGCGGCCAAG
CGTTCATAGCGACGTCGCTTTTTGATCCTTCGATGTCGGCTCTTCCTATCATTGCGAAGC
AGAATTCGCCAAGCGTTGGATTGTTCACCCACCAATAGGGAACGTGAGCTGGGTTTAGAC
CGTCGTGAGACAGGTTAGTTTTACCCTACTGATGGTCGTTGCGATAGTAATCCTGCTCAG
TACGAGAGGAACCGCAGGTTCGGACATTTGGTTCACGTACTCGGTCGAGCGGCCGATGGT
GC
>Ephemeroptera Setisura
TAAGCCATGCATGTCTCAGTGCAAGCCTCAGTGAAACCGCGAATGGCTCATTAAATCAGT
TATGGTTCCTTGGATCTTTACTTGGATAACTGTGGTAATTCTAGAGCTAATACATGCGAG
CCTTGCCCGGGTAAGGCGCACTTATTAG-AT-CAAAACCAATCTTGGT--GACTCTGGAT
AACTGATCGCACGGCGCC-GGCGACGTATCCTTCGAATGTCTGCCTTATCAACTGTCGAT
GGTAGGTTCTACGCTTACCATGGTTGTAACGGGTAACGGGGAATCAGGGTTCGATTCCGG
AGAGGGAGCCTGAGAAACGGCTACCACATCCAAGGAAGGCAGCAGGCGCGCAAATTACCC
ACTCTCGGCACGAGGAGGTAGTGACGAAAAATAACGATACGGGACTCGAGGCCCCGTAAT
CGGAATGAGAACACTTTAAATC-TTTTAACAAGTACCTAATGGAGGGCAAGTCTGGTGCC
AGCAGCCGCGGTAATTCCAGCTCCATTGGCGTATATTAAAGTTGTTGCGGTTAAAAAGCT
CGTAGTTGGATCTGTGTATCGGACGGTCGGTTCGCCGGTGTCTGACCGGTGACGTCATG-
CCGGCCCTCCGCGCTGCTCTTAACCGAGTGGTTCGGTGGGCCGGCACGTTTACTTTGAAC
AAATTTGAGTGCTCAAAGCAGGCGCCTGT-GTGCATGGAATAATGAAAGAG-GACCTTGG
TTCTATGTTGGCTTTCTGAACCGAGGTAATGATTAACAGGGACAGACGGGGGCATTCGTA
TTGCGACGTTAGAGGTGAAATTCTTGGATCGTCGCAAGACGGACCGATGCGAAAGCGTTT
GCCAAGAATGTTTTCGCTAATCAAGAACGAAAGTTAGAGGTTCGAAGGCGATTAGATACC
GCCCTAGTTCTAACCATAAACGATGTCAGCCAGCGATGCGCCGATGTTCGACACGGCGCG
CAACTTGGGAAACCAAAGCTTTTGGGTTCCGGGGGAAGTATGGTTGCAAAGCTGAAACTT
AAAGGAATTGACGGAAGGGCACCACCAGGAGTGGAGCCTGCGGCTTAATTTGACTCAACA
CGGGAAACCTCACCAGGCCCGGACATCGGAAGGATTGACAGATTGAGAGCTCTTTCTTGA
TTCGATGGGTGGTGGTGCATGGCCGTTCTTAGTTGGTGGAGCGATTTGTCTGGTTAATTC
CGATAACGAACGAGACTCTTACCTGCTAACTAGACGTCTGGATCTCCAGGCGCTTCTTAG
AGGGACAAGCGGCGCCGCACGAGATTGAGCAATAACAGGTCTGTGATGCCCTTAGATGTT
CTGGGCCGCACGCGCGCTACACTGAAGGAATCAGCGTGTCCCTGGCCGAAAGGTCCGGGT
AACCCGTTGAACCT------------------CCTTCGTGCTTGGGATTGGGGCTTGCAA
TTGTTCCCCATGAACGAGGAATTCCCAGTAAGCGCGAGTCATAAGCTCGCGTTGATTACG
TCCCTGCCCTTTGTACACACCGCCCGTCGCTACTACCGATTGAATGATTTAGTGAGGCCT
TCGGACTGGGGCGCCA--------------------------------------------
------------------------------------------------------------
------------------------------------------------------------
------------------------------------------------------------
------------------------------------------------------------
---------------------------------CGCACTTCTCCTCCGCCGCGACCGTTA
GGTCCTGACGGTCGTCT-GCGGCGCACAGGGCGGCCCACCCGGCCCGTCTTGAAACACGG
ACCAAGGAGTCTAACATGTGCGCGAGTCATTGGGACACCCAAAGGCGTATTGAACGAAAA
GGGGAAGATGCATTCCCGGGGCGTCTCGAGGCGCACCATGAGCGCACACGTTGGTACCCG
AAAGATGGTGAACTATGCCTGGCCAGGACGAAGCCAGGGGAAACCCTGGTGGAGGTCCGT
AGCGATTCTGACGTGCAAATCGATCGTCGGAGCTGGGTATAGGGGCGAAAGACTAATCGA
ACCATCTAGTAGCTGGTTCCCTCCGAAGTTTCCCTCAGGATAGCTGGCGCTCGAGTCCCA
TCCGGTAAAGCGAATGATTAGAGGCCTTGGGGTCGAAACGACCTCAACCTATTCTCAAAC
TTTAAATGGGTGGGAACCGCGGCTTGTTTTGAAGCCGTGGGGGATGAGTGCCCAGTGGGC
CACTTTTGGTAAGCAGAACTGGCGCTGTGGGATGAACCAAACGCCGGGTTAAGGCGCCCG
AATAGACG-CTCATGTGAAACCATGAAAGGTGTTGGTTGCTTAAGACAGCAGGACGGTGG
CCATGGAAGTCGGAATCCGCTAAGGAGTGTGTAACAACTCACCTGCCGAAGCAACTAGCC
CTGAAAATGGATGGCGCTGAAGCGTCTTGCCTATACCCGGCCGCCGGGGCAAAGCCCCGG
TGAGTAGGAGGGTCGCGACGGTGAGCGCAGAAAGGTCTGGGCGTGAGCCTGCCTGGAGCC
GCCGTCGGTGCAGATCTTGGTGGTAGTAGCAAATACTCCAGCGAGGCCCTGGAGGACCGA
TGTGGAGAAGGGTTCCGTGTGAACAGCCGTTGCACACGGGTCAGTCGATCCTAAGCCCTA
GGAGAAATCCGAGGGCGAAAGGGAATCCGGTTCCTATTCCGGAACCCGGG-CGGAACCGG
ATCGTTTGACACGGTAACGTGAATGAGCCCAGAGATGCCGCCTGGAGCCCCGGGAAGAGT
TTTCTTTTCTGCCTGAGCGTTCGGGTTCCATGGAATCCTCTCGTAGGGAGATATGG-AAT
GGAACGCGAA-GAGCACC-------GCAGTT---GCTGCGGTGTCCGGG-GAGTCCCGGC
CCTTGAAAATCTGGGTGAGGATCACGT-GTCGCACCGGCTCGTACCCATAT-CCGCAGCA
GGTCTCCAAGGTCAAGAGCCTCTGGTCGATAGAATAATGTAGGTAAGGAAAGTCGGCAAA
TCGGATCCGTAACTTCGGGACAAGGATTGGCTCTGAGGATCGGGGCGTCG-GGCTTGGTC
GGGAA-GTGG-GGCTGAGG-GCCTGGGCGAGGCCCAGCCGACCGAGTCCCGTGCCTTGGC
C-GCCCGAGCTCTCTTCGGCCGCCATTCAACGATCAGCTCAGAACTGGCACGGACCAGGG
GAATCCGACTGTCTAATTAAAACAAAGCATTGCGATGGCCCCTACGGGTGTTGACGCAAT
GTGATTTCTGCCCAGTGCTCTGAATGTCAACGTGAAGAAATTCAAGCAAGCGCGGGTAAA
CGGCGGGAGTAACTATGACTCTCTTAAGGTAGCCAAATGCCTCGTCATCTAATTAGTGAC
GCGCATGAATGGATTAACGAGATTCCCACTGTCCCTATCTACTATCTAGCGAAACCACTG
CCAAGGGAACGGGCTTGGGAAA-ATTAGCGGGGAAAGAAGACCCTGTTGAGCTTGACTCT
AGTCTGGCACTGTGAGGAGACTTGA-GAGGCGTAGAATAAGTGGGAGATGTCGCCAGTGA
AATACCACTACTTTCAT-TGTTTCCTCACTTACTCGGTTAGGCGGAGGGCGTGCGCGC-A
CGGTCTTCTCGAACTAAGGGGCCTCTCTCGATCCGATCCGAGGACACTGCCAGGCGGGGA
GTTTGACTGGGGCGGTACATCTGTCAAATAATAACGCAGGTGTCCTAAGGCCAGCTCAGC
GAGGACAGAAACCTCGCGTAGAGCAAAAGGGCAAATGCTGGCTTGATCCCGATGTTCAGT
ACGCATAGGGACTGCGAAAGCACGGCCTATCGATCCTTT----------TGGTTTGGAGA
GTTTCCAGCAAGAGGTGTCAGAAAAGTTACCACAGGGATAACTGGCTTGTGGCGGCCAAG
CGTTCATAGCGACGTCGCTTTTTGATCCTTCGATGTCGGCTCTTCCTATCATTGCGAAGC
AGAATTCGCCAAGCGTCAGATTGTTCACCTGCCAATAGGGAACGTGAGCTGGGTTTAGAC
CGTCGTGAGACAGGTTAGTTTTACCCTACTGATGGTCCATGCGATAGCAATCTTGCTCAG
TACGAGAGGAACCGCAAGTTCGGACATTTGGTTCACGCACTCGGTCGAGAGGCCGGTGGT
GC
>Ephemeroptera Pisciforma
TAAGCCATGCATGTCTCAGTGCAAGCCACAGTGAAACCGCGAATGGCTCATTAAATCAGT
TATGGTTCCTTGGATCCTTACTTGGATAACTGTGGTAATTCTAGAGCTAATACATGCGAG
CTCTGCCCGGGCAGAGCGCATTTATTAG-AT-CAAAACCAATCTTGGT--GACTCTGAAT
AACTGATCGCACGGCGCC-GGCGACGTATCCTTCGAATGTCTGCCTTATCAACTGTCGAT
GGTAGGTTCTGCGCCTACCATGGTTGTAACGGGTAACGGGGAATCAGGGTTCGATTCCGG
AGAGGGAGCCTGAGAAACGGCTACCACATCCAAGGAAGGCAGCAGGCGCGCAAATTACCC
ACTCCCGGCACGGGGAGGTAGTGACGAAAAATAACGATACGGGACTCGAGGCCCCGTAAT
CGGAATGAGAACACTTTAAATC-TTTTAACGAGTACCTAATGGAGGGCAAGTCTGGTGCC
AGCAGCCGCGGTAATTCCAGCTCCATTGGCGTATATTAAAGTTGTTGCGGTTAAAAAGCT
CGTAGTTGGATCTGTGTATCGGACGGTCGGTTCGCCGGCGTCTGACCGGTGACGTCCTG-
CCGGCCCTCCGCGCTGCTCTTAACCGAGTGGTTCGGTGGGCCGGCACGTTTACTTTGAAC
AAATTTGAGTGCTCAAAGCAGGCGCCTGT-GTGCATGGAATAATGGAATAG-GGCCTCGG
TTCTATGTTGGCTTTCTGAACCGAGGTAATGATTAATAGGGACAGACGGGGGCATTCGTA
TGGCGACGTTAGAGGTGAAATTCTTGGATCGTCGCCAGACGGACCGATGCGAAAGCGTTT
GCCAAGAATGTTTTCGCTAATCAAGAACGAAAGTTAGAGGTTCGAAGGCGATCAGATACC
GCCCTAGTTCTAACCATAAACGATGCCAGCCAGCGATGCGCCGAAGTTCGACTCGGCGCG
CAGCTTGGGAAACCAAAGCTTTTGGGTTCCGGGGGAAGTATGGTTGCAAAGCTGAAACTT
AAAGGAATTGACGGAAGGGCACCACCAGGAGTGGAGCCTGCGGCTTAATTTGACTCAACA
CGGGAAACCTCACCAGGCCCGGACATCGGAAGGATTGACAGATTGAGAGCTCTTTCTTGA
TTCGATGGGTGGTGGTGCATGGCCGTTCTTAGTTGGTGGAGCGATTTGTCTGGTTAATTC
CGATAACGAACGAGACTCTTACCTGCTAACTAGACGCCTGGATCTCCAGGCGCTTCTTAG
AGGGACAGGCGGCGCCGCACGAGATTGAGCAATAACAGGTCTGTGATGCCCTTAGATGTT
CTGGGCCGCACGCGCGCTACACTGAAGGAATCAGCGTGTCCCTGGCCGAAAGGTCCGGGT
AACCCGCTGAACCT------------------CCTTCGTGCTTGGGATTGGGGCTTGCAA
TTGTTCCCCATGAACGAGGAATTCCCAGTAAGCGCGAGTCATAAGCTCGCGTTGATTACG
TCCCTGCCCTTTGTACACACCGCCCGTCGCTACTACCGATTGAATGATTTAGTGAGGTCT
TCGGACTGGGGCGCGGGAAAGGGGAGGAGCCCAGCGCTGAATCCCCCGGCGGGAAATGTA
GCGTTTAGGAGGGTCGTCTCGGTCCAA-GTCCCTTGAACGGGGCCTCCCTAGAAGGTGCC
AGGCCTGTCGAGAAGGCCTCTCCTTTGAGTCGGGTTGCTTGAGAGTGCAGCCCTAAGCAG
GTGGTAAACTCCATCTAAGGCTAAATACAACCACGAGACCGATAGCAAACAAGTACCGTG
AGGGAAAGTTGAAAAGAACTTTGAAGAGAGAGTTCAAGA-GTACGTGAAACCGTTCGGGG
GTAAACGGGTGGAGTCCTAAAGAGGGGATTC-ACGCACTTCCCCTGCGTCGCGACCATTG
GGTCCTGATGGTCGTTT-GCGGCGCACAGGGCGGCCCACCCGGCCCGTCTTGAAACACGG
ACCACGGAGTCTAACATGTGCGCGAGTCATTGGGACACCCAAAGGCGTATTGAACGAAAA
GGGGAAGATGCATTCCCGGGGCGTCTCGAGGCGCACCAAGAGCGCACACACTGGGACCCG
AAAGATGGTGAACTATGCCTGGCCAGGACGAAGTCAGGGGAAACCCTGATGGAGGTCCGT
AGCGATTCTGACGTGCAAATCGATCGTCGGAGCTGGGTATAGGGGCGAAAGACTAATCGA
ACCATCTAGTAGCTGGTTCCCTCCGAAGTTTCCCTCAGGATAGCTGGCGCTCGAGTCCCA
TCCGGTAAAGCGAATGATTAGAGGCCTTGGGGTCGAAACGACCTCAACCTATTCTCAAAC
TTTAAATGGGTGGGAACCGCGGCTTGTTTTAAAGCCGCGGAGGATGAGTGCCCAGTGGGC
CACTTTTGGTAAGCAGAACTGGCGCTGTGGGATGAACCAAACGCCCGGTTAAGGCGCCCG
AAC-AACG-CTCATTCGAAACCATGAAAGGTGTTGGTTGCTTAAGACAGCAGGACGGTGG
CCATGGAAGTCGGAATCCGCTAAGGAGTGTGTAACAACTCACCTGCCGAAGCAACTAGCC
CTGAAAATGGATGGCGCTGAAGCGTTGTGCCTATACCGGGCCGCCGGGGCAAAGCCCCGG
TGAGTAGGAGGGTCGCGACGGTGAGCGCTGAAAGGTCTGGGCGTGAGCCTGCCTGGAGCC
GCCGTCGGTGCAGATCTTGGTGGTAGTAGCAAATACTCCAGCGAGGCCCTGGAGGACTGA
TGTGGAGAAGGGTTCCGTGTGAACAGCCGTTGCACACGGGTCAGTCGATCCTAAGCCCTA
GGAGAAATCCGAGGGCGAAAGGGAATCCGGTTCCTATTCCGGAACCCGGG-CGGAACCGG
ATCGTTTGACACGGTAACGTGAAAGACCCCAGAGAAGCCATCTGGAGCCCCGGGAAGAGT
TTTCTTTTCTGCCTGAGCGTTCGGGTTCCATGGAATCCTCTCAAAGGGAGATATGG-AAT
GGAACGCGAA-GAGCACC-------GCAGTT---GCTGCGGTGTCCGGG-GAGTCCTGGT
CCTTGAAAATCTGGGTGAGGGTCACGC-GTCGCACCGGCTCGTACCCATAT-CCGCAGCA
GGTCTCCAAGGTCAAGAGCCTCTAGTCGATAGAATAATGTAGGTAAGGAAAGTCGGCAAA
TCGGATCCGTAACTTCGGGACAAGGATTGGCTCTGAGGATCGGGGCGTCG-GGCTTGGTC
GGGAA-GTGG-GGCTGAGG-GCCTGGGCGAGGGGTCGCCGACCGAGTCCCGTGCCTTGGC
C-GCCCGAGCTCTCTTCGGCCGCCATTCAACGACCAACTCGAAACTGGCACGGACCGGGG
GAATCCGACTGTCTAATTAAAACAAAGCATTGCGATGGCCCCTACGGGTGTTGACGCAAT
GTGATTTCTGCCCAGTGCTCTGAATGTCAACGTGAAGAAATTCAAGCAAGCGCGGGTAAA
CGGCGGGAGTAACTATGACTCTCTTAAGGTAGCCAAATGCCTCGTCATCTAATTAGTGAC
GCGCATGAATGGATTAACGAGATTCCCACTGTCCCTATCTACTATCTAGCGAAACCACTG
CCAAGGGAACGGGCTTGGGAAA-ATTAGCGGGGAAAGAAGACCCTGTTGAGCTTGACTCT
AGTTTGGCACTGTGAGGAGACATGA-GAGGTGTAGAATAAGTGGGAGGTGCCGCCAGTGA
AATACCACTACTTTCAT-TGTTTCCTCACTTACTCGGTGAGGCGGAGCGCGTGCGCGC-A
CGGTGTTCTCGAGCTAAGGGTCCTCTCCCGATCCGATCCGAGGACACTGCCAGGCGGGGA
GTTTGACTGGGGCGGTACATCTGTCAAATAATAACGCAGGTGTCCTAAGGCCAGCTCAGC
GAGGACAGAAACCTCGCGTAGAGCAAAAGGGCAAATGCTGGCTTGATCCCGATGTTCAGT
ACGCATAGGGACTGCGAAAGCACGGCCTATCGATCCTTT----------TGGTTTGGAGA
GTTTCCAGCAAGAGGTGTCAGAAAAGTTACCACAGGGATAACTGGCTTGTGGCGGCCAAG
CGTTCATAGCGACGTCGCTTTTTGATCCTTCGATGTCGGCTCTTCCTATCATTGCGAAGC
AGAATTCGCCAAGCGTCGGATTGTTCACCCGCTAATAGGGAACGTGAGCTGGGTTTAGAC
CGTCGTGAGAACGGTTAGTTTTACCCTACTGATAGTCAATGCGATAGCAATCTTGCTCAG
TACGAGAGGAACCGCAAGTTCGGACATTTGGTTCACGCACTCGGTCGAGAGGCCGGTGGT
GC
>Plecoptera Perloidea
TAAGCCATGCATGTCTAAGTGCAAGCCAAGGTGAAACCGCGAATGGCTCATTAAATCAGT
TATGGTTCCTTAGATAATTACTTGGATAACTGTGGTAATTCTAGAGCTAATACATGCGAG
TTCCGACTGGGAGGAACGCTTTTATTAG-AT-CAAAACCAATCTTGGT--GACTCTGAAT
AACAGATCGCACGGTACC-GGCGACGCATCTTTCAAATGTCTGCCTTATCAACTGTCGAT
GGTAGGCTCTGCGCCTACCATGGTTGTAACGGGTAACGGGGAATCAGGGTTCGATTCCGG
AGAGGGAGCCTGAGAAACGGCTACCACATCCAAGGAAGGCAGCAGGCGCGCAAATTACCC
ACTCCCGGCACGGGGAGGTAGTGACGAAAAATAACGATACGGGACTCGAGGCCCCGTAAT
CGGAATGAGCACAACTTAAATA-CTTTAACGAGTATCCATTGGAGGGCAAGTCTGGTGCC
AGCAGCCGCGGTAATTCCAGCTCCAATAGCGTATATTAAAGTTGTTGCGGTTAAAAAGCT
CGTAGTTGGACTTGTGTCCCACGCCGTCGGTTCGTCGACGACCGCACGGGGACGTCCAG-
CCGGCTCGTCTCGGTGCTCTTAATCGAGTGTCTTGACGGGCCGGCTCGTTTACTTTGAAC
AAATTAGAGTGCTTAAAGCAGGCGCCTGT-GTGCATGGAATAATGGAATAG-GATCTCGG
TTCTATGTTGGTTTTCTGAACAGAGATAATGATTAATAGAGACTGACGGGGGCATTCGTA
TTGCGACGTTAGAGGTGAAATTCTTGGATCGTCGCAAGACGAACATAAGCGAAAGCATTT
GCCAAGAAAGCTTTCATTAATCAAGAACGAAAGTTAGAGGTTCGAAGGCGATCAGATACC
GCCCTAGTTCTAACCATAAACGATGCCAACTAGCGATCCGCCGGTGTTCGACCCGGCGGG
CAGCTTGGGAAACCAAAGTGTTTGGGTTCCGGGGGAAGTATGGTTGCAAAGCTGAAACTT
AAAGGAATTGACGGAAGGGCACCACCAGGAGTGGAGCCTGCGGCTTAATTTGACTCAACA
CGGGAAACCTCACCAGGCCCGGACACTGGAAGGATTGACAGATTGATAGCTCTTTCTTGA
TTCAGTGGGTGGTGGTGCATGGCCGTTCTTAGTTGGTGGAGCGATTTGTCTGGTTAATTC
CGATAACGAACGAGACTCTGGCCTGCTAACTAGTCGACGACATCTGTCGGCGCTTCTTAG
AGGGACAGGCGGCGCCGCACGAGATTGAGCAATAACAGGTCTGTGATGCCCTTAGATGTT
CTGGGCCGCACGCGCGCTACACTGAATGGTTCAACGTGTCCTTGACCGAGAGGTCCGGGT
AACCCGCTGAAATC------------------CATTCGTGCTAGGGATCGGGGCTTGCAA
TTATTCCCCGTGAACGAGGAATTCCCAGTAAGCGCGAGTCATAAGCTCGCGTTGATTACG
TCCCTGCCCTTTGTACACACCGCCCGTCGCTACTACCGATTGAATGATTTAGTGAGGTCT
TCGGACAGTCGCGCGGGAACAGGGAGGAGCCCAGCACTGAATCCTGCGTCTGGAAATGTA
GTGTTTGGGAGGGCCCTCTCGGTCCAA-GTCCCTTGAAAGCGGCCCCCGTAGAGGGTGCC
AGGCCCGTCGAAAGGGTCTCTCCTTAGAGTCAGGTTGCTTGAGAATGCAGCTCTAAGTGG
GTGGTAAACTCCATCTAAGGCTAAATATGACCACAAGACCGATAGCGAACAAGTACCGTG
AGGGAAAGTTGAAGAGAACTTTGTAGAGAGAGGTCAAGA-GTACGTGAAACCGTTCGGGG
GTAAACGGGCGAGATCTGGAACGAGTCATTC-ATGCACTTCTCTCGCGTTGCGACCCGTT
GGGCCCGACGGTAGTTC-GCGACGTAACCGGATGCTCTTCCGACCCGTCTTGAAACACGG
ACCAAGGAGTCTAACATGTGCGCGAGTCATTGGGAAACCTAAAGGCGAAATGAAAGTAAA
GGGGGAGATGCATCCCCGGGGCGTCTCGAGGCGCACCCAGAGCGTACACGTTGGGACCCG
AAAGATGGTGAACTATGCCTGGTCAGGTCGAAGTCAGGGGAAACCCTGATGGAGGACCGT
AGCGATTCTGACGTGCAAATCGATCGTCAGAGCTGGGTATAGGGGCGAAAGACTAATCGA
ACCATCTAGTAGCTGGTTCCCTCCGAAGTTTCCCTCAGGATAGCTGGTGCTCCAGTCTCA
TCTGGTAAAGCGAATGATTAGAGGCCTTGGGGCCGAAACGACCTCAACCTATTCTCAAAC
TTTTAATGGGTGAGAAAATCGACTTGCTTTGAAGTCGATGTGGATGAGTGCCAAGTGGGC
CATTTTTGGTAAGCAGAACTGGTGCTGTGGGATGAACCAAACGTCGAGTTAAGGCGCCTA
AAACGATG-CTCATGGGATACCATGAAAGGCGTTGGTTGCTTAAGACAGCAGGACGGTGG
CCATGGAAGTCGGAATCCGCTAAGGAGTGTGTAACAACTCACCTGCCGAAGCAACTAGCC
CTGAAAATGGATGGCGCTCTAGCATCGTGCCTATACTCGACCGTCACGGCAAAGCCGTGA
CGAGTAGGAGGGTCGCGACGGTGTGCGCAGAAGCGT-TGGCCGCGAGGCCGCGTGGAGCC
GCCGTCGGTGCAGATCTTGGTGGTAGTAGCAAATACACTAGCGAGGCCCTGGTGGACTGA
TGTGGAGAAGGGTTTCGTGTGAACAGCCGTTGCACACGAGTCAGTCGATCCTAAGCCCCA
GGAGAAATCCGAGGGCGAAAGGGAATCCGTTTCCTATTACGGAACCCGGG-CGGAACCGG
GGCACTCGTCGGGGTAACCCAAAAGGACCCGGAGACGCCGCCGGATGATCGAGGCAGAGT
TTTCTGTTCTGCATAAGCATTCGAGTTCCCTGGAATCGCCTAGCGCGGAGATAGGG-TTT
GGAATGCGAA-GAGCACC-------GCACTT---GCGGCGGTGTCTCGA-TCTATCCGGA
CCTTGAAAATCCGGGAGAGGGCCACGT-GTCGCGCCGGATCGTACCCATAT-CCGCAGCA
GGTCTCCAAGGTCAGCAGCCTCTAGTCGATAGAATAATGTAGGTAAGGAAAGTCGGCAAA
TCGGATCCGTAACTTCGGGACAAGGATTGGCTCTGAGGGACGGGGTGTCGCGGCTTGGTC
GCAGAAGTCG-GCGTCGGG-GCCTGGGAGAGGCCCGGTCCCCG-ACGCCGACGGATCTTC
C-TTGCGTCCCGGCGGCGACCTCCGAAAAACGTTCGGCTCAGAACTGGCACGGACAAGGG
GAATCCGACTGTCTAATTAAAACAAAGCATTGCGATGGCGTTAACATGTGTTGACGCAAT
GTGATTTCTGCCCAGTGCTCTGAATGTCAAAGTGAAGAAATTCAAGCAAGCGCGGGTAAA
CGGCGGGAGTAACTATGACTCTCTTAAGGTAGCCAAATGCCTCGTCATCTAATTAGTGAC
GCGCATGAATGGATTAACGAGATTCCCACTGTCCCTATCTACTATCTAGCGAAACCACTG
CCAAGGGAACGGGCTTGGAGAA-ATTAGCGGGGAAAGAAGACCCTGTTGAGCTTGACTCT
AGTCTGGCATTGTAAGGAGACATGA-GAGGTGTAGCATAAGTGGGAGACGTCGACGGTGA
AATACCACTACTTTCAT-CGTTTCTTTACTTACTCGGTTGAGCGGAACGCGTGCCTGTCA
CGGCTTTCTCGCACCAAACGCCCCGGCGTGATCCGATTCGAGGACATTGCCAGGCGGGGA
GTTTGACTGGGGCGGTACATCTGTCAAAGAATAACGCAGGTGTCCTAAGGCCAGCTCAGC
GAGGACAGAAACCTCGCGTAGAGCAAAAGGGCAAAAGCTGGCTTGATCTCGATGTTCAGT
ACGCATAGAGACTGCGAAAGCACGGCCTATCGATCCTTT----------TGGCTTAAAGA
GTTTTTAGCAAGAGGTGTCAGAAAAGTTACCACAGGGATAACTGGCTTGTGGCGGCCAAG
CGTTCATAGCGACGTCGCTTTTTGATCCTTCGATGTCGGCTCTTCCTATCATTGCGAAGC
AGAATTCGCCAAGCGTTAGATTGTTCACCTACAAATAGGGAACGTGAGCTGGGTTTAGAC
CGTCGTGA-A-AGGTTAGTTTTACCCTACTGATGGTTGTTGCAACAGTAATCCTGCACAG
TACGAGAGGAACTGCAGGTTCGGACATTTGGTTCATGCACTCGGTCGAGCGGCCGTTGGT
GC
>Plecoptera Nemouridae
TAAGCCATGCATGTCTAAGTACAAACCGATGCGAAACCGCGAATGGCTCATTAAATCAGT
TATGGTTTTAAAGACAATTACATGGATACCCGTGGTAATTCTAGAGCTAATACATGCGAG
CTCCGACTGGGAGGACTGCTTTTATTAG-GC-CAAAACCAATCTTGAC--GAATCTGAAT
AATGGAATGCACGGTACC-GGCGTCCATTCTTTGAAATGCCTGACTTATCAACTGTCGAT
GGTAGACTCGGCGCCTACCATGGTTATAACGGGTAACGGGGAATCAGGGTTCGATTCCGG
AGAGGGAGCCTGAGAAACGGCTACCACATCTAAGGAAGGCAGCAGGCGCGCAAATTACCC
ACTCCTGGCACGGGGAGGTAGTGACAAAAAATAACGATACGGGACTCGAGGCCCCGTAAT
CGGAATGAGGACACTTTAAATA-TTTTATCAAGTACCCACCGGAGGGCAAGTCTGGTGCC
AGCAGCCGCGGTAATTCCAGCTCCAGTAGCGTATATTAAAGTTGTTGCGGTTAAAAAGCT
CGTAGTTGGAGTTGTGTCCCACGCCGTCGGTACGTCGGCGTTCGGTTATAGACGTCCAG-
TCGGCCTGTCTCGGTGCTCTTAATCGAGTGTCTTGACGGGCCGGCTCGTTTACTTTGAAC
AAATTAGAGTGCTCAAAGCAGGCGCTTGT-GTGCATGGAATAATGGAACAG-GACCTCGA
TTCTATGTTGGTTTTCTGAATAGAGGTAATGATAAATGGGAAAGGTCGGAGGCATCCGTA
TTGCTACGTTAGAGGTGAAATTCTTGGATTGTCGCAAGACGAACGAGTGCGAAAGCTTTT
GCCGAGAACGCTTCCGTTAATCAAGAACGAAAGTTAGAGGTTCGAAGGCGATCAGATACC
GCCCTAGTTCTAACCATAAACAATGCCAACCAGCGATCCGCCGATGTTCGACTCGACGGG
CAGCTTGGGAAACCAAAGTTTTTGGGTTCCGGGGGAAGTATGGTTGCAAAGCTGAAACTT
AAAGGAATTGACGGAAGGGCACCACCAGGAGTGGAGCCTGCGGCTTAATTTGACTCAACA
CGGGAAACCTCACCAGGCCCGGACACTGGAAGGATTGACAGATTGATAGCTCTTTCTTGA
TTCAGTGGGTGGTGGTGCATGGCCGTTCTTAGTTGGTGGAGCGATTTGTCTGGTTAATTC
CGATAACGAACGAGACTCTGGCCTACTAAATAGTCGACGACATCTGTCGGCGCTTCTTAG
AGGGACAAGCGGCGCCGCACGAGATTGAGCAATAACAGGTCTGTGATGCCCTTAGATGTC
CTGGGCAGCACGCGCGCTACACTGAAGGAATCAACGTGTCCTTGTCCGAGAGGACCGGGT
AACCCGCTGAACCT------------------CCTTCGTGCTAGGGATTGGGGCTTGCAA
TTATTTCCCATAAACGAGGAATTCCCAGTAAGCGCGGGTCATTAGCTCGCATTGATTACG
TCCCTGCCCTTTGTACACACCGCCCGTCGCTACTACCGATTGAATGATTTAGTGAGGTCT
TCAGACCGTCGCGCGG--------------------------------------------
------------------------------------------------------------
------------------------------------------------------------
------------------------------------------------------------
------------------------------------------------------------
------------------------------------------------------------
----------------------------CGGATGCTCTTCCGACCCGTCTTGAAACACGG
ACCAAGGAGTCTAACATGTGCGCGAGTCATTGGGAAACCTAAAGGCGAAATGAAAGTAAA
TGGAGTGATGCAACTCCGGGGCGTCTCGAGGCGCACCTGAAGCGTACACGTTGGGACCCG
AAAGATGGTGAACTATGCCTGGCCAGGTCGAAGTCAGGGGAAACCCTGATGGAGGACCGT
AGCGATTCTGACGTGCAAATCGATCGTCAGAGCTGGGTATAGGGGCGAAAGACTAATCGA
ACCATCTAGTAGCTGGTTCCCTCCGAAGTTTCCCTCAGGATAGCTGGTGCCCCAGTCTCA
TCTGGTAAAGCGAATGATTAGAGGCATTGGGGCCGAAACGGCCTCAACCTATTCTCAAAC
TTTAAATGGGTGAGATCCTCGACTTGCTTTGAAGTCGATCCGGATGGGCACCTAGTGGGC
CAATTTTGGTAAGCAGAACTGGTGCTGTGGGATGAACCAAACGTCGAGTTAAGGCGCCCA
AATCGATG-CTCATGGGATACCATGAAAGGCGTTGGTTGCTTAAGACAGCAGGACGGTGG
CCATGGAAGTCGGAACCCGCTAAGGAGTGTGTAACAACTCACCTGCCGAAGCAACTAGCC
CTGAAAATGGATGGCGCTCAAGCATCGTGCCTATACTCGACCGTCACGGCAATGTCGTGA
CGAGTAGGAGGG-CGCGACGGTGAGCGCAGAAGTGT-TGGCCGTGAGGCCGCATGGAGCC
GCCGTCGGTGCAGATCTTGGTGGTAGTAGCAAATACACTAGCGAGGTCCTGGTGGTCTGA
GGTGGAGAAGGGTTTCGTGTGAACAGTTGTTGCACACGAGTCAGTCGATCCTAAGCCCCA
GGAGAAATCCTTGGGCGAAAGGGAATACGGTTCCCATTCCGTAACCTGGG-CGGAACCGG
GGCACTCGTCGGGGTGACCCAAAAAGACTCGGAGACGTCGTCGGATGATCGCGGCAGAGT
TATCTGTTCTGTATGAGCGTCCATGTTCCCTGGAATCGCCTAGCGCGGAGATAGGG-TTT
GGCTCGCGAA-GAGCATC-------GCACTT---GCGGCGATGTCACGA-TCATTCCGAA
CCTTGAAAATCCGGGTGAGGGTCACGT-GTCGCGCCGGATCGTACCCATTT-CCGCAGCA
GGTCTCCAAGGTCAGCAGCCTCTAGTCGATAGAATAATGTAGGTAAGGAAAGTCGGCAAA
TCGGATCCGTAACTTCGGGACAAGGATTGGCTCTGAGGGACGGGGTGTCGCGGCTTGGTC
GCAGAAATCG-GGTCATGG-GCCTGGTAGACCGCCGGTCTCAT-GGCCCGACGGATCCTC
C-TTGCGCGCGCCCGGCGACCATCGATAAACGTTCAACTCAGAACTGGCACGGACACGGG
GAATCCGACTGTCTAATTAAAACAAAGCATTGCGATGGCGTTTACATGTGTTGACGCAAT
GTGATTTCTGCCCAGTGCTCTGAATGTCAAAGTGAAGGAATTCAAGCAAGCGCGGGTAAA
CGGCGGGAGTAACTATGACTCTCTTAAGGTAGCCAAATGCCTCGTCATCTAATTAGTGAC
GCGCATGAATGGATTAACGAGATTCCCACTGTCCCTAACTACTATCTAGCGAAACCACTG
CCAAGGGAACGGGCTTGGAGCA-ATTAGCGGGGAAAGAAGACCCTGTTGAGCTTGACTCT
AGTCTGGCATTGTAAGGAGACATGA-GAGGTGTAGCATAAGTGGGAGGCGTCGCCGGTGA
AATACCACTACTTTCAT-CGTTTCCTTACTTACTCGGTGAAGCGGAACGCGTGCCTGTCA
CGGCGTTCTCGAACCAAACGCCCCGGCGTGATCCGATCCGAGGACATTGCCAGGCGGGGA
GTTTGACTGGGGCGGTACATCTGTCAAAGAATAACGCAGGTGTCCTAAGGTCAGCTCAGC
GAGGACAGAAACCTCGCGTAGAGCAAAAGGGCAAATGCTGGCTTGATCTCGATGTTCAGT
ACGCATAGAGACTGCGAAAGCACGGCCTATCGATCCTTT----------TGGCTTAACGA
GTTTTTATCAAGAGGTGTCAGAAAAGTTACCACAGGGATAACTGGCTTGTGGCGGCCAAG
CGTTCATAGCGACGTCGCTTTTTGATCCTTCGATGTCGGCTCTTCCTATCATTGCGAAGC
AGAATTCGCCAAGCGTTAGATTGTTGACCTACAAATAGGGAACGTGAGCTGGGTTTAGAC
CGTCGTGA-ACAGGTTAGTTTTACCCTACTGATGGTTATTGCGTGAGTAATCCTGCCCAG
TACGAGAGGAACTGCAGGTTCGGACATTTGGTTCATGCACTCGATCGATCGATCGTTGGT
GC
>Dermaptera Forficuloidea
TAAGCCATGCATGTCTCAGTGCAAGCCAAGGTGAAACCGCAAATGGCTCATTAAATCAGT
TATGATTTATTAGATGATTACTTGGATAACTGTGGCAATTCTAGAGCTAATACATGCGAG
TTCCTGCTGGCAGGAACGCTTTTATTAG-AT-CAAAACCAATATTGGT--GACTCTGAAT
AAATGATCGCATGGTACC-AGCGACAAATCTTTCAAATGTCTGACTTATCAACTGTCGAT
GGTAGGCTTTACGCCTACCATGGTTGTAACGGGTAACGGGGAATCAGGGTTCGATTCCGG
AGAGGGAGCCTGAGAAACGGCTACCACATCCAAGGAAGGCAGCAGGCGCGCAAATTACCC
ACTCCCAGCACGGGGAGGTAGTGACGAAAAATAACGATACGGGACTCGAGGCCCCGTAAT
CGGAATGAGCACACTTTAAATA-CTTTAACAAGTATCCATTGGAGGGCAAGTCTGGTGCC
AGCAGCTGCGGTAATTCCAGCTCCAATAGCGTATATTAAAGTTGTTGCGGTTAAAAAGCT
CGTAGTTGAAGTTGTGAATCGCACTGTTGGTGCACCGGTGACTTACATGATTCGTCCAG-
TCAGCCCATTACGGTGCTCTTTACTGAGTGTCGTAGAGGGCTGACACGTTTACTTTGAAC
AAATTAGAGTGCTAAAAGCAGGCGCCTGT-GTGCATGGAATAATAGAATAA-GACCTCGG
TTCTATGTTGGTTTTCTGAACAGAGGTAATGATTGATAGGAACGGACGGGGGCATTCGTA
TTGAGACGTTAGAGGTGAAATTCTTGGATCGTCTCAAGACGGACAGAAGCGAAAGCATTT
GCCAAGAACGTTTTCATTAATCAAGAACGAAAGTTAGAGGTTCGAAGGCGATCAGATACC
GCCCTAGTTCTAACCATAAACGATGCCAGCCAGCGATCCGCTGAAGTTCGACTTAGCGGG
CAGCTTGGGAAACCAAAGCTTTTGGGTTCCGGGGGAAGTATGGTTGCAAAGCTGAAACTT
AAAGGAATTGACGGAAGGGCACCACCAGGAGTGGAGCCTGCGGCTTAATTTGACTCAACA
CGGGAAACCTCACCAGGTCCGGACACTGGAAGGATTGACAGATTGAGAGCTCTTTCTTGA
TTCAGTGGGTGGTGGTGCATGGCCGTTCTTAGTTGGTGGAACGATTTGTCTGGTTAATTC
CGATAACGAACGAGACTCTAACCTGCTAACTAGCCGCCAACATCTGTTGGCGCTTCTTAG
AGGGACAGGCGGCGCCGCACGAGATTGAGCAATAACAGGTCTGTGATGCCCTTAGATGTC
CTGGGCCGCACGCGCGCTACAATGAAGGTATCAACGTGTCCCAGACCGAATGGTCCGGGT
AACCCGCTGAACCA------------------CCTTCGTGCTAGGGATTGGGGCTTGCAA
TTGCTCCCCATGAACGAGGAATTCCCAGTAAGCGCGAGTCATAAGCTCGCGTTGATTACG
TCCCTGCCCTTTGTACACACCGCCCGTCGCTACTACCGATTGAATGATTTAGTGAGGTCT
TCGGACTGGTGCGCGAGAACAGGAAAATGCTCAGCATAAAATCTTGTATCAAGAGATGTT
ATGTTTAGGAAGTTTCTCCTAGTCCAA-GTCCCTTGAATGGG-GCTCCATAGAGGGTGCC
AGCCCCGTTAGGTGAAACTTTCCTTAGAGTCGGGTTGCTTGTAAATGCAGCTCTAAGTTG
GTGGTAAACTCCATCTAAAGCTAAATATAACCACGAGACCGATAGCGAACAAGTACCATG
AGGGAAAGTTGAAAAGAACTTTGAAGAGAGAGTTCAATA-GTACGTGAAACTGTTTAGGG
GTAAACGGGAGAAATCCGAAAGAAGTGATTC-ACAAACCTTCCTTACGTCGCAACCCATT
GGATTCGATGGTAGTTT-GCGGCGGTTTCGGAATTTCGCCCGACCCGTCTTGAAACACGG
ACCAAGGAGTCTAACATGTACGCAAGTCATTGGGAAACCTAAAGGCATAATGAAAGTAAA
GGGGATGATGCAATCCTGGGGCGTCTCGAGGCGCACCTTGAGCGTATACGTTGGGACCCG
AAAGATGGTGAACTATGCCTGGCGAGGACAAAGTCAGGGGAAACCCTGATGGAGGTCCGT
AGCGATTCTGACGTGCAAATCGATCGTCGGAGCTGGGTATAGGGGCGAAAGACTAATCGA
ACCATCTAGTAGCTGGTTCCCTCCGAAGTTTCCCTCAGGATAGCTGGCATTCGAGTCTCA
TGCGGTAAAGCGAATGATTAGAGGCCTTGGGGCCGAAACGACCTCAACCTATTCTCAAAC
TTTAAATGGGTGAGATCTCAAGCTTGCTTTGAAGCTGTGAGGGATGAGTGCCAAGTGGGC
CAATTTTGGTAAGCAGAACTGGCGCTGTGGGATGAACCAAACGTTGAGTTAAGGCGCCAA
ACACAACG-CTCATGGGAAACCATGAAAGGCGTTGGTTGCTTAAGACAGCAGGACGGTGG
CCATGGAAGTCGGAATCCGCTAAGGAGTGTGTAACAACTCACCTGCCGAAGCAACTAGCC
CTGAAAATGGATGGCGCTGAAGCGTTGGGCCTATACTCAACCGTCAAGACAAAGTCATGA
CGAGTAGGAGGG-CGCAGCAGTGAGCATAGAAGGGTATGGGCGTAAGCCTGCCTGGAGCC
GCTGTTGGTGCAGATCTTGGTGGTAGTAGCAAATACACAAGAGAGGCCCTTGTGGACCGA
TGTGGAGAAGGGTTTCGTGTGAACAGCCGTTGCACACGAGTAAGTCGATCCTAAGCCCTA
AGAGAAATCTTAGGGCGAAAGGGAATCTGGTTCCAATTCCAGAACTTAGG-CGGAACCGG
GGCGCTCGTCGGGGTAACCCAAAAAGACCCGGAGACGCTGTCGGGAGATGTAGGCAGAGT
TTTCTGTTCTGTATGAGCGTTCGAGTTCCCTGGAATTCTCTAGCAGTGAGATAGGG-TTT
GGAACGCGTA-AAGCACC-------GCATTT---GCTGCGGTGTCTACA-TCATCCCGGC
CCTTGAAAATCCGGGAGAGGGCCCCGT-CTCGCGCTAAATCGTACCGATAA-CCGCAGCT
GGTCCCCCAGGGGTGAAGCCTCTTGTCAATAAAAAAATGTAGGTAAGGGAAGTCGGCAAA
TTGGATCCGTAACTTCGGGAAAAGGATTGGCTCTGAGGGCCGAGGTGTCG-GGCTTGTCA
GGAAA-GCGG-GGTTGGGG-GCCTGGTCGTTGTCCGGTCCCCC-TCACCCGTGGATCTTC
C-TTGCGAGTTCTCTGCGGCCGCTATTTAACGGCCAAATCAGAACTGGCACGGACTAGGG
GAATCCGACTGTCTAATTAAAACAAAGCATTGCGATGGCCCTAGCGGGTGTTGACGCAAT
GTGATTTCTGCCCAGTGCTCTGAATGTCAAAGTGAAGAAATTCAAAAAAGCGCGGGTAAA
CGGCGGGAGTAACTATGACTCTCTTAAGGTAGCCAAATGCCTCGTCATCTAATTAGTGAC
GCGCACGAATGGATTAACGAGATTCCCACTGTCCCTATCTACTATCTAGCGAAACCACTG
CCAAGGGAACGGGCTTGGAAAA-ATTAGCGGGGAAAGAAGACCCTGTTGAGCTTGACTCT
AGTCTGGCACTGTAAGGAGACATGA-GAGGTGTAGCATAAGTGGGAGCTAACGACTTTGA
AATACCACTACTTTCAT-TGTTTCCCTACTTATTCGGTTAAGCGGAGCGTGTATATGTTA
CCATATTCTTGCACCAAGAGGTTATGCTCGATCCGATTCGGAGACCCTGCCAGGCGGGGA
GTTTGACTGGGGCGGTACATCTGTCAAAAAATAACGCAGGTGTCCTAAGGCCAGCTCAGC
GAGGACAGAAACCTCGCGTAGAGCAAAAGGGCAAATGCTGGCTTGATCCCAATGTTCAGT
ATGCATAGGGACTGCGAAAGCATGGCCTATCGATCCTTT----------TGGCTTGAAGA
GTTTTCAGCAAGAGGTGTCAGAAAAGTTACCACAGGGATAACTGGCTTGTGGCGGCCAAG
CGTTCATAGCGACGTCGCTTTTTGATCCTTCGATGTCGGCTCTTCCTATCATTGCGAAGC
AGAATTCGCCAAGCGTCGGATTGTTCACCCGCCTATAGGGAACGTGAGCTGGGTTTAGAC
CGTCGTGAGACAGGTTAGTTTTACCCTACTGATGGTTTTTGCGATAGTAATCCTGCTCAG
TACGAGAGGAACCGCAGGTTTGGACATTTGGTTCACGCACTCGGTCGATCGGCCGTTGGT
GC
>Isoptera Termopsidae
TAAGCCATGCATGTCTCAGTGCAAGCCAAAGTGAAACCGCGAATGGCTCATTAAATCAGT
TATGGTTCCTTAGATGGTTACTTGGATAACTGTGGTAATTCTAGAGCTAATACATGCGAG
TCCCGACCGGTCGGGACGCTTTTATTAG-AT-CAAAACCAATCTTGGT--GACTCTGAAT
AACGGATCGCACGGTACC-GGCGACGCATCTTTCAAATGTCTGCCTTATCAACTGTCGAT
GGTAGGCTCTGCGCCTACCATGGTTGTAACGGGTAACGGGGAATCAGGGTTCGATTCCGG
AGAGGGAGCCTGAGAAACGGCTACCACATCCAAGGAAGGCAGCAGGCGCGCAAATTACCC
ACTCCCGGCACGGGGAGGTAGTGACGAAAAATAACGATACGGGACTCGAGGCCCCGTAAT
CGGAATGAGCACACTCTAAAGA-CTTTAACGAGTATCCATTGGAGGGCAAGTCTGGTGCC
AGCAGCCGCGGTAATTCCAGCTCCAATAGCGTATATTAAAGTTGTTGCGGTTAAAAAGCT
CGTAGTCGGACTTGTGTCCCACGCTGCCGGTTCACCGGTGTCTGGCACGCGACGTCCTG-
CCGGCCCGTCGCGGTGCTCTTGACCGAGTGTCTCGATGGGCCGGCACGTTTACTTTGAAC
AAATTAGAGTGCTTAAAGCAGGCGCCTGA-GTGCATGGAATAATGGAATAG-GACCTCGG
TTCTATGTTGGTTTTCGGAAGCGAGGTAATGATCAAAAGGGACAGACGGGGGCATTCGTA
TTGCGACGTTAGAGGTGAAATTCTTGGATCGTCGCAAGACGGACAGAAGCGAAAGCATTT
GCCAAGAATGTTTTCTCTGATCAAGAACGAAAGTTAGAGGTTCGAAGGCGATCAGATACC
GCCCTAGTTCTAACCATAAACGATGCCAGCCAGCAATCCGCCGAAGTTCGACTCGGCGGG
CGGCTTGGGAAACCAAAGCTTTTGGGTTCCGGGGGAAGTATGGTTGCAAAGCTGAAACTT
AAAGGAATTGACGGAAGGGCACCACCAGGAGTGGAGCCTGCGGCTTAATTTGACTCAACA
CGGGAAACCTCACCAGGCCCAGACACCGGGAGGATTGACAGATTGAGAGCTCTTTCTTGA
TTCGGTGGGTGGTGGTGCATGGCCGTTCTTAGTTGGTGGAGCGATTTGTCTGGTTAATTC
CGATAACGAACGAGACTCTAGCCTGCTAAATAGTCGCCGGTATCTACCGGCGCTTCTTAG
AGGGACAGGCGGCGCCGCACGAGATTGAGCAATAACAGGTCTGTGATGCCCTTAGATGTT
CTGGGCCGCACGCGCGCTACACTGAAGGAATCAGCGTGTCCCTGGCCGAAAGGTCCGGGT
AACCCGCTGAACCT------------------CCTTCGTGCTAGGGATTGGGGCTTGCAA
TTGTTCCCCATGAACGAGGAATTCCCAGTAAGCGCGAGTCATAAGCTCGCGTTGATTACG
TCCCTGCCCTTTGTACACACCGCCCGTCGCTACTACCGATTGAATGATTTAGTGAGGTCT
TCGGACCGGTGGGCGCGAACAGGGAAGAGCCCAGCACGGAATCCCGCGCAGGGAGATGTC
GTGTGTGGGAGGTCCCCTCCCGTCCAA-GTCTCTTGAATGGGGCCCCCGCAGAGGGTGCC
AGGCCCGTGGGTGGGGACTCTCCTCAGAGTCGTGTTCCTTGAGAGTGGAGCACTAAGAGG
GTGGTAAACTCCATCTAAGGCTAAATATGACCACGAGACCGATAGCGAACAAGTACCGTG
AGGGAAAGTTGAAAAGAACTTTGAAGAGAGAGTTCAATA-GTACGTGAAACCGTTCAGGG
GTAAACGGGAGAGACCCGGAAGGGGAGATTC-ATGCATTTCCTGCCCGTCGGGACCCGTT
GGATCCGACGGTCGTCT-CCGGCGGCTTCGGGTGCTCTCCCGACCCGTCTTGAAACACGG
ACCAAGGAGTCTAACATGTGCGCGAGTCACTGGGAAACCCAGAGGCGCAGTGAAAGCGTG
GGGGAGGACGCACTCCCGGGGCGCCTCGAGGCGCACCCGGAGCGCACACGTTGGGACCCG
AAAGATGGTGAACTATGCCCGGCCAGGACGAAGTCAGGGGAAACCCTGATGGAGGTCCGC
AGCGATTCTGACGTGCAAATCGATCGTCAGAGCTGGGTATAGGGGCGAAAGACTAATCGA
ACCATCTAGTAGCTGGTTCCCTCCGAAGTTTCCCTCAGGATAGCTGGCGCCGCAGTCTCA
TCCGGTAAAGCGAATGATTAGAGGCCTTGGGGCCGAAACGACCTCAACCTATTCTCAAAC
TTTAAATGGGTGAGATCTCCGGCTTGCTTCGAAGCCGGAGAGGATTGGTGCCAAGTGGGC
CAATTTTGGTAAGCAGAACTGGCGCTGTGGGATGAACCAAACGCCGGGTTAAGGCGCCTA
AACCGGAG-CTCATGGGAGACCATGAAAGGCGTTGGTTGCTTAAGACAGCAGGACGGTGG
CCATGGAAGTCGGAATCCGCTAAGGAGTGTGTAACAACTCACCTGCCGAAGCAACTAGCC
CTGAAAATGGATGGCGCTAAAGCTCCGTGCCTATACCCGGCCGCCGGGGCAAAGCCCCGG
CGAGTAGGAGGG-CGCGGCGGTGTGCGCGGAAGGGTCAGGGCGCGAGCCCGCCTGGAGCC
GCCGCCGGTGCAGATCTTGGTGGTAGTAGCAAATACTCAAGCGAGGGCCTTGAGGGCTGA
TGCGGAGAAGGGTTTCGTGTGAACAGCCGTTGCACACGAGTCAGTCGATCCTAAGCCCTA
GGAGAAATCCGAGGGCGAAAGGGAATCCGGTTCCTATTCCGGAACCCGGG-CGGAACCGG
GGCGCTCGTCGGGGTAACCCAAAGGGACCCGGAGACGCCGTCGGGAGACCCGGGCAGAGT
TTTCTGTTCTGCATAAGCGTTCGAGTTCCCTGGAATCCTCTAGCAGGGAGATAGGG-TTT
GGAACGCGAA-GAGCACC-------GCAGTT---GCGGCGGTGTCCGGG-TCGTCCCGGA
CCTTGAAAATCCGGGAGAGGGCTACGT-GTCGCGCCGGTTCGTACCCATAT-CCGCAGCA
GGTCTCCAAGGTGAGGAGCCTCTAGTCGATAGACTAATGTAGGTAAGGGAAGTCGGCAAA
TTGGATCCGTAACTTCGGGATAAGGATTGGCTCTGAGGACCGGGGCGTCG-GGCGTGGTC
GGGAA-GCGG-GGCCAAGG-GCCTGGGCGAGGCTCGGTCCCTT-GGCCCCGCGGATCTTC
C-ACGCGAGGACTCTTCGGCCGCCACTCAACGGTCGACTCAGAACTGGCACGGACTTGGG
GAATCCGACTGTCTAATTAAAACAAAGCATTGCGAGGGCCCTAGCGGGTGTTGACGCAAT
GTGATTTCTGCCCAGTGCTCTGAATGTCAAAGTGAAGAAATTCAAGCAAGCGCGGGTAAA
CGGCGGGAGTAACTATGACTCTCTTAAGGTAGCCAAATGCCTCGTCATCTAATTAGTGAC
GCGCATGAATGGATTAACGAGATTCCCACTGTCCCTATCTACTATCTAGCGAAACCACTG
CCAAGGGAACGGGCTTGGAAAT-ATCAGCGGGGAAAGAAGACCCTGTTGAGCTTGACTCT
AGTCTGGCACTGTAAGGAGACATGA-GAGGTGTAGCATAAGTGGGAGGGTCCGAAAGTGA
AATACCACTACTTTCAT-CGTTTCTTTACTTACTCGGTTGGGCGGAGCGCGTGCGCGTCA
CGGTGTTCTCGCGCCAAGCGGCCCCGCGTGATCCGATCTGAGGACACTGCCAGGCGGGGA
GTTTGACTGGGGCGGTACATCTGTCAAAGGATAACGCAGGTGTCCTAAGGCCAGCTCAGC
GAGGACAGAAACCTCGCGTGGAGCAAAAGGGCAAAAGCTGGCTTGATCCCGATGTTCAGT
ACGCATAGGGACTGCGAAAGCACGGCCTATCGATCCTTT----------TGGCTTGGAGA
GTTTCCAGCAAGAGGTGTCAGAAAAGTTACCACAGGGATAACTGGCTTGTGGCGGCCAAG
CGTTCATAGCGACGTCGCTTTTTGATCCTTCGATGTCGGCTCTTCCTATCATTGCGAAGC
AGAATTCGCCAAGCGTTGGATTGTTCACCCACCAATAGGGAACGTGAGCTGGGTTTAGAC
CGTCGTGAGACAGGTTAGTTTTACCCTACTGATGGTCGTTGCGACAGTAATCCTGCTCAG
TACGAGAGGAACCGCAGGTTCGGACATTTGGTTCACGCACTCGGCCGAGGGGCCGGTGGT
GC
>Blattaria Blaberidae
TAAGCCATGCATGTCTCAGTGCAAGCCAAGGTGAAACCGCGAATGGCCCATTAAATCAGT
TATGGTTCCTTAGATGGTTACTTGGATAACTGTGGTAATTCTAGAGCTAATACATGCCAG
TCCCGACCGGCAGGGACGCTTTTATTAG-AT-CAAAACCAATCTTGGT--GACTCTGAAA
AACAGATCGCACGGTACC-GGCGACGCATCTTTCAAATGTCTGCCTTATCAACTGTCGAT
GGTAGGTTCTGCGCCTACCATGGTTGTAACGGGTAACGGGGAATCAGGGTTCGATTCCGG
AGAGGGAGCCTGAGAAACGGCTACCACATCCAAGGAAGGCAGCAGGCGCGCAAATTACCC
ACTCCCGGCACGGGGAGGTAGTGACGAAAAATAACGATACGGGACTCGAGGCCCCGTAAT
CGGAATGAGCACACTTTAAATC-CTTTAACGAGTATCCATTGGAGGGCAAGTCTGGTGCC
AGCAGCCGCGGTAATTCCAGCTCCAATAGCGTATATTAAAGTTGTTGCGGTTAAAAAGCT
CGTAGTCGGACTTGTGTCACACGCTGCCGGTTCACCGGTGACTGGCATGTGACGTCCTG-
CCGGCCCCTCGCGGTGCTCTTAACCGAGTGTCTCGATGGGCCGGCACGTTTACTTTGAAC
AAATTAGAGTGCTTAAAGCAGGCGCCTGA-GTGCATGGAATAATGGAATAG-GACCTCGG
TTCTATGTTGGTTTTCGGAATCGAGGTAATGATCAATAGGGACAGACGGGGGCATTCGTA
TTGCGACGTTAGAGGTGAAATTCTTGGATCGTCGCAAGACGGACCGAAGCGAAAGCATTT
GCCAAGAATGTTTTCTCTGATCAAGAACGAAAGTTAGAGGTTCGAAGGCGATCAGATACC
GCCCTAGTTCTAACCATAAACGATGCCAGCCAGCAATCCGCCGAAGTTCGACTCGGCGGG
CGGCTTGGGAAACCAAAGCTTTTGGGTTCCGGGGGAAGTATGGTTGCAAAGCTGAAACTT
AAAGGAATTGACGGAAGGGCACCACCAGGAGTGGAGCCTGCGGCTTAATTTGACTCAACA
CGGGAAACCTCACCAGGCCCGGACACCGGGAGGATTGACAGATTGACAGCTCTTTCTTGA
TTCGGTGGGTGGTGGTGCATGGCCGTTCTTAGTTGGTGGAGCGATTTGTCTGGTTAATTC
CGATAACGAACGAGACTCTAGCCTGCTAACTAGTCGCCGGAATCTTCCGGCGCTTCTTAG
AGGGACAGGCGGCGCCGCACGAGATTGAGCAATAACAGGTCTGTGATGCCCTTAGATGTT
CTGGGCCGCACGCGCGCTACACTGAAGGAATCAGCGTGTCCCAGGCCGAAAGGTCCGGGT
AACCCGCTGAACCT------------------CCTTCGTGCTAGGGATTGGGGCTTGCAA
TTGTTCCCCATGAACGAGGAATTCCCAGTAAGCGCGAGTCATAAGCTCGCGTTGATTACG
TCCCTGCCCTTTGTACACACCGCCCGTCGCTACTACCGATTGAATGATTTAGTGAGGTCT
TCGGACCGGTGGGCGCGAACAGGGAGTAGCCCAGCACGGAATCCCGCGCAGGGAGATGTC
GTGTGTGGGAGGTTCCTGCCGGTCCAA-GTCTCTTGAACGGGGCCCCCGCAGTGGGTGCC
AGGCCCGTCGGGAGGAGCTCTCCTCAGAGTCGTGTTCCTTGAGAGTGGAGCACCAAGTGG
GTGGTAAACTCCATCTAAGGCTAAATATGACCACGAGACCGATAGCGAACAAGTACCGTG
AGGGAAAGTTGAAAAGAACTTTGAAGAGAGAGTTCAACA-GTACGTGAAACCGTTCAGGG
GTAAACGGGAGAGATCCGAAAGGGGAGACTC-ATGCACTTCTCCCCCGTCGCGACCCGTT
GGGCCCGACGGCAGTCT-GCGGCGGCTTCGGATGCTTTCCCGACCCGTCTTGAAACACGG
ACCAAGGAGTCTAACATGTGCGCGAGTCGCTGGGAAACCCGGAGGCGCAGTGAAAGCGGG
GGGGAGGATGCACTCCCGGGGCGCCTCGAGGCGCACCCCGAGCGCACACGTTGGGACCCG
AAAGATGGTGAACTATGCCTGGTCAGGACGAAGTCAGGGGAAACCCTGATGGAGGTCCGC
AGCGATTCTGACGTGCAAATCGATCGTCAGAGCTGGGTATAGGGGCGAAAGACTAATCGA
ACCATCTAGTAGCTGGTTCCCTCCGAAGTTTCCCTCAGGATAGCTGGCGCCCGAGTCTCA
TCCGGTAAAGCGAATGATTAGAGGCCTTGGGGCCGAAACGACCTCAACCTATTCTCAAAC
TTTAAATGGGTGAGATCTCCGGCTTGCTCTGAAGCCGGAGAGGATGGGTGCCAAGTGGGC
CATTTTTGGTAAGCAGAACTGGCGCTGTGGGATGAACCAAACGCCGGGTTAAGGCGCCTA
AACCGGAG-CTCATGGGAGACCATGAAAGGCGTTGGTTGCTTAAGACAGCAGGACGGTGG
CCATGGAAGTCGGAATCCGCTAAGGAGTGTGTAACAACTCACCTGCCGAAGCAACTAGCC
CTGAAAATGGATGGCGCTAAAGCTCCGTGCCTATACCCGGCCGCCGGGGCAAAGCCCCGG
CGAGTAGGAGGG-CGCGGCGGCGTGCGCGGAAGGGTCTGGGCGTGAGCCTGCCTGGAGCC
GCCGCCGGTGCAGATCTTGGTGGTAGTAGCAAATACTCAAGCGAGGGCCTTGAGGGCTGA
TGTGGAGAAGGGTTTCGTGTGAACAGCCGTTGCACACGAGTCAGTCGATCCTAAGCCCTA
GGAGAAATCCGAGGGCGAAAGGGAATCCGGTTCCTATTCCGGAACCCGGG-CGGAACCGG
GGCGCTCGTCGGGGTAACCCAAAAGGACCCGGAGACGCCGTCGGGAGACCCGGGCAGAGT
TTTCTGTTCTGCATAAGCGTTCGAGTTCCCTGGAATCCTCTAGCAGGGAGATAGGG-TTT
GGAACGCGAA-GAGCACC-------GCAGTT---GCGGCGGTGTCCGGG-TCGTCCCGGA
CCTTGAAAATCCGGGAGAGGGCCACGC-GTCGCGCCGGCTCGTACCCATAT-CCGCAGCA
GGTCTCCAAGGTGAAGAGCCTCTAGTCGATAGACTAATGTAGGTAAGGGAAGTCGGCAAA
TTGGATCCGTAACTTCGGGATAAGGATTGGCTCTGAGGACCGGGGCGTCG-GGCGTGGTC
GGGAA-GCGG-GGCCAAGG-GCCTGGGCGAGGCCCGGTCCCTT-GGCCCCGCGGATCTTC
C-ACGCGAGGACTCTTCGGCCGCCACTCAACGGTCGACTCAGAACTGGCACGGACTCGGG
GAATCCGACTGTCTAATTAAAACAAAGCATTGCGAGGGCCCTAGCGGGTGCTGACGCAAT
GTGATTTCTGCCCAGTGCTCTGAATGTCAACGTGAAGAAATTCAAGCAAGCGCGGGTAAA
CGGCGGGAGTAACTATGACTCTCTTAAGGTAGCCAAATGCCTCGTCATCTAATTAGTGAC
GCGCATGAATGGATTAACGAGATTCCCACTGTCCCTATCTACTATCTAGCGAAACCACTG
CCAAGGGAACGGGCTTGGAGGA-ATCAGCGGGGAAAGAAGACCCTGTTGAGCTTGACTCT
AGTCTGGCACTGTAAGGAGACATGA-GAGGTGTAGCATAAGTGGGAGGCGTCGTCAGTGA
AATACCACTACTTTCAT-CGTTTCTTTACTTACTCGGTTGGGCGGAGCGCGTGCGCGTCA
CGGTGTTCTCGCGCCAAGCGGCCCCGCGCGATCCGATTCGAGGACACTGCCAGGCGGGGA
GTTTGACTGGGGCGGTACATCTGTCAAAGAATAACGCAGGTGTCCTAAGGCCAGCTCAGC
GAGGACAGAAACCTCGCGTGGAGCAAAAGGGCAAAAGCTGGCTTGATCCCGATGTTCAGT
ACGCATAGGGACTGCGAAAGCACGGCCTATCGATCCTTT----------TGGCTTGGAGA
GTTTCCAGCAAGAGGTGTCAGAAAAGTTACCACAGGGATAACTGGCTTGTGGCGGCCAAG
CGTTCATAGCGACGTCGCTTTTTGATCCTTCGATGTCGGCTCTTCCTATCATTGCGAAGC
AGAATTCGCCAAGCGTTGGATTGTTCACCCACCAATAGGGAACGTGAGCTGGGTTTAGAC
CGTCGTGAGACAGGTTAGTTTTACCCTACTGATGGTCGTTGCGACAGTAATCCTGCTCAG
TACGAGAGGAACCGCAGGTTCGGACATTTGGTTCACGCACTCGGTCGAGGGGCCGGTGGT
GC
>Blattaria Ectobiidae
TAAGCCATGCATGTCTCAGTGCAAGCTATAGTGAAACCGCGAATGGCTCATTAAATCAGT
TATGGTTCCTTAGATGAATACTTGGATAACTGTGGTAATTCTAGAGCTAATACATGCCTG
TCCCGACCGGAAGGGACGCTTTTATTAG-AT-CAAAACCAATCTTGGT--GACTCTGAAT
AACAGATCGCACGGTACC-GGCGACGCATCTTTCAAATGTCTGCCTTATCAACTGTCGAT
GGTAGGTTTTGCGCCTACCATGGTTGTAACGGGTAACGGGGAATCAGGGTTCGATTCCGG
AGAGGGAGCCTGAGAAACGGCTACCACATCCAAGGAAGGCAGCAGGCGCGCAAATTACCC
ACTCCCGGCACGGGGAGGTAGTGACGAAAAATAACGATACGGGACTCGAGGCCCCGTAAT
CGGAATGAGCACACTTTAAATC-CTTTAACGAGTATCCATTGGAGGGCAAGTCTGGTGCC
AGCAGCCGCGGTAATTCCAGCTCCAATAGCGTATATTAAAGTTGTTGCGGTTAAAAAGCT
CGTAGTCGGACTTGTGTCTCGCGCTGCCGGTTCACCGGTGTCTGGCATGTGACGTCCTG-
TTGGCCCTTCGTGGTGCTCTTAGCCGAGTGTCTCGATGGGCCGACACGTTTACTTTGAAC
AAATTAGAGTGCTTAAAGCAGGCGCCCGA-GTGCATGGAATAATGGAATAG-GACCTCGG
TTCTATGTTGGTTTTCGGAATCGAGGTAATGATCAATAGGGACAGACGGGGGCATTCGTA
TTGCGACGTTAGAGGTGAAATTCTTGGATCGTCGCAAGACGGACCGAAGCGAAAGCATTT
GCCAAGAATGTTTTCTCTGATCAAGAACGAAAGTTAGAGGTTCGAAGGCGATCAGATACC
GCCCTAGTTCTAACCATAAACGATGCCAGCCAGCAATCCGCCGAAGTTCGACTCGGCGGG
CGGCTTGGGAAACCAAAGCTTTTGGGTTCCGGGGGAAGTATGGTTGCAAAGCTGAAACTT
AAAGGAATTGACGGAAGGGCACCACCAGGAGTGGAGCCTGCGGCTTAATTTGACTCAACA
CGGGAAACCTCACCAGGCC-GGACACCGGGAGGATTGACAGATTGATAGCTCTTTCTTGA
TTCGGTGGGTGGTGGTGCATGGCCGTTCTTAGTTGGTGGAGCGATTTGTTTGTTTAATTC
CGATAACGAACGAGACTCTAGCTTGTTAACTAGTCGCCGGCATCTGCCGGCGCTTCTTAG
AGGGACAGGCGGCGCCGCACGAGATTGAGCAATAACAGGTCTGTGATGCCCTTAGATGTT
CTGGGCCGCACGCGCGCTACACTGAAGGAATCAGCGTGTCCCTGCCCGAAAGGGCCGGGT
AACCCGCTGAACCT------------------CCTTCGTGCTAGGGATTGGGGCTTGCAA
TTGTTCCCCATGAACGAGGAATTCCCAGTAATCGCGAGTCATAAGCTCGCGGTGATTACG
TCCCTGCCCTTTGTACACACCGCCCGTCGCTACTACCGATTGAATGATTTAGTGAGGTCT
TCGGACCGGCGGGCGCGAACAGGGAAAAGCCCAGCACGGAATCCCGCGCAGGGAGATGTC
GTGTGTGGGAGGTTCCTCCCGGTCCAA-GTCTCTTGAACGGGGCCCCCGCAGAGGGTGCC
AGGCCCGTCGAGAGGAGCTCTCCTCAGAGTCGTGTTCCTTGAGAGTGGAGCACTAAGAGG
GTGGTAAACTCCATCTAAGGCTAAATATGACCACGAGACCGATAGCGAACAAGTACCGTG
AGGGAAAGTTGAAAAGAACTTTGAAGAGAGAGTTCAATA-GTACGTGAAACCGTTGAGGG
GTAAACGGGAGAGATCCGGATGGGGAGACTC-ATGCAATTCTCCCCCGTCGCGACTCGTC
GGATCCGACGGTAGTCC-GCGACGGAATCGGATGCTTTCCCGACCCGTCTTGAAACACGG
ACCAAGGAGTCTAACATGTGCGCGAGTCGCTGGGAAACCCAAAGGCGCAGCGAAGGCGGG
GAGGAGGATGCACTCCCGGGGTTCCTCGAGGAGCACCCAGAGCGTACACGTTGGGACCCG
AAAGATGGTGAACTATGCCCGGCCAGGACGAAGTCAGGGGAAACCCTGATGGAGGTCCGC
AGCGATTCTGACGTGCAAATCGATCGTCAGAGCTGGGTATAGGGGCGAAAGACTAATCGA
ACCATCTAGTAGCTGGTTCCCTCCGAAGTTTCCCTCAGGATAGCTGGCTCCCGAGTCTCA
TCCGGTAAAGCGAATGATTAGAGGCCTTGGGGCCGAAACGACCTCAACCTATTCTCAAAC
TTTAAATGGGTGAGATCTCCGGCTTGCTCTGAAGCCGGAGAGGATGGGTGCCAAGTGGGC
CATTTTTGGTAAGCAGAACTGGCGCTGTGGGATGAACCAAACGACGGGTTAAGGCGCCTA
AACCGGAG-CTCATGGGAAACCATGAAAGGCGTTGGTTGCTTAAGACAGCAGGACGGTGG
CCATGGAAGTCGGAATCCGCTAAGGAGTGTGTAACAACTCACCTGCCGAAGCAACTAGCC
CTGAAAATGGATGGCGCTGAAGCTCCGTGCCTATACCCGTCCGCCGGGGCAAAGCCCCGG
CGAGTAGGAAGG-CGCGGCGGTGAGCGCGGAAGGGTCTGGGCGCGAGCCTGCCTGGAGCC
GCCGCCGGTGCAGATCTTGGTGGTAGTAGCAAATACTCAAGAGAGGGCCTTGAGGGCTGA
TGTGGAGAAGGGTTTCGTGTGAACAGCCGTTGCACACGAGTCAGTCGATCCTAAGCCCTA
GGAGAAATCCGAGGGCGAAAGGGAATCCGGTTCCTATTCCGGAACCCGGG-CGGAACCGG
GGCGCTCGTCGGGGTAACCCAAAAGGACCCGGAGACGCCGTCGGGAGACCCGGGCAGAGT
TTTCTGTTCTGCATAAGCGTTCGTGTTCCCTGGAATCCTCTAGCAGGGAGATAGGG-ATT
GGAACGCGAA-GAGCACC-------GCAGTT---GCGGCGGTGTCCGGG-TCGCCCCGGA
CCTTGAAAATCCGGGAGAGGGCTACGA-GTCGCGTCGGTTCGTACCCATAT-CCGCAGCA
GGTCTCCAAGGTGAGGAGCCTCTAGTCGATAGATTAATGTAGGTAAGGGAAGTCGGCAAA
TTGGATCCGTAACTTCGGGATAAGGATTGGCTCTGAGGACCGGGGCGTCG-GGCGTGGTC
GGGAA-GCGG-GGCCAAGG-GCCTGGGCGAGGCTCGGTCCCTT-GGCCCCGCGGATCTTC
C-ACGCGAGGACTCTTCGGCCGCCACTCAACGGTCGACTCAGAACTGGCACGGACTCGGG
GAATCCGACTGTCTAATTAAAACAAAGCATTGCGAGGGCCCTAGCGGGTGTTGACGCAAT
GTGATTTCTGCCCAGTGCTCTGAATGTCAACGTGAAGAAATTCAAGCAAGCGCGGGTAAA
CGGCGGGAGTAACTATGACTCTCTTAAGGTAGCCAAATGCCTCGTCATCTAATTAGTGAC
GCGCATGAATGGATTAACGAGATTCCCTCTGTCCCTATCTACTATCTAGCGAAACCACTG
CCAAGGGAACGGGCTTGGAAAA-ATCAGCGGGGAAAGAAGACCCTGTTGAGCTTGACTCT
AGTCTGGCACTGTAAGGAGACATGA-GAGGTGTAGCATAAGTGGGAGGCGCCAACAGTGA
AATACCACTACTTTCAT-CGTTTCTTTACTTACTCGGTTCGGCGGAACGCGTGCGCGTCA
CGGTGTTCTCGAGCCAAGCGGCCCCGCGTGATCCGATTCGAGGACACTGTCAGGCCGGGA
GTTTGACTGGGGCGGTACATCTGTCAAAGGATAACGCAGGTGTCCTAAGGCCAGCTCAGC
GAGGACAGAAACCTCGCGTGGAGCAAAAGGGCAAAAGCTGGCTTGACCCCGATGTTCAGT
ACGCATAGGGGCTGCGAAAGCACGGCCTATCGATCCTTT----------TGGCTTGAAGA
GTTTTCAGCAAGAGGTGTCAGAAAAGTTACCACAGGGATAACTGGCTTGTGGCAGCCAAG
CGTTCATAGCGACGTTGCTTTTTGATCCTTCGATGTCGGCTCTTCCTATCATTGCGAAGC
AGAATTCGCCAAGCGTTGGATTGTTCACCCACCAATAGGGAACGTGAGCTGGGTTTAGAC
CGTCGTGAA--TGGTTAGTTTTACCCTACTGATGGTCGTTGCGACAGTAATCCTGCTCAG
TACGAGAGGAACCGCAGGTTCGGACATTTGGTTCACGCACTCGTTCGAGGGGCCGGTGGT
GC
>Mantodea Mantidae
TAAGCCATGCATGTCTCAGTGCAAGCCGAGGTGAAACCGCGAATGGCTCATTAAATCAGT
TATGGTTCCTTAGATGATTACTTGGATAACTGTGGTAATTCTAGAGCTAATACATGCCGG
TCCCGACCGGAAGGGACGCTTTTATTAG-AT-CAAAACCAATCTTGGT--GACTCTGAAT
AACAGATCGCACGGCGCC-GGCGACGCATCTTTCAAATGTCTGCCTTATCAACTGTCGAT
GGTAGGTTCTGCGCCTACCATGGTTGTAACGGGTAACGGGGAATCAGGGTTCGATTCCGG
AGAGGGAGCCTGAGAAACGGCTACCACATCCAAGGAAGGCAGCAGGCGCGCAAATTACCC
ACTCCCGGCACGGGGAGGTAGTGACGAAAAATAACGATACGGGACTCGAGGCCCCGTAAT
CGGAATGAGTACACTTTAAATC-CTTTAACGAGTATCCATTGGAGGGCAAGTCTGGTGCC
AGCAGCCGCGGTAATTCCAGCTCCAATAGCGTATATTAAAGTTGTTGCGGTTAAAAAGCT
CGTAGTCGGACTTGTGTCCCACGCTGCCGGTTCACCGGTGACTGGCATGGGACGTCCTG-
CCGGCCCGTCGCGGTGCTCTTAACCGAGTGTCTCGATGGGCCGGCACGTTTACTTTGAAC
AAATTAGAGTGCTTAAAGCAGGCGCCTGA-GTGCATGGAATAATGGAATAG-GACCTCGG
TTCTATGTTGGTTTTCGGAATCGAGGTAATGATCAATAGGGACAGACGGGGGCATTCGTA
TTGCGACGTTAGAGGTGAAATTCTTGGATCGTCGCAAGACGGACCGAAGCGAAAGCATTT
GCCAAGAATGTTTTCTCTGATCAAGAACGAAAGTTAGAGGTTCGAAGGCGATCAGATACC
GCCCTAGTTCTAACCATAAACGATGCCAGCCAGCAATCCGCCGAAGTTCGACTCGGCGGG
CGGCTTGGGAAACCAAAGCTTTTGGGTTCCGGGGGAAGTATGGTTGCAAAGCTGAAACTT
AAAGGAATTGACGGAAGGGCACCACCAGGAGTGGAGCCTGCGGCTTAATTTGACTCAACA
CGGGAAACCTCACCAGGCCCGGACACCGGGAGGATTGACAGATTGAGAGCTCTTTCTTGA
TTCGGTGGGTGGTGGTGCATGGCCGTTCTTAGTTGGTGGAGCGATTTGTCTGGTTAATTC
CGATAACGAACGAGACTCTAGCCTGCTAACTAGTCGCCGGTATCTACCGGCGCTTCTTAG
AGGGACAGGCGGCGCCGCACGAGATTGAGCAATAACAGGTCTGTGATGCCCTTAGATGTT
CTGGGCCGCACGCGCGCTACACTGAAGGAATCAGCGTGTCCCTGGCCGAAAGGTCCGGGT
AACCCGCTGAACCT------------------CCTTCGTGCTAGGGATTGGGGCTTGCAA
TTGTTCCCCATGAACGAGGAATTCCCAGTAAGCGCGAGTCATAAGCTCGCGTTGATTACG
TCCCTGCCCTTTGTACACACCGCCCGTCGCTACTACCGATTGAATGATTTAGTGAGGTCT
TCGGACCGGTGGGCGAGAACAGGGAAGAGCCCAGCACGAAATCCCGCGCAGGGAGATGTC
GTGTGAGGGACGCTCCACCCGGTTCAA-GTCTCTTGAAAGGGGCCCCCACAGAGGGTGCC
AGGCCCGTCGGGGGGAGCTGTCCTCAGAGTCGTGTTCCTTGAGAGTGGAGCACTAAGTGG
GTGGTAAACTCCATCTAAGGCTAAATATGACCACGAGACCGATAGCGAACAAGTACCGTG
AGGGAAAGTTGAAAAGAACTTTGAAGAGAGAGTTCAATA-GTACGTGAAACCGTTCAGGG
GTAAACGGGAGGGATCCGGAAGGGGAGACTC-ATGCACTTCTCCTCCGTCGCGACCCGTT
GGATTCGACGGTAGTCT-GCGGCGGCTTCGGATGCCTTCCCGACCCGTCTTGAAACACGG
ACCAAGGAGTCTAACATGTGCGCGAGTCACTGGGAAACCCAGAGGCGCAATGAAAGTGAG
GGGGAGGATGCACTCCCGGGGCGCCCCGGGGCGCACTCTGAGCGTACACGTTGGGACCCG
AAAGATGGTGAACTATGCCTGGCCAGGACGAAGTCAGGGGAAACCCTGATGGAGGTCCGC
AGCGATTCTGACGTGCAAATCGATCGTCAGAGCTGGGTATAGGGGCGAAAGACTAATCGA
ACCATCTAGTAGCTGGTTCCCTCCGAAGTTTCCCTCAGGATAGCTGGCGCCCGAGTCTCA
TCCGGTAAAGCGAATGATTAGAGGCATTGGGGCCGAAACGACCTCAACCTATTCTCAAAC
TTTAAATGGGTGAGAACTCCGGCTTGCTCTGAAGCCGGAGGGGATGGGTGCCAAGTGGGC
CATTTTTGGTAAGCAGAACTGGCGCTGTGGGATGAACCAAACGCCGGGTTAAGGCGCCTA
AACCGGAG-CTCATTGGAAACCATGAAAGGCGTTGGTTGCTTAAGACAGCAGGACGGTGG
CCATGGAAGTCGGAAGCCGCTAAGGAGTGTGTAACAACTCACCTGCCGAAGCAACTAGCC
CTGAAAATGGATGGCGCTAAAGCTCCGTGCCTATACCCGGCCGCCGGGGCAAAGCCCCGG
CGAGTAGGAGGG-CGCGGCGGTGTGCGCGGAAGGGTCTGGGCGTGAGCCTGCCTGGAGCC
GCCGTCGGTGCAGATCTTGGTGGTAGTAGCAAATACTCAAGCGAGGGCCTTGAGGGCTGA
TGTGGAGAAGGGTTTCGTGTGAACAGCCGTTGCACACGAGTCAGTCGATCCTAAGCCCTA
GGAGAAATCCGAGGGCGAAAGGGAATCCGGTTCCTATTCCGGAACCCGGG-CGGAACCGG
GGCGCCCGTCGGGGTAACCCAAAGGGACCCGGAGACGCCGTCGGGAGGCCCGGGCAGAGT
TTTCTGTTCTGTATAAGCGTTCGAGTTCCCTGGAATCCTCTAGCAGGGAGATAGGG-TTT
GGAACGCGAA-GAGCACC-------GCAGTT---GCGGCGGTGTCTGGG-TCGTCCCGGA
CCTTGAAAATCCGGGAGAGGGTCACGT-GTCGCGCCGGTTCGTACCCATAT-CCGCAGCA
GGTCTCCAAGGTTAAGAGCCTCTAGTCGATAGACTAATGTAGGTAAGGGAAGTCGGCAAA
TTAGATCCGTAACTTCGGGATAAGGATTGGCTCTGAGGACCGGGGCGTCG-GGCGTGGTC
GGGAA-GCGG-GGCCAAGG-GCCTGGGCGAGGCTCGGTCCCTT-GGCCCCGCGGATCTTC
C-ACGCGAGGCCTCTTCGGCCGCCACTCAACGGTTAACTCAGAACTGGCACGGACTTGGG
GAATCCGACTGTCTAATTAAAACAAAGCATTGCGAGGGCCCTAACGGGTGTTGACGCAAT
GTGATTTCTGCCCAGTGCTCTGAATGTCAACGTGAAGAAATTCAAGCAAGCGCGGGTAAA
CGGCGGGAGTAACTATGACTCTCTTAAGGTAGCCAAATGCCTCGTCATCTAATTAGTGAC
GCGCATGAATGGATTAACGAGATTCCCTCTGTCCCTATCTACTATCTAGCGAAACCACTG
CCAAGGGAACGGGCTTGGAAGA-ATTAGCGGGGAAAGAAGACCCTGTTGAGCTTGACTCT
AGTCTGGCACTGTAAGGAGACATGA-GAGGTGTAGCATAAGTGGGAGGTGCCGACAGTGA
AATACCACTACTTTCAT-CGTTTCTTTACTTACTCGGTTGGGCGGAGCGCGTGCGCGTCA
CGGTGTTCTCGTGCCAAGCGACCCTGCGCGATCCGATCCGAGGACACTGCCAGGCGGGGA
GTTTGACTGGGGCGGTACATCTGTCAAAGAATAACGCAGGTGTCCTAAGGCCAGCTCAGC
GAGGACAGAAACCTCGCGTAGAGCAAAAGGGCAAAAGCTGGCTTGATCCCGATGTTCAGT
ACGCATAGGGACTGCGAAAGCACGGCCTATCGATCCTTT----------TGGCTTGGAGA
GTTTCCAGCAAGAGGTGTCAGAAAAGTTACCACAGGGATAACTGGCTTGTGGCGGCCAAG
CGTTCATAGCGACGTCGCTTTTTGATCCTTCGATGTCGGCTCTTCCTATCATTGCGAAGC
AGAATTCGCCAAGCGTTGGATTGTTCACCCACTAATAGGGAACGTGAGCTGGGTTTAGAC
CGTCGTGAGACAGGTTAGTTTTACCCTACTGATGGTCGTTGCGACAGTAATCCTGCTCAG
TACGAGAGGAACCGCAGGTTCGGACATTTGGTTTACGCACTCGGTCGAGTGGCCGGTGGT
GC
>Mantophasmatodea Mantophasmatidae
TAAGCCATGCACGTGTAAGTGCAAGCCAAGGTGAAACCGCGAATGGCTCATTAAATCAGT
CATGATTCATTGGATGAATACTTGGATAACTGTGGTAATTCTAGAGCTAATACATGCCAG
TCCCGACCGGAAGGGACGCTTTTATTAG-AT-CAAAATCAATGTTGGT--GACTCTGAAT
AAGGGATCGCACGGTACC-GGCGACGCATCCTTCAAATGTCTGCCTTATCAACTGTCGAT
GGTAGGCTCCTTGCCTACCATGGTTGTAACGGGTAACGGGGAATCAGGGTTCGATTCCGG
AGAGGGAGCCTGAGAAACGGCTACCACATCCAAGGAAGGCAGCAGGCGCGCAAATTACCC
ACTCCCGGCACGGGGAGGTAGTGACGAAAAATAACGATGCGGGACTCGAGGCCCCGTAAT
CGGAATGAGGACACTTTAAATC-CTTTACCGAGTACCTATTGGAGGGCAAGTCTGGTGCC
AGCAGCCGCGGTAATTCCAGCTCCAATAGCGTATATTAAAGTTGTTGCGGTTAAAAAGCT
CGTAGTTGGACTTGTGTCCCGCGCTGCCGGTTCGCCGGCGACTGGCATGGGACGTCCTG-
CCGGGCCGTTGGGGTGCTCTTCACCGAGTGTCTCGATGGGCCGGCACGTTTACTTTGAAC
AAATTAGAGTGCTCAACGCAGGCGCTTGT-GTGCATGGAATAATGGAAGAG-GACCTCGC
CTCCAGGTTGGTTTTCGGAAGCGAGGTAATGATTAAGAGGGACTGACGGGGGCATTCGTA
TTGCGACGTTAGAGGTGAAATTCTTGGATCGTCGCAAGACGGACCGAAGCGAAAGCATTT
GCCAAGGATGTTTTCATTAATCAAGAACGAAAGTTAGAGGTTCGAAGGCGATCAGATACC
GCCCTAGTTCTAACCATAAACGATGCCAGCTGGCGATCCGCCCAAGTTCGACTAGGCGGG
CAGCCCGGGAAACCTAAGCTTTTGGGTTCCGGGGGAAGTATGGTTGCAAAGCTGAAACTT
AAAGGAATTGACGGAAGGGCACCACCAGGAGTGGAGCCTGCGGCTTAATTTGACTCAACA
CGGGAAACCTCACCAGGCCCGGACACCGGAAGGATTGACAGATTGAGAGCTCTTTCTTGA
TTCGGTGGGTGGTGGTGCATGGCCGTTCTTAGTTGGTGGAGCGATTTGTCTGGTTAATTC
CGATAACGAACGAGACTCTGGCCTACTAACTAGTCGCCGGTATCTACCGGCGCTTCTTAG
AGGGACAGGCGGCGCCGCACGAGATTGAGCAATAACAGGTCTGTGATGCCCTTAGATGTT
CTGGGCCGCACGCGCGCTACACTGAAGGAATCAGCGTGTCCCTGCCCGAGAGGGCCGGGT
AACCCGTTGAACCT------------------CCTTCGTGCTAGGGATTGGGGCTTGCAA
TTGTTCCCCATGAACGAGGAATTCCCAGTAAGTGCGAGTCATAAGCTCGCGTTGATTACG
TCCCTGCCCTTTGTACACACCGCCCGTCGCTACTACCGATTGAATGATTTAGTGAGGTCT
TCGGAACGGTGCGCGGGAACAGGGAGGAGCCCATCACCGAATCCCGCGCCGGGAAATGTG
GTGTTAGGGAAGGTCCTCCCCGTCCAA-GTCCCTTGAATGGGGCCCCCGCAGAGGGTGCC
AGGCCCGTCGGGAGGGCCTCTCCCAAGAGTCGGGTTGCTTGAGAGTGCAGCTCTAAGTAG
GTGGTAAACTCCATCTAAGGCTAAATATGACCACGAGACCGATAGCGAACAAGTACCGTG
AGGGAAAGTTGAAAAGAACTTTGAAGAGAGAGTTCAATA-GTACGTGAAACCGTCCAGGG
GTAAACGGGAGGAGTCCTAAAGGGAAGATTC-ATGCACTTCTGCCCCGTTGCGACTCGCT
GGCGTCGGCGGTGGTCT-GCAACGGCTTTGGATCGCCTCCCGACCCGTCTTGAAACACGG
ACCAAGAAGTCTAACATGTGCGCGAGTCATTGGGAAACCCACAGGCGAAATGAAAGTGAA
GGGGAGGATGCACTCCCGGGGCGCCGCGCGGCGCACCTAGAGCGCACACGTTGGGACCCG
AAAGATGGTGAACTATGCCTGGCCAGGACGAAGTCAGGGGAAACCCTGATGGAGGTCCGT
AGCGATTCTGACGTGCAAATCGATCGTCGGAGCTGGGTATAGGGGCGAAAGACTAATCGA
ACCATCTAGTAGCTGGTTCCCTCCGAAGTTTCCCTCAGGATAGCTGGCACTCTAGTCTCA
TCCGGTAAAGCGAATGATTAGAGGCCTTAGGGCCGAAACGACCTTAACCTATTCTCAAAC
TTTAAATGGGTGAGAAGGTCGGCTCACTTTGGAGCCGGTCCGGATGAGTGCCAAGTGGGC
CACTTTTGGTAAGCAGAACTGGCGCTGTGGGATGAACCAAACGCCGAGCTAAGGCGCCTG
AATCGAAG-TTCATGGGAAACCATGAAAGGCGTTGGTTGCTTAAGACAGCAGGACGGTGG
CCATGGAAGTCGGAATCCGCTAAGGAGTGTGTAACAACTCACCTGCCGAAGCAACTAGCC
CTGAAAATGGATGGCGCTAAAACTTCGTGCCTATGCTCGGCCGCCGGGGCAACGCCCCGG
TGAGTAGGAGGGTCGCGGCGGAGAGCGCAGAAGCGTC-GGGCGTGAGCCCGCGTGGAGCC
TCCGTCGGTGCAGATCTTGGTGGTAGTAGCAAATACTTCAGAGAGGGCCTGGAGGGCTGA
TGTGGAGAAGGGTTTCGTGTGAACAGCCGTTGCACACGAGTCAGTCGATCCTAAGCCGTC
GGAGAACTCCTTCGGCGAAAGGGAATCTGGTTCCTATTCCAGAACCCGGG-CGGTACCGG
GGCGCTCGTCGGGGTAACCCAAGTGGCCACAGGGACGCCGTCGGGAGGTGTGGGAAGAGT
TTTCTTTTCTGTATCAGTGAACGGGCTCCCTGGAAGCTTCTAGCATGGAGATAGGG-AGT
GGTTCACGGA-GAGCACC-------GCAGTT---GCGGCGGTGTCCGCA-CTTTCCCGGC
CCTTGAAAACCTGTGAGAGGGCCACGG-TTCGCGCCGGATCGTACCCATAT-CCGCAGCA
GGTCTCCGAGGTCAAGAGCCTCTAGTCGATAGAATAATGTAGGTAAGGGAAGTCGGCAAA
TCGGATCCGTAACTTCGGGAAAAGGATTGGCTCTGAGGAGCGGGGCGTTG-GGCATGGTC
GGGAA-GAAG-GGCTGAGG-GCCTGGGCGACGCTCGGTCCCTT-GGCCCTTCGGATCTTC
C-TTGCCGGCGCCCATCGACCGCCGAGAAACGCTCGACTCAGAACTGGCACGGACCAGGG
GAATCCGACTGTCTAATTAAAACAAAGCATTGCGATGGCCCAAGCGGGTGTTGACGCAAT
GTGATTTCTGCCCAGTGCTCTGAATGTCAACGTGAAGAAATTCAAGCAAGCGCGGGTAAA
CGGCGGGAGTAACTATGACTCTCTTAAGGTAGCCAAATGCCTCGTCATCTAATTAGTGAC
GCGCATGAATGGATTAACGAGATTCCCTCTGTCCCTATCTACTATCTAGCGAAACCACTG
CCAAGG-AACGGGCTTGGGAAT-ATCAGCGGGGAAAGAAGACCCTGTTGAGCTTGACTCT
AGTCTGGCACTGTGAGGAGACATGA-GAGGTGTAGCATAAGTGGGAGTCAACGCTAGTGA
AATACCACTACTTTCAT-TGTTTCTTCACTTACTCGGTTGGGCGGAACGCGTGCGCGTCA
CTCTGTTCTCGAACCAAGCGCCGGCGGGACCCGCCATCCAAGGACACTGCCAGGCGGGGA
GTTTGACTGGGGCGGTACATCTGTCAAAGAATAACGCAGGTGTCCTAAGGCCAGCTCAGG
GAGGACGGAAACCTCCCGTGGAGCAAAAGGGCAAAAGCTGGCTTGATCCCGACGTTCAGT
ACGCGTACGGACTGCGGAAGCACGGCCTATCGATCCTTT----------CGGGTCAAAGA
GTTTTTGCCCAGAGGTGTCAGAAAAGTTACCACAGGGATAACTGGCTTGTGGCGGCCAAG
CGTTCATAGCGACGTCGCTTTTTGATCCTTCGATGTCGGCTCTTCCTATCATTGTGAAGT
TAAATTCACCAAGCGTTGGATTGTTCACCCACCAATAGGGAACGTGAGCTGGGTTTAGAC
CGTCGTGA-ACAGGTTAGTTTTACCCTACTGATGGTCGTTGCGATAGTAATCCTGCTCAG
TACGAGAGGAACCGCAGGTTCGGACATTTGGTTCACGCACTCGGCCGAGCGGCCGTTGGT
GC
>Grylloblattodea Grylloblattidae
TAAGCCATGCACGTGTATGTGCAAGCCATCGTGAAACCGCGAATGGCTCATTAAATCAGT
TATGGTTCATTAGATGGTTACTTGGATAACTGTGGTAATTCTAGAGCTAATACATGCGAG
TCCTGACCGGGAGGGACGCTTTTATTAG-AT-CAAAACCAATCTTGGT--GACTCTGAAT
AATTGATCGCAAAGTACT-GGCGACGCATCTTTCAAATGTCTGCCTTATCAACTGTCGAT
GGTAGGTTCCTTGCCTACCATGGTTGTAACGGGTAACGGGGAATCAGGGTTCGATTCCGG
AGAGGGAGCCTGAGAAACGGCTACCACATCCAAGGAAGGCAGCAGGCGCGCAAATTACCC
ACTCCCGGCACGGGGAGGTAGTGACGAAAAATAACGATGCGGGACTCGAGGCCCCGTAAT
CGGAATGAGAACACTTTAAATC-CTTTAACGAGTATCCATTGGAGGGCAAGTCTGGTGCC
AGCAGCCGCGGTAATTCCAGCTCCAATAGCGTATATTAAAGTTGTTGCGGTTAAAAAGCT
CGTAGTTGAATTTGTGTCTCACGCTGTCGGTTCAGGGCTGTCTGACATGTGACGTCCTG-
CCGGCCTATCGTGGTGCTCTTCATCGAGTGTCCCGGTGGGCCGGCACGTTTACTTTGAAC
AAATTAGAGTGCTTAAAGCAGGCGCCTGT-GTGCATGGAATAATGGAACAG-GACCTCGG
TTCTATGTTGGTTTTCGGAGCCGAGGTAATGATTAAAAGGGACCGATGGGGGCATTCGTA
TTGCGACGTTAGAGGTGAAATTCTTGGATCGTCGCAAGACGGACCTAAGCGAAAGCATTT
GCCAAAGACGTTTTCACTAATCAAGAACGAAAGTTAGAGGTTCGAAGGCGATCAGATACC
GCCCTAGTTCTAACCATAAACGATGCCAGCTAGCGATCCGCCCAAGTTCGACTAGGCGGG
CAGCCCGGGAAACCAAAGCTTTTGGGTTCCGGGGGAAGTATGGTTGCAAAGCTGAAACTT
AAAGGAATTGACGGAAGGGCACCACCAGGAGTGGAGCCTGCGGCTTAATTTGACTCAACA
CGGGAAACCTCACCAGGCCCGGACACCGGAAGGATTGACAGATTGAGAGCTCTTTCTTGA
TTCGGTGGGTGGTGGTGCATGGCCGTTCTTAGTTGGTGGAGTGATTTGTCTGGTTAATTC
CGATAACGAACGAGACTCTAGCCTGTTAACTAGTCGCCGGTATCTACCGGCGCTTCTTAG
AGGGACAGGCGGCGCCGCACGAGATTGAGCAATAACAGGTCTGTGATGCCCTTAGATGTT
CTGGGCCGCACGCGCGCTACACTGAAGGAATCAGCGTGTCCCTGTCCGAAAGGACCGGGT
AACCCGTTGAACCT------------------CCTTCGTGCTAGGGATTGGGGCTTGCAA
TTGTTCCCCATGAACGAGGAATTCCCAGTAAGTGCGAGTCATAAGCTCGCGTTGATTACG
TCCCTGCCCTTTGTACACACCGCCCGTCGCTACTACCGATTGAATGATTTAGTGAGGTCT
TCGGACCGGTACGCGAGAACAGGGAAGAGCCCAGCACTGAATCCCGTATAGGGAAATGTA
GTGTTTGGGAGGATCCTCCCGGTCCAA-GTCCCTTGAATGGGGCCCCCGTAGAGGGTGCC
AGGCCCGTCGGGAGGATCTCTCCTTAGAGTCGGGTTGCTTGAGAGTGCAGCTCTAAGTGG
GTGGTAAACTCCATCTAAGGCTAAATATGACCACGAGACCGATAGCGAACAAGTACCGTG
AGGGAAAGTTGAAAAGAACTTTGAAGAGAGAGTTCAATA-GTACGTGAAACCGTCCAGGG
GTAAACGGGAGAAGTCTTGAAGGGAAGATTC-ATGCACTTCTTCCCCGTCGCGACCCGTT
GGGCCCGACGGTCGTCT-GCGACGGCTTCGGATCGTTTCCCGACCCGTCTTGAAACACGG
ACCAAGGAGTCTAACATGTGCGCGAGTCATTGGGAAACCTAAAGGCGAAATGAAAGTGAA
GGGGAGGATGCACTCCCGGGGCGTCTCGAGGCGCACCTAGAGCGTACACGTTGGGACCCG
AAAGATGGTGAACTATGCCTGGTCAGGACGAAGTCAGGGGAAACCCTGATGGAGGTCCGT
AGCGATTCTGACGTGCAAATCGATCGTCGGAGCTGGGTATAGGGGCGAAAGACTAATCGA
ACCATCTAGTAGCTGGTTCCCTCCGAAGTTTCCCTCAGGATAGCTGGCACTCTAGTCTCA
TATGGTAAAGCGAATGATTAGAGGCCTTGGGGCCGAAACGACCTCAACCTATTCTCAAAC
TTTAAATGTGTGAGATCTCCAGCTTGCTTTGAAGCTGGAGAGGATGAGGGCCAAGTGGGC
CATTTTTGGTAAGCAGAACTGGCGCTGTGGGATGAACCAAACGCAGAGTTAAGGCGCCTA
AATTGACG-TTTATGGGATACCATGAAAGGCGTTGGTTGCTTAAGACAGCAGGACGGTGG
CCATGGAAGTCGGAATCCGCTAAGGAGTGTGTAACAACTCACCTGCCGAAGCAACTAGCC
CTGAAAATGGATGGCGCTGAAACGTCAAGCCTATACTCTGCCGTCAGGGCAAAGCCCTGA
CGAGTAGGAGGGTCGCGGCGGTGTGCGCAGAAGGGTCTGGGCGTGAGCCTGCCTGGAGCC
GCCGTCGGTGCAGATCTTGGTGGTAGTAGCAAATACTCCAGCGAGGCTCTGGAGAACTGA
GGTGGAGAAGGGTTTCGTGTGAACAGCCGTTGCACACGAGTCAGTCGATCCTAAGCCCTA
GGAGAAATCCGAGGGCGAAAGGGAATCCGGTTCCTATTCCGGAACCCGGG-CGGAACCGG
GGTACTCGTCGGGGTAACCCAACAAGTCCCGAAGACGCCGTCGGGAGATCCGGGCAGAGT
TTTCTGTTCTGCATGAGCGTTCGAGTTCCCTGGAATCCTCTAGCAGGGAGATAGGG-TTT
GGAACGCGAA-GAGCACC-------GCAGTT---GCGGCGGTGTCTGGA-TCTTCCCGGA
CCTTGAAAATTCGGGCGAGGGACACGT-CTCGCGCCGGTTCGTACCCATAT-CCGCAGCA
GGTCTCCAAGGTAAAGAGCCTCTAGTTAATGGAAG-------------------------
------------------------------------------------------------
---------------------------------
>Phasmatodea Anareolatae
TAAGCCATGCATGTCTCAGTGCAAGCCAAAGTGAAACCGCGAATGGCTCATTAAATCAGT
TATGGTTCCTTAGATCGTGACTTGGATAACTGTGGTAATTCTAGAGCTAATACATGCGAG
TCCCGACCGGAAGGGATGCTTTTATTAG-AT-CAAAACCAATCTTGGT--GACTCTGGAT
AACTGATCGCACGGTACC-GGCGACGCATCTTTCAAATGTCTGCCTTATCAACTGTCGAT
GGTAGGTTCTGCGCCTACCATGGTTGTAACGGGTAACGGGGAATCAGGGTTCGATTCCGG
AGAGGGAGCCTGAGAAACGGCTACCACATCCAAGGAAGGCAGCAGGCGCGCAAATTACCC
ACTCCCGGCACGGGGAGGTAGTGACGAAAAATAACGATACGGGACTCGAGGCCCCGTAAT
CGGAATGAGTACACTTTAAACC-CTTTAACGAGTATCCATTGGAGGGCAAGTCTGGTGCC
AGCAGCCGCGGTAATTCCAGCTCCAATAGCGTATATTAAAGTTGTTGCGGTTAAAAAGCT
CGTAGTTGGATTTGTGTCCCACGCTGTCGGTTCACCGGTGTCTGGCATGCGACGTCCTG-
CCGGCCTACCGCGGTGCTCTTCACCGAGTGTCGAGGTGGGCCGGCACGTTTACTTTGAAC
AAATTAGAGTGCTCAAAGCAGGCGCCTGT-GTGCATGGAATAATGGAATAG-GACCTCGG
TTCTATGTTGGTTTTCGGAACTGAGGTAATGATTAATAGGGACAGACGGGGGCATTCGTA
TTGCGACGTTAGAGGTGAAATTCTTGGATCGTCGCAAGACGAACCTAAGCGAAAGCATTT
GCCATGAGTGTTTTCATTAATCAAGAACGAAAGTTAGAGGTTCGAAGGCGATCAGATACC
GCCCTAGTTCTAACCATAAACGATGCCAGCTAGCGATCCGCCGAAGTTCGACTCGGCGGG
CAGCTTGGGAAACCAAAGCTTTTGGGTTCCGGGGGAAGTATGGTTGCAAAGCTGAAACTT
AAAGGAATTGACGGAAGGGCACCACCAGGAGTGGAGCCTGCGGCTTAATTTGACTCAACA
CGGGAAACCTCACCAGGCCCGGACACCGGAAGGATTGACAGATTGAGAGCTCTTTCTTGA
TTCGGTGGGTGGTGGTGCATGGCCGTTCTTAGTTGGTGGAGCGATTTGTCTGGTTAATTC
CGATAACGAACGAGACTCTGGCCTGCTAACTAGTCGCCGGTATCTACCGGCGCTTCTTAG
AGGGACAGGCGGCGCCGCACGAGATTGAGCAATAACAGGTCTGTGATGCCCTTAGATGTT
CTGGGCCGCACGCGCGCTACACTGAAGGAATCAGCGTGTCCTAGCCCGAAAGGGCCGGGT
AACCCGTTGAACCT------------------CCTTCGTGCTAGGGATTGGGGCTTGCAA
TTGTTCCCCATGAACGAGGAATTCCCAGTAAGCGCGAGTCATAAGCTCGCGTTGATTACG
TCCCTGCCCTTTGTACACACCGCCCGTCGCTACTACCGATTGAATGATTTAGTGAGGTCT
TCGGACCGGTGCGCGAGAACAGGGAAGAGCCCAGCACCGAATCCCGCGTAGGGAAATGTG
GTGTTAGGGAGGGCCCTCCAGGTCCAA-GTCCCTTGAATGGGGCCCCCAGAGAGGGTGCC
AGGCCCGTCTGGAGGGTCTCTCCTCAGAGTCGGGTTGCTTGAGAGTGCAGCCCTAAGTGG
GTGGTAAACTCCATCTAAGGCTAAATATGACCACGAGACCGATAGCGAACAAGTACCGTG
AGGGAAAGTTGAAAAGAACTTTGAAGAGAGAGTTCAAGA-GTACGTGAAACCGTTCAGGG
GTAAACGGGAGAAATCCTGAAGGGTGGATTC-ATGCACTTCCCCCCCGTCGCGACCCGTT
GGGCCCGACGGTAGTCG-GCGACGCCTTCGGATGGTCTCCCGACCCGTCTTGAAACACGG
ACCAAGGAGTCTAACATGTGCGCGAGTCATTGGGAAACCTAAAGGCGCAATGAAAGTGAA
GGGGAAGATGCATTCCCGGGGCGTCTCGAGGCGCACCTAGAGCGTACACGTTGGGACCCG
AAAGATGGTGAACTATGCCTGGCCAGGACGAAGTCAGGGGAAACCCTGATGGAGGTCCGT
AGCGATTCTGACGTGCAAATCGATCGTCGGAGCTGGGTATAGGGGCGAAAGACTAATCGA
ACCATCTAGTAGCTGGTTCCCTCCGAAGTTTCCCTCAGGATAGCTGTCACTCGAGTCTCA
TACGGTAAAGCGAATGATTAGAGGCCTTGGGGCCGAAACGACCTCAACCTATTCTCAAAC
TTTAAATGGGTGAGAACTCCGGCTTGCTTTGAAGCCGGAGAGGATGAGTGCCAAGTGGGC
CACTTTTGGTAAGCAGAACTGGCGCTGTGGGATGAACCAAACGCCGAGTTAAGGCGCCTG
AATCGACG-CTCATGGGAAACCATGAAAGGCGTTGGTTGCTTAAGACAGCAGGACGGTGG
CCATGGAAGTCGGAATCCGCTAAGGAGTGTGTAACAACTCACCTGCCGAAGCAACTAGCC
CTGAAAATGGATGGCGCTGAAGCGTCGTGCCTATACTCGGCCGTCAGGGCAAAGCCCTGA
CGAGTAGGAGGGTCGCGGCGGTGAGCGCAGAAGGGCAGTGGCGTGAGCCTGCCTGGAGCC
GCCGTCGGTGCAGATCTTGGTGGTAGTAGCAAATACTCCAGCGAGGCCCTGGAGGTCTGA
TGCGGAGAAGGGTTTCGTGTGAACAGCCGTTGCACACGAGTCAGTCGATCCTAAGCCATA
TGTGAAAGCTGAAGGCGAAAGGGAATCCGGTTCCTATTCCGGAACCCGGG-CGGAACCGG
GGCGTTCGTCGGGGTAACCCAAAATGACCCGGAGACGCCGTCGGGAGATCTGGGGAGAGT
TTTCTTTTCTGTATGAGCGTTCGAGTTCCCTGGAATCCTCTAGCAGGGAGATAGGG-AAA
GGGACGCGAA-GAGCACC-------GCAGTT---GCGGCGGTGTCCAGA-TCTTCCCGGA
CCTTGAAAATCCGGGAGAGGGCCACGA-TTCGCGCCGGTTCGTACCCATAT-CCGCAGCT
GGTCTCCAAGGTGAAGAGCCTCTAGCCGATAGACTAATGTAGGTAAGGGAAGTCGGCAAA
TTGGATCCGTAACTTCGGGATAAGGATTGGCTCTGAGGACCGGGGCTTCG-GCCTTGGTC
GGAAA-GCGG-GGCTAAGG-GCCTGGCCAAGTCCTGGCCTC---------G-GGG-----
----------TGACCCTTCAGGATCCCAAACTTCGGTCTCAGAACTGGCACGGACCAGGG
GAATCCGACTGTCTAATTAAAACAAAGCATTGCGATGGCCTCACAAGGTGTTGACGCAAT
GTGATTTCTGCCCAGTGCTCTGAATGTCAACGTGAAGAAATTCAAGCAAGCGCGGGTAAA
CGGCGGGAGTAACTATGACTCTCTTAAGGTAGCCAAATGCCTCGTCATCTAATTAGTGAC
GCGCATGAATGGATTAACGAGATTCCCTCTGTCCCTATCTACTACCTAGCGATAACACTG
CCAAGGGAACGGGCTTGGGAAT-CTCAGCGGGGAAAGAAGACCCTGTTGAGCTTGACTCT
AGTCTGGCACTGTAAGGAGACATGA-GAGGTGTAGCATAAGTGGGAGATATCAACGGTGA
AATACCACTACTTTCAT-CGTTTCTTTACTTACTTGGTTGAGCGGAGCGCGTGATCGTCA
CAGTTTTCTGGTACCAAGCGCCCCGGCGTGATCCGATCCAAGGACACTGCCAGGCGGGGA
GTTTGACTGGGGCGGTACATCTGTCAAATGATAACGCAGGTGTCCTAAGGCCAGCTCAGC
GAGGACAGAAACCTCGCGTGGAGCAAAAGGGCAAAAGCTGGCTTGATCCCGACACTCAGT
ATGTGTAGGGACTGCGAAAGCACGGCCTATCGATCCTTT----------TGGCTTGAAGA
GTTTTCAGCAAGAGGTGTCAGAAAAGTTACCACAGGGATAACTGGCTTGTGGCGGCCAAG
CGTTCATAGCGACGTCGCTTTTTGATCCTTCGATGTCGGCTCTTCCTATCATTGCGAAGC
AGAATTCGCCAAGCGTTGGATTGTTCACCCATAAACAGGGAACGTGAGCTGGGTTTAGAC
CGTCGTGAAA--GGTTAGTTTTACCCTACTGA-GGTCGTTGCCCCAGTATTCCTGCTCAG
TAGGAGAGGAACCGCAGGTACGGGCCACTGGTTCACGCACTCGGCCGAAAGACCGGTGGT
GC
>Phasmatodea Areolatae
TAAGCCATGCATGTCTAAGTGCAAGCCAAAGTGAAACCGCGAATGGCTCATTAAATCAGT
TATGGTTCCTTAGATCGTGACTTGGATAACTGTGGTAATTCTAGAGCTAATACATGCGAG
TCCCGACCGGGAGGGATGCTTTTATTAG-AT-CAAAACCAATCTTGGT--GACTCTGGAT
AACTGATCGCACGGTACC-GGCGACGCATCTTTCAAATGTCTGCCTTATCAACTGTCGAT
GGTAGGTTCTGCGCCTACCATGGTTGTAACGGGTAACGGGGAATCAGGGTTCGATTCCGG
AGAGGGAGCCTGAGAAACGGCTACCACATCCAAGGAAGGCAGCAGGCGCGCAAATTACCC
ACTCCCGGCACGGGGAGGTAGTGACGAAAAATAACGATACGGGACTCGAGGCCCCGTAAT
CGGAATGAGAACACTTTAAACC-CTTTAACGAGTATCCATTGGAGGGCAAGTCTGGTGCC
AGCAGCCGCGGTAATTCCAGCTCCAATAGCGTATATTAAAGTTGTTGCGGTTAAAAAGCT
CGTAGTTGGACTTGTGTCCCACGCTGTCGGTTCACCGGTGTCTGGCATGCGACGTCCTG-
CCGGCCTACCGCGGTGCTCTTCACCGAGTGTCGAGGTGGGCCGGCACGTTTACTTTGAAC
AAATTAGAGTGCTCAAAGCAGGCGCCTGT-GTGCATGGAATAATGGAATAG-GACCTCGG
TTCTATGTTGGTTTTCGGAACCGAGGTAATGATTAACAGGGACAAACGGGGGCATTCGTA
TTGCGACGTTAGAGGTGAAATTCTTGGATCGTCGCAAGACGAACCTAAGCGAAAGCATTT
GCCATATGTGTTTTCATTAATCAAGAACGAAAGTTAGAGGTTCGAAGGCGATCAGATACC
GCCCTAGTTCTAACCATAAACGATGCCAGCTAGCGATCCGCCGAAGTTCGACTCGGCGGG
CAGCTTGGGAAACCAAAGCTTTTGGGTTCCGGGGGAAGTATGGTTGCAAAGCTGAAACTT
AAAGGAATTGACGGAAGGGCACCACCAGGAGTGGAGCCTGCGGCTTAATTTGACTCAACA
CGGGAAACCTCACCAGGCCCGGACACCGGAAGGATTGACAGATTGAGAGCTCTTTCTTGA
TTCGGTGGGTGGTGGTGCATGGCCGTTCTTAGTTGGTGGAGCGATTTGTCTGGTTAATTC
CGATAACGAACGAGACTCTGGCCTGCTAACTAGTCGCCGGTATCTACCGGCGCTTCTTAG
AGGGACAGGCGGCGCCGCACGAGATTGAGCAATAACAGGTCTGTGATGCCCTTAGATGTT
CTGGGCCGCACGCGCGCTACACTGAAGGAATCAGCGTGTCCTAGCCCGAAAGGGCCGGGT
AACCCGTTGAACCT------------------CCTTCGTGCTAGGGATTGGGGCTTGCAA
TTGTACCCCATGAACGAGGAATTCCCAGTAAGCGCGAGTCATAAGCTCGCGTTGATTACG
TCCCTGCCCTTTGTACACACCGCCCGTCGCTACTACCGATTGAATGATTTAGTGAGGTCT
TCAGACCGGTGCGCGAGAACAGGGAAGAGCCCAGCACCGAATCCCGCGTAGGGAAATGTG
GTGTTAGGGAGGACCCTCCTGGTCCAA-GTCCCTTGAATGGGGCCCCCATAGAGGGTGCC
AGGCCCGTCGGGAGGGTCTCTCCTCAGAGTCGGGTTGCTTGAGAATGCAGCCCTAAGTGG
GTGGTAAACTCCATCTAAGGCTAAATACGACCACGAGACCGATAGCGAACAAGTACCGTG
AGGGAAAGTTGAAAAGAACTTTGAAGAGAGAGTTCAAGA-GTACGTGAAACCGTTCGGGG
GTAAACGGGAGAAATCCTGAATTGAGGATTC-ATGCACTTCCTCCCCGTCGCGACCCGTT
GGGCCCGACGGTAGTCT-GCGACGCCTTCGGATGGTCTCCCGACCCGTCTTGAAACACGG
ACCAAGGAGTCTAACATGTGCGCGAGTCATTGGGAAACCTAAAGGCGAAATGAAAGTGAA
AGGGAAGAGGCATTCCCGGGGCGTCTCGAGGCGCACCTAGAGCGTACACGTTGGGACCCG
AAAGATGGTGAACTATGCCTGGCCAGGACGAAGTCAGGGGAAACCCTGATGGAGGTCCGT
AGCGATTCTGACGTGCAAATCGATCGTCGGAGCTGGGTATAGGGGCGAAAGACTAATCGA
ACCATCTAGTAGCTGGTTCCCTCCGAAGTTTCCCTCAGGATAGCTGTCTCTCGAGTCTCA
TACGGTAAAGCGAATGATTAGAGGCCTTGGGGCCGAAACGACCTCAACCTATTCTCAAAC
TTTAAATGGGTGAGACCTCCGGCTTGCTTTGAAGCCGGAGAGGATGAGTGACAAGTGGGC
CACTTTTGGTAAGCAGAACTGGCGCTGTGGGATGAACCAAACGCCGAGTTAAGGCGCCTG
AATCGGCG-CTCATGGGAGACCATGAAAGGCGTTGGTTGCTTAAGACAGCAGGACGGTGG
CCATGGAAGTCGGAATCCGCTAAGGAGTGTGTAACAACTCACCTGCCGAAGCAACTAGCC
CTGAAAATGGATGGCGTTGAAGCGTCGTGCCTATACTCGGCCGTCAGGGCAAAGCCCTGA
CGAGTAGGAGGGTCGCGGCGGTGAGCGCAGAAGGGCAGTGGCGTGAGCCTGCCTGGAGCC
GCCGTCGGTGCAGATCTTGGTGGTAGTAGCAAATACTCCAGCGAGGACCTGGAGGCCTGA
GGCGGAGCAGGGTTTCGTGTGAACAGCCGTTGCACACGAGTCAGTCGATCCTAAGCCCTA
TGTGAAAACTGAGGGCGAAAGGGAATCCGGTTCCTATTCCGGAACCCGGG-CGGAACCGG
GGCGTTCGTCGGGGTAACCCAACAGGACCCGGAGACGCCGTCGGGAGATCTGGGAAGAGT
TTTCTTTTCTGTATGAGCGTTCGAGTTCCCTGGAATCCTCTAGCAGGGAGATAGGG-TTT
GGGACGCGAA-GAGCACC-------GCAGTT---GCGGCGGTGTCCAGA-TCTTCCCGGA
CCTTGAAAATCCGGGAGAGGGCCACGA-TTCGCGCCGGTTCGTACCCATAT-CCGCAGCA
GGTCTCCAAGGTCAAGAGCCTCTAGCCGATAGACTAATGTAGGTAAGGGAAATCGGCAAA
TTGGATCCGTAACTTCGGGATAAGGATTGGCTCTGAGGACCGGGGCTTCG-GCCTTGGTC
GGGAA-GTGG-GGCTAAGG-GCCTGGGCGAGGCTCGGTCCCTT-GGCCCCGCGGATCTTC
C-TTGCGAGGCGCGCTTTCGGGCCCGGTGGTTCCCTCTTCGCTAGTGGCACGGACCTGGG
GAATCCGACTGTCTAATTAAAACAAAGCATCGAGATGGCCTCACATGGTGTTGACTCGAT
GTGATTTCTGCCCAGTGCCCTGAATGTCAACGTGAAGAAATTCAAGCAAGCGCGGGTAAA
CGGCGGGAGTAACTATGACTCTCTTAAGGTAGCCAAATGCCTCGTCATCTAATTAGTGAC
GCGCATGAATGGATTAACGAGATTCCCACTGTCCCTATCTACTATCTAGCGAAACCACTG
CCAAGGGAACGGGCTTGGAAAT-CTCAGCGGGGAAAGAAGACCCTGTTGAGCTTGACTCT
AGTCTGGCACTGTAAGGAGACATGA-GAGGTGTAGCATAAGTGGGAGACGTCGCCGGTGA
AATACCACTACTTTCAT-CGTTTCTTTACTTACTTGGTTGAGCGGAGCGCGTGTCCGCCA
CAGTGTTCTGGTGCCAAACGCCCCCGCGTGATCCGATCCAAGGACACTGCCAGGCGGGGA
GTTTGACTGGGGCGGTACATCTGTCAAATGATAACGCAGGTGTCCTAAGGCCAGCTCAGC
GAGGACAGAAACCTCGCGTGGAGCAAAAGGGCAAAAGCTGGCTTGATTCCGACACTCAGT
AAGTATAGGGACTGCGAAAGCACGGCCTATCGATCCTTT----------TGGCTTGAAGA
GTTTTCAGCAAGAGGTGTCAGAAAAGTTACCACAGGGATAACTGGCTTGTGGCGGCCAAG
CGTTCATAGCGACGTCGCTTTTTGATCCTTCGATGTCGGCTCTTCCTATCATTGCGAAGC
AGAATTCGCCAAGCGTTGGATTGTTCACCCACCAACATGGAACGTGAGCTGGGTTTAGAC
CGTCGTGAAA--GGTTAGTTTTACCCTACTGA-GGTCGTTGCCCCAGTATTCCTGCTCAG
TACGAGAGGAACCGCAGGTACGGGCCACTGGCTCACGCACTCGGTCGAACGACCGGTGGT
GC
>Embiodea Oligotomidae
TAAGCCATGCATGTCTAAGTACACGCCACAGTGAAACCGCGAATGGCTCATTAAATCAGT
TATGGTTCCTTGGATCGTTACGTGGATAACTGTGGTAATTCTAGAGCTAATACATGCGAG
CCCCGACCGGAAGGGGCGCTTTTATTAG-AC-CAAAACCAATCTTGGT--GACTCTGAAT
AACAGATCGCACGGTACC-GGCGACGCATCCTTCAAATGTCTGCCTTATCAACTTTCGAT
GGTAGGTTTCGCGCCTACCATGGTTGTAACGGGTAACGGGGAATCAGGGTTCGGTTCCGG
AGAGGGAGCCTGAGAAACGGCTACCACATCCAAGGAAGGCAGCAGGCGCGCAAATTACCC
ACTCCCGGCACGGG-AGGTAGTGACGAAAAATAACGATACGGGACTCGAGGCCCCGTAAT
CGGAATGAGCACACTTTAAATC-CTTTAACGAGTATCCATTGGAGGGCAAGTCTGGTGCC
AGCCGCCGCGGTAATTCCAGCTCCAATAGCGTATATTAAAGTTGTTGCGGTTAAAAAGCT
CGTAGTTGGACTTGTGTCCCACGCTGTCGGTTCACCGGTGTCTGGCATGCGACGTCCTG-
CCGGCCTACTGCGGTGCTCTTCATCGAGTGTCACTGTAGGCCGGCACGTTTACTTTGAAC
AAATTAGAGTGCTTAAAGCAGGCGCCTGT-GTGCATGGAATAATGGAATAG-GACCTCGG
TTCTATGTTGGTTTTCGGAGCCGAGGTAATGATTAATAGGGACAGACGGGGGCATCCGTA
TTGCGACGTTAGAGGTGAAATTCTTGGATCGTCGCAAGACGAACCTAAGCGAAAGCATTT
GCCAAGAATGTTTTCATTAATCAAGAACGAAAGTTAGAGGTTCGAAGGCGATCAGATACC
GCCCTAGTTCTAACCATAAACGATGCCAGCCAGCGATCCGCCGAAGTTCGACTCGGCGGG
CAGCTTGGGAAACCAAAGCTTTTGGGTTCCGGGGGAAGTATGGTTGCAAAGCTGAAACTT
AAAGGAATTGACGGAAGGGCACCACCAGGAGTGGAGCCTGCGGCTTAATTTGACCCAACA
CGGGAAACCTCACCAGGCCCAGACACCGGAAGGATTGACAGATTGAGAGCTCTTTCTTGA
TTCGGTGGGTGGTGGTGCATGGCCGTTCTTAGTTGGTGGAGTGATTTGTCTGGTTAATTC
CGTTAACGAACGAGACTCTAGCCTGCTAACTAGTCGCCGGTATCTACCGGCGCTTCTTAG
AGGGACAGGCGGTGCCGCACGAGATTGAGCAATAACAGGTCTGTGATGCCCTTAGATGTT
CTGGGCCGCACGCGCGCTACACTGAAGGAATCAGCGTGTCCCTGCCCGAAAGGGCCGGGT
AACCCGTTGAACCT------------------CCTTCGTGCTAGGGCTTGGGGCTTGCAA
TTGTTCCCCATCAACGAGGAATTCCCAGTAAGCATGAGTCATAAGCTCGTGTTGATTACG
TCCCTGCCCTTTGTACACACCGCCCGTCGCTAGTACCGATTGAATGATTTAGTGAGGTCT
TCGGACCGGTGCGCGGGAACAGGGAAGAGCCCAGCACCGAATCCCGCGTAGGGAAATGTG
GTGTTAGGGAGGATCCTCCCGGTCCAA-GTCCCTTGAACGGGGCCTCCGTAGAGGGTGCC
AGGCCCGTCGGGAGGGTCTCTCCTCAGAGTCGGGTTGCTTGAGAGTGCAGCCCTAAGTGG
GTGGTAAACTCCATCTAAGGCTAAATACGACCACGAGACCGATAGCGAACAAGTACCGTG
AGGGAAAGTTGAAAAGAACTTTGAAGAGAGAGTTCAAGA-GTACGTGAAACCGTTCAGGG
GTAAACGGGAGAAACCCCAAAGGGAGGATTC-ATGCACTTCCTCCCCGTCGCGACCCGCC
GAGTTAGACGGTAGTCG-GCGACGGATTGGGGCACTCTCCCGACCCGTCTTGAAACACGG
ACCAAGGAGTCTAACATGTGCGCGAGTCATTGGGAAACCCAGAGGCACAGTGAAAGTGAA
GGGGAGGATGCACTCCCGGGGCGTCTCGAGACGCACCTAGAGCGTACACGTTGGGACCCG
AAAGATGGTGAACTATGCCTGGCCAGGACGAAGTCAGGGGAAACCCTGATGGAGGTCCGT
AGCGATTCTGACGTGCAAATCGATCGTCAGAGCTGGGTATAGGGGCGAAAGACTAATCGA
ACCATCTAGTAGCTGGTTCCCTCCGAAGTTTCCCTCAGGATAGCTGGTACTCGAGTCTCA
TATGGTAAAGCGAATGATTAGAGGCCTTGGGGCCGAAACGACCTCAACCTATTCTCAAAC
TTTAAATGGGTGAGATCTCCGGCTTGCTCTGAAGCCGGAGGGGATGAGTGCCAAGTGGGC
CATTTTTGGTAAGCAGAACTGGCGCTGTGGGATGAACCAAACGCAGAGTTAAGGCGCCCA
AATCGACG-CTCATGGGAAACCATGAAAGGTGTTGGTTGCTTAAGACAGCAGGACGGTGG
CCATGGAAGTCGGAATCCGCTAAGGAGTGTGTAACAACTCACCTGCCGAAGCAACTAGCC
CTGAAAATGGATGGCGCTGAAGCGTCGTGCCTATACTCTGCCGTCGGGGCAAAGCTCCGA
CGAGTAGGAGGGTCGCGGCGGTGTGCGCAGAAGGGTCTGGGCGTGAGCCTGCCTGGAGCC
ACCGCCGGTGCAGATCTTGGTGGTAGTAGCAAATACTCCAGCGAGGACCTGGAGGACTGA
CGCGGAGAAGGGTTTCGTGTGAACAGCCGTTGCACACGAGTCAGTCGATCCTAAGCCCTA
GGAGAAATCCTAGGGCGAAAGGGAATCCGGTTCCTATTCCGGAACCCGGG-CGGAACCGG
GGCACTCGTCGGGGTAACCCAACAGGACCCGGAGACGCCGTCGGGAGATCGGGGAAGAGT
TTTCTTTTCTGCATGAGCGTTCGAGTTCCCTGGAATCCTCTAGCAGGGAGATAGGG-TTT
GGAACGCGAA-GAGCACC-------GCAGTT---GCGGCGGTGTCCCGA-TCTTCCCGGA
CCTTGAAAATCCGGGAGAGGGCCACGT-TTCGCGCCGGCTCGTACCCATAT-CCGCAGCA
GGTCTCCAAGGTTAAGAGCCTCTAGTCGATAGACTAATGTAGGTAAGGGAAGTCGGCAAA
TTGGATCCCTAACTTCGGGATAAGGATTGGCTCTGAGGACCGGGGCTTCG-GGCTTGGTT
GGGAA-GCGG-GGCTAAGG-GCCTGGGCGAGGCCCGGTCCCTT-GGCCCCGCGGATCTTC
C-TTGCGAGGCCTCTTCGGCCGCCATTCAACGGTCAACTCAGAACTGGCACGGACCAGGA
AAATCCGACTGTCTAATTAAAACAAAGCATTGCGATGGCCCTAACGGGTTTTGACGCAAT
GTGATTTCTGCCCAGTGCTCTGAATGTCAAAGTGAAGAAATTCAAGCAAGCGCGGGTAAA
CGGCGGGAGTAACTATGACTCTCTTAAGGTAGCCAAATGCCTCGTCATCTAATTAGTGAC
GCGCATGAATGGATTAACGAGATTTTCACTGTCCCTATCTACTATCTAGCGAAACCACAG
CCAAGGGAACGGGCTTGGGAAA-ATCAGCGGGGAAAGAAGACCCTGTTGAGCTTGACTCT
AGTCTGGCACTGTAAGGAGACATGA-GAGGTGTAGCATAAGTGGGAGGCGCCGACTTTGA
AATACCACTACTTTCAT-CGTTTCCTTACTTACTCGGTTTGGCGGAGCGCGTGCGCGTCA
CTCTGTTCTAGCGCCAAGCGCCCCCGCGTGATCCGATTCGAGGACACTGTCAGGCGGGTA
GTTTGACTGGGGCGGTACATCTGTCAAAGAATAACGCAGGTGTCCTAAGGCTAGCTCAGC
GAGGACAGAAACCTCGCGTAGAGCAAAAGGGCAAAAGCTGGCTTGATCCCGATGCTCAGT
ACTCATAGGGACTGCGAAAGCACGGCCTATCGATCCTCT----------TGGCTTAAAGA
GTTTTTAGCAAGAGGTGTCAGAAAAGTTACCACAGGGATAACTGGCTTGTGGCGGCCAAG
CGTTCATAGCGACGTCGCTTTTTGATCCTTCGATGTCGGCTCTTCCTATCATTGCGAAGC
AGAATTCGCCAAGCGTCGGATTGTTCACCCGCCAATAGGGAACGTGAGCTGGGTTTAGAC
CGTCGTGAGACAGGTTAGTTTTACCCTACTGATGGTCGTTGCGATAGTAATCCTGCTCAG
TACGAGAGGAACCGCAGGTTCGGACATTTGGTTCATGCACTCGGCCGAGCGGCCGGTGGT
GC
>Orthoptera Caelifera
TAAGCCATGCATGTCTCAGTACAAGCCGCTGTGAAACCGCGAATGGCTCATTAAATCAGT
TATGGTTCCTTAGATCGTTACTTGGATAACTGTGGTAATTCTAGAGCTAATACATGCGAG
CCCCGACCGGGAGGGACGCTTTTATTAG-AT-CAAAACCAATCTTGGT--GACTCTGAAT
AACTGATCGCACGGTACC-GGCGACGCATCTTTCAAATGTCTGCCTTATCAACTGTCGAT
GGTAGGTTCTGCGCCTACCATGGTTGTAACGGGTAACGGGGAATCAGGGTTCGATTCCGG
AGAGGGAGCCTGAGAAACGGCTACCACATCCAAGGAAGGCAGCAGGCGCGCAAATTACCC
ACTCCCGGCACGGGGAGGTAGTGACGAAAAATAACGATACGGGACTCGAGGCCCCGTAAT
CGGAATGAGTACACTTTAAATC-CTTTAACGAGTATCTATTGGAGGGCAAGTCTGGTGCC
AGCAGCCGCGGTAATTCCAGCTCCAATAGCGTATATTAAAGTTGTTGCGGTTAAAAAGCT
CGTAGTTGGATTTGTGTCCCACGCTGTTGGTTCACCGGTGTCTGGCATGTGACGTCCTG-
CCGGCCTATCGCGGTGCTCTTTACTGAGTGTCGGGGTGGGCCGGCACGTTTACTTTGAAC
AAATTAGAGTGCTTAAAGCAGGCGCCTGT-GTGCATGGAATAATGGAATAG-GACCTCGG
TTCTATGTTGGTTTTCGGAACCGAGGTAATGATTAATAGGGACAGGCGGGGGCATTCGTA
TTGCGACGTTAGAGGTGAAATTCTTGGATCGTCGCAAGACGAACAGAAGCGAAAGCATTT
GCCAAGTATGTTTTCATTAATCAAGAACGAAAGTTAGAGGTTCGAAGGCGATCAGATACC
GCCCTAGTTCTAACCATAAACGATGCCAGCCAGCGATCCGCCGCAGTTCGACTCGGCGGG
CAGCCTGGGAAACCAAAGCTTTTGGGTTCCGGGGGAAGTATGGTTGCAAAGCTGAAACTT
AAAGGAATTGACGGAAGGGCACCACCAGGAGTGGAGCCTGCGGCTTAATTTGACTCAACA
CGGGAAACCTCACCAGGCCCGGACACCGGAAGGATTGACAGATTGATAGCTCTTTCTTGA
TTCGGTGGGTGGTGGTGCATGGCCGTTCTTAGTTGGTGGAGCGATTTGTCTGGTTAATTC
CGATAACGAACGAGACTCTAGCCTGCTAACTAGTCGGTGACATCTGTCAGCGCTTCTTAG
AGGGACAGGCGGCGCCGCACGAGATTGAGCAATAACAGGTCTGTGATGCCCTTAGATGTT
CTGGGCCGCACGCGCGCTACACTGAAGGAATCAGCGTGTCCTAGGCCGAAAGGTCGGGGT
AACCCGCTGAACCT------------------CCTTCGTGCTAGGGATTGGGGCTTGCAA
TTGTTCCCCATGAACGAGGAATTCCCAGTAAGCGCGAGTCATAAGCTCGCGTTGATTACG
TCCCTGCCCTTTGTACACACCGCCCGTCGCTACTACCGATTGAATGATTTAGTGAGGTCT
TCGGACTGGTACGCGGGAACAGGGAAGAGTCCAGCACCGAACCCCGCGTCGTGGCATGTG
GTGTTTGGGAGGGTCCCCCCGGTCCAA-GTCCCTTGAATGAGGCCCCCGTAGAGGGTGCC
AGGCCCGTCGGCGGGACCTCTCCTTCGAGTCGGGTTGCTTGAGAGTGCAGCTCCAAGTGG
GTGGTAAACTCCATCTGAGACTAAATATGACCACGAGACCGATAGCGAACAAGTACCGTG
AGGGAAAGTTGAAAAGAACTTTGAAGAGAGAGTTCAAAA-GTACGTGAAACCGTTCTGGG
GTAAACGTGAGAAGTCCGAAAGGTGAGATTC-ACGCACTTCTCCCCCGTCGCGACCCGCT
GGGCTCGGCGGTAGTCA-GCGGCGGCTTTGGACAATTTCACGACCCGTCTTGAAACACGG
ACCAAGGAGTCTAACATGTGCGCGAGTCATTGGGAAACCTAAAGGCGTAATGAAAGTGAA
GGGGAGGATGCACTCCCGGGGCGTCTCGAGGCGCACCTAGAGCGTACACGTTGGGACCCG
AAAGATGGTGAACTATGCCTGGCCAGGACGAAGTCAGGGGAAACCCTGATGGAGGTCCGT
AGCGATTCTGACGTGCAAATCGATCGTCGGAGCTGGGTATAGGGGCGAAAGACTAATCGA
ACCATCTAGTAGCTGGTTCCCTCCGAAGTTTCCCTCAGGATAGCTGGTGCTCGAGTCTCA
TCCGGTAAAGCGAATGATTAGAGGCCTTGGGGCCGAAACGACCTCAACCTATTCTCAAAC
TTTAAATGGGTGAGATCTCCGGCTTGCTTTGAAGCCGCGAGGGATGAGTGCCAAGTGGGC
CACTTTTGGTAAGCAGAACTGGCGCTGTGGGATGAACCAAACGCCGAGTTAAGGCGCCCG
AATCGACG-CTCATGGGAAACCATGAAAGGCGTTGGTTGCTTAAGACAGCAGGACGGTGG
CCATGGAAGTCGGAATCCGCTAAGGAGTGTGTAACAACTCACCTGCCGAAGCAACTAGCC
CTGAAAATGGATGGCGCTGAAGCGTCGTGCCTATACTCGGCCGTCAGGGCAAAGCCCTGA
CGAGTAGGAGGGTCGCGGCGGTGGGCGCAGAAGGGTCTGGGCGCGAGCCTGCCTGGAGCC
GCCGTCGGTGCAGATCTTGGTGGTAGTAGCAAATACTCCAGCGAGGCCCTGGAGGGCTGA
CGCGGAGAAGGGTTTCGTGTGAACAGCCGTTGCACACGAGTCAGTCGATCCTAAGCCCTA
GGAGAAATCCGAGGGCGAAAGGGAATCCGGTTCCTATTCCGGAACCCGGG-CGGAACCGG
GGCGCTCGTCGGGGTAACCCAAAAGGACCCGGAGACGCCGTCGGGAGATCGGGGAAGAGT
TTTCTTTTCTGCATGAGCGTTCGAGTTCCCTGGAATCCTCTAGCAGGGAGATAGGG-TTT
GGAACGCGAA-GAGCACC-------GCAGTT---GCGGCGGTGTCCCGA-TCTTCCCGGA
CCTTGAAAATCCGGGAGAGGGCCACGT-GTCGCGCCGGTTCGTACCCATAT-CCGCAGCA
GGTCTCCAAGGTGAAGAGCCTCTAGTCGATAGAATAATGTAGGTAAGGGAAGTCGGCAAA
TTGGATCCGTAACTTCGGGATAAGGATTGGCTCTGAGGATCGGGGCGTCG-GGCTTGGTC
GGGAA-GTGG-GGCTAAGG-GCCTGGGCGAGGCTCGGTCCCTT-GGCCCCACGGATCTTC
C-TTGCGAGGTCTCTTCGGCCGCCATTCAACGATCAACTCAGAACTGGCACGGACTGGGG
GAATCCGACTGTCTAATTAAAACAAAGCATTGCGATGGCCCTAGCGGGTGTTGACGCAAT
GTGATTTCTGCCCAGTGCTCTGAATGTCAACGTGAAGAAATTCAAGCAAGCGCGGGTAAA
CGGCGGGAGTAACTATGACTCTCTTAAGGTAGCCAAATGCCTCGTCATCTAATTAGTGAC
GCGCATGAATGGATTAACGAGATTCCCGCTGTCCCTATCTACTATCTAGCGAAACCACTG
CCAAGGGAACGGGCTTGGAAAA-ATTAGCGGGGAAAGAAGACCCTGTTGAGCTTGACTCT
AGTCTGGCACTGTGAGGTGACATGA-GAGGTGTAGCATAAGTGGGAGATATCGCCGGTGA
AATACCACTACTTTCAT-TGTTTCTTTACTTACTCGGTTAGGCGGAGCGCGTGCGCGTCA
CGGTGTTCTCGAGCCAAGCGCCCTCGCGTGATCCGATTCGAGGACACTGCCAGGCGGGGA
GTTTGACTGGGGCGGTACATCTGTCAAAGAATAACGCAGGTGTCCTAAGGCCAGCTCAGC
GAGGACAGAAACCTCGCGTAGAGCAAAAGGGCAAAAGCTGGCTTGATCCCGATGTTCAGT
ACGCATAGGGACTGCGAAAGCACGGCCTATCGATCCTTT----------TGGCTTGGAGA
GTTTCCAGCAAGAGGTGTCAGAAAAGTTACCACAGGGATAACTGGCTTGTGGCGGCCAAG
CGTTCATAGCGACGTCGCTTTTTGATCCTTCGATGTCGGCTCTTCCTATCATTGCGAAGC
AGAATTCGCCAAGCGTTGGATTGTTCACCCACTAATAGGGAACGTGAGCTGGGTTTAGAC
CGTCGTGAGACAGGTTAGTTTTACCCTACTGATGGTCGTTGCGATAGTAATCCTGCTCAG
TACGAGAGGAACCGCAGGTTCGGACATTTGGTTCACGCACTCGGCCGAGCGGCCGGTGGT
GC
>Orthoptera Ensifera
TAAGCCATGCATGTCTCAGTGCAAGCCAAAGTGAAACCGCGAATGGCTCATTAAATCAGT
TATGGTTCCTTAGATCGTTACTTGGATAACTGTGGTAATTCTAGAGCTAATACATGCGAG
TCCCGACCGGAAGGGACGCTTTTATTAG-AT-CAAAACCAATCTTGGT--GACTCTGAAT
AACTGATCGCACGGTACC-GGCGACGCATCTTTCAAATGTCTGCCTTATCAACTGTCGAT
GGTAGGTTCTGCGCCTACCATGGTTGTAACGGGTAACGGGGAATCAGGGTTCGATTCCGG
AGAGGGAGCCTGAGAAACGGCTACCACATCCAAGGAAGGCAGCAGGCGCGCAAATTACCC
ACTCCCGGCACGGGGAGGTAGTGACGAAAAATAACGATACGGGACTCGAGGCCCCGTAAT
CGGAATGAGTACACTTTAAATC-CTTTAACGAGTATCCATTGGAGGGCAAGTCTGGTGCC
AGCAGCCGCGGTAATTCCAGCTCCAATAGCGTATATTAAAGTTGTTGCGGTTAAAAAGCT
CGTAGTTGGATTTGTGTCCCACGCTGTCGGTTCATCGGTGTCTGGCATGGGACGTCCTG-
CCGGCCTACCGCGGTGCTCTTCACCGAGTGTCGAGGTGGGCCGGCACGTTTACTTTGAAC
AAATTAGAGTGCTTAAAGCAGGCGCCTGT-GTGCATGGAATAATGGAATAG-GACCTCGG
TTCTATGTTGGTTTTCGGAACCGAGGTAATGATTAATAGGGACAGGCGGGGGCATTCGTA
TTGCGACGTTAGAGGTGAAATTCTTGGATCGTCGCAAGACGGACCGAAGCGAAAGCATTT
GCCAAGTATGTTTTCATTAATCAAGAACGAAAGTTAGAGGTTCGAAGGCGATCAGATACC
GCCCTAGTTCTAACCATAAACGATGCCAGCTAGCGATCCGCCGAAGTTCGACTCGGCGGG
CAGCTCGGGAAACCAAAGCTTTTGGGTTCCGGGGGAAGTATGGTTGCAAAGCTGAAACTT
AAAGGAATTGACGGAAGGGCACCACCAGGAGTGGAGCCTGCGGCTTAATTTGACTCAACA
CGGGAAACCTCACCAGGCCCGGACACCGGAAGGATTGACAGATTGAGAGCTCTTTCTTGA
TTCGGTGGGTGGTGGTGCATGGCCGTTCTTAGTTGGTGGAGCGATTTGTCTGGTTAATTC
CGATAACGAACGAGACTCTAGCCTGCTAAATAGTCGCCGGTATCTACCGGCGCTTCTTAG
AGGGACAGGCGGCGCCGCACGAGATTGAGCAATAACAGGTCTGTGATGCCCTTAGATGTT
CTGGGCCGCACGCGCGCTACACTGAAGGAATCAGCGTGTCCTAGTCCGAAAGGACCGGGC
AACCCGTTGAACCT------------------CCTTCGTGCTAGGGATTGGGGCTTGCAA
TTGTTCCCCATGAACGAGGAATTCCCAGTAAGCGCGAGTCATAAGCTCGCGTTGATTACG
TCCCTGCCCTTTGTACACACCGCCCGTCGCTACTACCGATTGAATGATTTAGTGAGGTCT
TCGGACCGGTGCGCGG--ACAGGGAAAAGCCCAGCACCGAATCTCGTGCTGAGAAATGTG
GTGTTTGGGAGGGTCCTCCCGGTTCAA-GTCCCTTGAATGGGGCCCCCGCAGAGGGTGCC
AGGCCCGTCGGGAGGATCCCTCCTTAGAGTCGGGTTGCTTGAGAGTGCAGCCCTAAGTGG
GTGGTAAACTCCATCTAAGGCTAAATATGACCACGAGACCGATAGCGAACAAGTACCGTG
AGGGAAAGTTGAAAAGAACTTTGAAGAGAGAGTTCAAGA-GTACGTGAAACCGTTCGGGG
GTAAACGTGAGAAACCCGAAAGGAGAGATTC-ACGCACTTCTCTCCCGTCGCGACCCGTT
GGGCTCGACGGTAGTCA-GCGGCGGCTTCGGGTAATTTCACGACCCGTCTTGAAACACGG
ACCAAGGAGTCTAACATGTGCGCGAGTCATTGGGAAACCTAAAGGCGCAATGAAAGTGAA
GGGGAAGATGCATTCCCGGGGCGTCTCGAGGCGCACCCAGAGCGTACACGTTGGGACCCG
AAAGATGGTGAACTATGCCTGGCCAGGACGAAGTCAGGGGAAACCCTGATGGAGGTCCGT
AGCGATTCTGACGTGCAAATCGATCGTCGGAGCTGGGTATAGGGGCGAAAGACTAATCGA
ACCATCTAGTAGCTGGTTCCCTCCGAAGTTTCCCTCAGGATAGCTGGTGCTCGAGTCTCA
TCCGGTCAAGCGAATGATTAGAGGCCTTGGGGCCGAAACGACCTCAACCTATTCTCAAAC
TTTAAATGGGTGAGATCTCCGGCTTGCTTTGAAGCCGCGAGGGATGAGTGCCAAGTGGGC
CACTTTTGGTAAGCAGAACTGGCGCTGTGGGATGAACCAAACGCAGAGTTAAGGCGCCCG
AATAGACG-CTCATGGGAAACCATGAAAGGCGTTGGTTGCTTAAGACAGCAGGACGGTGG
CCATGGAAGTCGGAATCCGCTAAGGAGTGTGTAACAACTCACCTGCCGAAGCAACTAGCC
CTGAAAATGGATGGCGCTGAAGCGTCTTGCCTATACTCTGCCGTCAGGGCAAGGCCCTGA
CGAGTAGGAGGGTCGCGGCGGTGAGCGCAGAAGGGTCTAGGCGTGAGCCTGCCTGGAGCC
GCCGTCGGTGCAGATCTTGGTGGTAGTAGCAAATACTCCAGCGAGGCCCTGGAGGACTGA
CGTGGAGAAGGGTTTCGTGTGAACAGCCGTTGCACACGAGTCAGTCGATCCTAAGCCCTA
GGAGAAATCCGAGGGCGAAAGGGAATCCGGTTCCTATTCCGGAACCCGGG-CGGAACCGG
GGCGCTCGTCGGGGTAACCCAAAAGGACCCGGAGACGCCGTCGGGAGATCGGGGAAGAGT
TTTCTTTTCTGCATGAGCGTTCGAGTTCCCTGGAATCCTCTAGCAGGGAGATAGGG-TTT
GGAACGCGAA-GAGCACC-------GCAGTT---GCGGCGGTGTCCCGA-TCTTCCCGGA
CCTTGAAAATCCGGGAGAGGGCCACGT-GTCGCGCCGGCTCGTACCCATAT-CCGCAGCA
GGTCTCCAAGGTGAAGAGCCTCTAGTCGATAAACTAATGTAGGTAAGGGAAGTCCGCAAA
TTGGATCCGTAACTTCGGGATAAGGATTGGCTCTGAGGATCGGGGCGTCG-GGCTTGGTA
GGGAA-GTGG-GGCTGAGG-GCCTGGGCGAGGCTCGGTCCCTT-GGCCCCACGGATCTTC
C-TTGCGAGGTCTCTTCGGCCGCCATTCAACGGTCGGCTCAGAACTGGCACGGACCAGGG
GAATCCGACTGTCTAATTAAAACAAAGCATTGCGATGGCCCAAGCGGGTGTTGACGCAAT
GTGATTTCTGCCCAGTGCTCTGAATGTCAACGTGAAGAAATTCAAGCAAGCGCGGGTAAA
CGGCGGGAGTAACTATGACTCTCTTAAGGTAGCCAAATGCCTCGTCATCTAATTAGTGAC
GCGCATGAATGGATTAACGAGATTCCCACTGTCCCTATCTACTATCTAGCGAAACCACTG
CCAAGGGAACGGGCTTGGGAGA-ATTAGCGGGGAAAGAAGACCCTGTTGAGCTTGACTCT
AGTCTGGCATTGTAAGGAGACATGA-GAGGTGTAGCATAAGTGGGAGATATCGCCGGTGA
AATACCACTACTTTCAT-CGTTTCTTTACTTACTCGGTTGGGCGGAGCGCGTGCGCATCA
CGGTGTTCTCGAGCCAAGCGCCCTCGCGTGATCCGATTCGAGGACACTGCCAGGCGGGGA
GTTTGACTGGGGCGGTACATCTGTCAAAGAATAACGCAGGTGTCCTAAGGCCAGCTCAGC
GAGGACAGAAACCTCGCGTGGAGCAAAAGGGCAAAAGCTGGCTTGATCCCGATGTTCAGT
ACGCATAGGGAGCGCGAAAGGCCAATTCGCGAATCCTTT----------TGGCTTGGAGA
GTTTCCAGCAAGAGGTGTCAGAAAAGTTACCACAGGGATAACTGGCTTGTGGCGGCCAAG
CGTTCATAGCGACGTCGCTTTTTGATCCTTCGATGTCGGCTCTTCCTATCATTGCGAAGC
AGAATTCGCCAAGCGTTGGATTGTTCACCCACTAATAGGGAACGTGAGCTGGGTTTAGAC
CGTCGTGAGACAGGTTAGTTTTACCCTACTGATGGTCGTTGCGATAGTAATCCTGCTCAG
TACGAGAGGAACCGCAGGTTCGGACATTTGGTTCACGCACTCGGTCGAGCGGCCGGTGGT
GC
>Zoraptera Zorotypus huxleyi
TAAGCCATGCAAGTGTCAGTACAAGCTAAGGTGAAACCGCGAATGGCTCAGTAAATCAGT
TACGGTTCATTTGATGAGGACGTGGATAACTGTGGCAATTCCAGAGCTAATACATGCAAG
TCCCGACCGGAAGGGACGCTTTTATTAGAATACAAAACCAGTCGTGAT--GAATCTGAAT
AACAGATCGCATGGCGCAAGGCGACGCATCATTCAAACGCCTGCTCTATCAACT-TTGAT
GGCCGATTATACGCCTACCATGGTGTTGACGGGTGACGGGGAATCGGGGTTCGATTCCGG
AGAGGGAGCCTGAGAAACTGCTACCACATCCAAGGAAGGCAGCAGGCGCGCAAATTACCC
ACTCCCGGCACGGGGAGGTAGTGACGAAGTATAACGATACGGGACTCGAGGCCCCGTGAT
CGGAATGAGACCGGTTCAGAGAACTGGTCCGAGTATCCATTGGAGGGCAAGCCTGGTGCC
AGCAGCCGCGGTAATTCCAGCTCCAATAGCATATACTAATGTTGTTGCGGTTAAAAAGCT
CGTAGTCAGAGTTGTGTCCCGCGCTGCCGGTCCACAGGTGACTGCGCACGGACGTCCTGG
CCGGCCCGACCTGGTGCTCTTAATCGAGTGCCTAGGAGGGCCGGCACTCTTACTTTGAAC
AAACTCGAGTGCTCAAAGCTGGCGCCTAT-GTGCATGGAATAATGGAATAG-GACTTCGG
TTCTATGTTGGTTCTAAGAACCGAAGTAATGATCAAAAGGAGCAGGCGGGGGCATTCGTA
CTGCGACGTTAGAGGTGAAATTCTTAGATCGTCGCAAGACGGACAAAAGCGAAAGCATTT
GCCAAGGATGTTTCCACTGATCAAGAGCGAAAGTTGGACGATCGAAGGCGATCAGATACC
GCCCTAGTTCTAACTATAAATGATGCCAGCCAGCTATGCACCGCAGTCGGACTCGGAGCG
AAGCTTGGGAAACCAGAGCTTTCAGGTTCCGGGGGAAGTATGGTTGCAAAGCTGAAACTT
AAAGGAATTGACGGAAGGGCACCACCAGGAGTGGAGCTTGCGGCTTAATTTGACTCAACA
CGGCAAAATTTACCTAGGCAGGACAAACGTAGGATTGACAGATTGA-AGATCTCTCTTGA
TTGTTTGGGTGGTGGTGCATGGCCGTTCTTAGTTCGTGGACTGGTCCGTCTGGTTAATTC
CGATAACGAACGAGACTCTAACCTGCTAAATAGTCCGGGCTATCTGAGAGAACTTCTTAG
AGGAAACAGCGGCGTCGCATGATATAGAGCAATAACAGGTCTGGTATGCCCTTAGATGTC
TAGGGCCGCACGCGTGCTACAATGAAGAAAGCAGCGTGACCTAGGCCGAGAGGTCCGGGT
AATCAGCTCAAACT------------------TTTTCATGCAGGGGATAGGGGCTTGCAA
TTGACCCCT-TGAACAAGGAATTCCCAGTAGGCGCGAGTTAGGAGCTCGTACCGATTGAG
TCCCTGCCCTTTGTCCACACCGCCCGTCGCTACTTCCGATCGAATGGGGTAGTGAGGTCT
CCGGACCGATGCTATA----------GAGCCCAGCGCTGAATCCTCTAGGAGGAATTGTA
GCGTTAAGGAGGGTTCACGCAGTGAAATGTCTCTGGAAAGAG-CTCCCACAGAGGGTGAT
AGGCCCGTTGCGTGGACCTCTCCCTAGAGTCGAGCTGCCTGGTATTACAGCTCAAAGTAG
GTGGTAAACTCCATCTAAGGCTAAATACTTACACGAGACCGATAGCGAACAAGTACCATG
TGGGAAAGTTGAAAAGAACTTTGCAAAGAGAGTTCAAGA-GTACGTGAAACCGTCCAGGG
GTAAACGGGCGAGATCCTATGGGCCGGGTCCTGTTGGCGGTTCCCCCGTGACCACTTCGT
GGTTTAGGTGGTGGTCC-ACGACAGTTCTGGCATCTCTCCCGGCCCGTCTTGAAACACGG
ACCAAGGAGTCCAAATTGTGCGCGAGTCTAAAGGAAACCTGAAGGCGAAATGAAAGTGAA
GGGGAAGACGCATTCCCAGGGCGCCCCGGGGTGCACCTAGAGCGTACAATATGGTACCCG
AAAGATGGTGATCTATACTTGACCGGGACGAAGTCGGGGGAAACCCCGGTGGAGGTCCTA
AGCGATTCTGACGTGCAAATCGATCGCAAGAGTTAAGCATAGGGGCGAAAGACCAATCGA
ACCATCTAGTAGCTGGTTCCCTCCGAAGTTTCCCTCAGGATAGCTGGCACTCGAATCTCA
TCTGGTAAAGCCAATGACTAGAGGCATTGGGGCCGAATCGGCCTTGACCTATTATCAAAC
TGTAAATGGGTGAAATCTCAAATAATGTTCATTACCTGAAAAGATGAGTGCCCAGTGGGC
CGTTTCTGGTAAGCAGAACTGGTGCTGCGGGATGAACCGAACGCGGAGTTAAGGCGCCTA
AGTGGGAG-CTGAACTTGTCCCCTTAAAGGGGCCGGTCGCTAGGGACAGCAGGTCGGTGG
TCCTGGAAGTCGACATCCGCTAAGGAGTGTGTAACAACTCACCTGCCGAAGTGACTGATG
TTGAAAATGGATGGCGCTAGAGCTTCCCGCCTATACTCCGCCGTCGGGGCAAAGCCCCGA
CGAGTAGGAGGGTCGCCGCGGTG-GCGTAGAAGGGT-GAGGCGTGAGCCGACCTGGAGCC
TCCGTGGGTGCAGATCTTGGTGGTAGTAGCAATTACTCTAAAGAGAACCTGGAGGGCGGC
GGAGA---TGGGTTTCGTGACAACAGCAGTTGGACACGAGTTAATCGATCCTAAGCAGCG
AGGGAAACCTCTCTGCGAAAGGGAATCAGGTCAATATTCCTGAATCTGGG-CGGCA-GAG
AGCGCTCATCCTGGCAACAGGAATCAACCCGGGGACGCCGCAGGGAGGCCAAGGAAGAGT
TATCTTTTCTTGTTAAGTGCTTGTGGACCCTGCAAGTCTTTCTATGAGAGATTGGG-TAT
GAAGCACGAAAGAGCGCC-------GCAGCT---GT-GTGGTGTCTTGG-TTCTCCTGGC
CCTTGAAAACCCGGGTGAGGTGCAATG-TTCGCACGTGGTCGTACC-AGAT-CCGCATCA
GGCCTCCATGGTGCAAAGCCTCTTGTCGATAGATTAATGTGGGTAAGGGAAGTCGGCAAG
TTTGATCCGTAACTTAGGGAGAAGGATTGGCTCTGAGGAGCTCGATGTCG-GGCCTGGTC
GTGCA-GCGGTCTCCCTGATCGTTGGGCTCCCCCTGGCGTCTG-GGGGCCGCAAAACCTC
C-ATGCGAGGCCTCTCCGGCGATCAATGAAAGCTTAACTCAGAACTGGCACGGACCAAGG
GAATCCGACTGTCTAATTAAAACAAAGCATCGCGATGGTCCTCATGGATGTTGACGCGAT
GTGATTTCTGCCCAGTGCTCTGAATGTCAATGTGAAGAGATTCAAACAAGCGCGAGTAAA
CGGCGGGAGTAACTATGACTCTCTTAAGGTAGCCAAATGCCTCGTCATCCAATTAGTGAC
GTGCATGAATGGATTAACGAGATTCCCACTGTCCCTATCTACTATCTAGCGAACCCACAG
CCAAGGGAACGGGCTTGGAATTTGTCAGCGGGGAAAGAAGACCCTGTTGAGCTTGACTCT
AGTTTGGCACTGTTTGGAGTCATGTTGAGGTGTAGCATAGGTGGGAGGCCGACCAAATGA
AATACCACCACTCTCAT--GTATCCTTACTTACTCAATCAAGCGGAAACCGTGCGTAC-G
GGTTTCCGTCTGACCTAGCGACCCGGAGTGATCCGATTTGAGGACACTGTCAGATCGGGA
GTTTGACTGGGGCGGTACATCTGTTAAACAATAACGCAGGTGTCCTAAGGCTGGCTCAGC
GAGGTCAGAAACCTCGTGTAGAGCAAAAGGGCAAATGCCAGCCTGAATCTCATGTCTATC
ATGCATGAGACCTGCTAACGCAGGGCCTAGCGATCCTCT----------TTGCT-GAAGA
GCTTTCGGTTAGAGGTGACGGAAAAGTTACCACAGGGATAACTGGCTTGTGGCAGCCAAG
CGTTCATAGCGACGTTGCTTTTTGATCCTTCGATGTCGGCTCTTCCTATCATTGCGAAGC
AGAATTCGCCAAGCGTCGGGTTGTTCACCCGCCAATAGGGAACGTGAGCTGGGTTTAGAC
CGTCGTGAGACAGGTTAGTTTTACCCTACTGATGGTCATTGCGATAGTAATCCTGCTCAG
TACGAGAGGAACCGCAGGTTCGGACACTTGGTTCACGCACTCGGCCGACAGGCCGGTGGT
GC
>Zoraptera Zorotypus weidneri
TAAGCCATGCAAGTGTCAGTACAAGCTAAGGTGAAACCGCGAATGGCTCAGTAAATCAGT
TACGGTTCATTTGATGAAGACTTGGATAACTGTGGCAATTCCAGAGCTAATACATGCAAG
TCCCGACCGGAAGGGACGCTTTTATTAGAATACGTAACTAACCGTGAT--GAATCTGAGT
AACAGATCGCATGGCGCAAGGCGACGCATCATTCAAACGCCTGCTCTATCAACT-TTGAT
GGCCGCTTATACGCCTACCATGGTGTTGACGGGTGACGGGGAATCGGGGTTCGATTCCGG
AGAGGGAGCCTGAGAAACTGCTACCACATCCAAGGAAGGCAGCAGGCGCGCAAATTACCC
ACTCCCGGCACGGGGAGGTAGTGACGAAGTATAACGATACGGGACTCGAGGCCCCGTGAT
CGGAATGAGACCGGTTCAGAGAACTGGTCCGAGTATCCATTGGAGGGCAAGCCTGGTGCC
AGCAGCCGCGGTAATTCCAGCTCCAATAGCATATACTAATGTTGTTGCGGTTAAAAAGCT
CGTAGTCAGAGTTGTGTCCCGCGCTGCCGGTCCACAGGTGACTGCGCACGGACGTCCTGG
CCGGCCCGACCTGGTGCTCTTTGCCGAGTGCCTAGGAGGGCCGGCACTCTTACTTTGAAC
AAACTCGAGTGCTCAAAGCTGGCGCCTAT-GTGCATGGAATAATGGAATAG-GACTTTGG
TTCTATGTTGGTTCATAGAACCGAAGTAATGATCAAAAGGAGCAGGCGGGGGCATTCGTA
CTGCGACGTTAGAGGTGAAATTCTTAGATCGTCGCAAGACGGACAAAAGCGAAAGCATTT
GCCAAGGATGTTTCCACTGATCAAGAGCGAAAGTTGGATGATCGAAGGCGATCAGATACC
GCCCTAGTTCTAACTATAAATGATGCCAGCCAGCTATGCACCGCAGTCGGACTCGGAGCG
AAGCTTGGGAAACCAGAGCTTTCAGGTTCCGGGGGAAGTATGGTTGCAAAGCTGAAACTT
AAAGGAATTGACGGAAGGGCACCACAAGGAGTGGAGCTTGCGGCTTAATTTGACTCAACA
CGGCAAAATTTACCAAGGCAGGACAAACGTAGGATTGACAGATTGA-AGATCTCTCTTGA
TTGTTTGGGTGGTGGTGCATGGCCGTTCTTAGTTCGTGGATTGCTCCGTCTGGTTAATTC
CGATAACGAACGAGACTCTAACCTGCTAAATAGTCCGGGCTATCTGAGAGAACTTCTTAG
AGGAAACAGCGGCGTCGCATGATATAGAGCAATAACAGGTCTGGTATGCCCTTAGATGTC
TTGGGCCGCACGCGTGCTACAATGAAGAAAGCAGCGTGACCTAGGCCGAGAGGTCCGGGT
AATCAGCTCAAACT------------------TTTTCATGCAGGGGATAGGGGCTTGCAA
TTGACCCCT-TGAACAAGGAATTCCCAGTAGGCGCGAGTTAGGAGCTCGTGTCGATTGAG
TCCCTGCCCTTTGTCCACACCGCCCGTCGCTACTTCCGATCGAATGGGGTAGTGAGGTCT
CCGGACCGATGCTATA----------GAGCCCAGCGCTGAATCCTCTAGGAGGAATTGTA
GCGTTAAGGAGGGTTCACGCAGTGAAATGTCTCTGGAAAGAG-CTCCCACAGAGGGTGAT
AGGCCCGTTGCGTGGACCTCTCCCTAGAGTCGAGCTGCCTGGTATTACAGCTCAAAGCAG
GTGGTAAACTCCATCTAAGGCTAAATACTTACACGAGACCGATAGCGAACAAGTACCATG
TGGGAAAGTTGAAAAGAACTTTGCAAAGAGAGTTCAAGA-GTACGTGAAACCGTCCAGGG
GTAAACGGGCGAGATCCTGTGGGCCGGGTCCTGTTGGTGGTTCCCCCGTGACCACTTCGT
GGCTTGTGTGGTGGTCC-ACGACAGTTCTGGCATCTCTCCCGGCCCGTCTTGAAACACGG
ACCAAGGAGTCCAAATTGTGCGCGAGTCTAAGGGAAACCTGAAGGCGTAATGAAAGTGAA
GTGGGGGATGCATTCTCAGGGCGCCCCGGGGTGCACCCAGAGCGTACAATATGGTACCCG
AAAGATGGTGATCTATACTTGGCCGGGACGAAGCCGGGGGAAACCCCGGTGGAGGTCCTA
AGCGATTCTGACGTGCAAATCGATCGCAAGAGCTAAGCATAGGGGCGAAAGACCAATCGA
ACCATCTAGTAGCTGGTTCCCTCCGAAGTTTCCCTCAGGATAGCTGGCACTCGAATCTCA
TCTGGTAAAGCCAATGACTAGAGGCATTGGGGCCGAATCGGCCTTGACCTATTATCAAAC
TGTAAATGGGTGAAATCTCATTTTTTTAGTGAAACCTGAAAAGATGAGTGCCCAGTGGGC
CGTTTCTGGTAAGCAGAACTGGTGCTGCGGGATGAACCGAACGCGGAGTTAAGGCGCCTA
AGTGGGAG-CTGATCTTGTCCCCTCAAAGGGGCCGGTCGCTAGGGACAGCAGGTCGGTGG
TCCTGGAAGTCGACATCCGCTAAGGAGTGTGTAACAACTCACCTGCCGAAGTGACTGATG
TTGAAAATGGATGGCGCTAGAGCTTCCCGCCTATACTCCGCCGTCGGGGCAAAGCCCCGA
CGAGTAGGAGGGTCGCCGCGGTG-GCGTAGAAGGGT-GAGGCGTGAGCCGACCTGGAGCC
TCCGTGGGTGCAGATCTTGGTGGTAGTAGCAATTACTCTAAAGAGAACCTGGAGGGCGGC
GGAGA---TGGGTTTCGTGACAACAGCAGTTGGACACGAGTTAATCGATCCTAAGCAGCG
AGGGAAACCTCTCTGCGAAAGGGAATCAGGTCAATATTCCTGAATCTGGG-CGGCA-GAG
AGCGCTCATCCTGGCAACAGGAGTCAACCCGGGGACGCCGCAGGGAGGCCAAGGAAGAGT
TATCTTTTCTTGTTAAGTGCTTGTGGACCCTGTAAGTCTTTCTATGAGAGATTGGG-TAT
GAAGCACGAAAGAGCGCC-------GCAGCT---GT-GTGGTGTCTTGG-TTCTCCTGGC
CCTTGAAAACCCGGGTGAGGTGCCATG-TTCGCACGTGGTCGTACC-AGAT-CCGCATCA
GGCCTCCATGGTGCAAAGCCTCTTGTCGATAGATTAATGTGGGTAAGGGAAGTCGGCAAG
TTTGATCCGTAACTTAGGGAGAAGGATTGGCTCTGAGGAGCTCGATGTCG-GGCCTGGTC
GTGCA-GCGGTCTCCCTGATCGTTAGGCTCCCCCTGGCGTCTG-GGGGCCGCAAAACCTC
C-ATGCGAGGCCTCTCCGGCGATCAATGAAAGCTTAACTCAGAACTGGCACGGACCAAGG
GAATCCGACTGTCTAATTAAAACAAAGCATCGCGATGGTCCTCATGGATGTTGACGCGAT
GTGATTTCTGCCCAGTGCTCTGAATGTCAATGTGAAGAGATTCAAACAAGCGCGAGTAAA
CGGCGGGAGTAACTATGACTCTCTTAAGGTAGCCAAATGCCTCGTCATCTAATTAGTGAC
GTGCATGAATGGATTAACGAGATTCCCACTGTCCCTATCTACTATCTAGCGAACCCACAG
CCAAGGGAACGGGCTTGGAAAAAGTCAGCGGGGAAAGAAGACCCTGTTGAGCTTGACTCT
AGTTTGGCACTGTTTGGAGTCATGTTGAGGTGTAGCATAGGTGGGAGGCGCCGACAATGA
AATACCACCACTCTCAT--GTATCCTTACTTACTCAATCAAGCGGAAACCGTGCGTAC-G
GGTTTCCGTCCGACCTAGCGGCTCGGAGTGATCCGATTTGAGGACACTGTCAGATCGGGA
GTTTGACTGGGGCGGTACATCTGTTAAACAATAACGCAGGTGTCCTAAGGCTGGCTCAGC
GAGGTCAGAAACCTCGTGTAGAGCAAAAGGGCAAATGCCAGCCTGAATCTCATGTCTACT
ATGCATGAGACCTGCTAACGCAGGGCCTAGCGATCCTCT----------TTGCT-GAAGA
GCTTTCGGTTAGAGGTGACAGAAAAGTTACCACAGGGATAACTGGTTTGTGGCAGCCAAG
CGTTCATAGCGACGTTGCTTTTTGATCCTTCGATGTCGGCTCTTCCTATCATTGCGAAGC
AGAATTCGCCAAGCGTCGGATTGTTCACCCGCCAATAGGGAACGTGAGCTGGGTTTAGAC
CGTCGTGAGACAGGTTAGTTTTACCCTACTGATAGTCATTGCGATAGTAATCCTGCTCAG
TACGAGAGGAACCGCAGGTTCGGACACTTGGGTCACGCACTCGGTCGACAGGCCGGTGGT
GC
>Psocoptera Cerastipsocinae sp. NKU-002
TAAGCCATGCATGTCTCAGTGCAAGCTATAGTGAAACCGCGAAAGGCTCATTAAATCAGT
TATGGTTCCTTTGATGGTTACTTGGATAACTGTGGTAATTCTAGAGCTAATACATGCGAG
CCCCGACCGGAAGGGGTGCTTTTATTAG-AT-CAAAACCAATCTTGGT--GACTCTGAAT
AACTGATCGCATGGTACC-GGCGACGCATCTTTCAAATGTCTGACTTATCAACTTTCGAT
GGTAGGCTCTGTGCCTACTATGGTTGTAACGGGTAACGGGGAATCAGGGTTCGATTCCGG
AGAGGGAGCCTGAGAAACGGCTACCACATCCAAGGAAGGCAGCAGGCGCGCAAATTACCC
ACTCCCAGATCGGGGAGGTAGTGACGAAAAATAACGATGCAGAACTCGAGGCTCTGCAAT
CGGAATGGGTACACTCTAAATC-ATTTAACGAGTATCAATTGGAGGACAAGTCTGGTGCC
AGCACCCGCGGTAATTCCAGCTCCAATAGCGTATATTAAAGTTGTTGCGGTTAAAAAGCT
CGTAGTTGGATCTGTGTTCTAAGCTGTCGGTTCACCGTTAACTGACATGTAACGTCCTG-
CCGGCCTGTCTTGATTCTCTTCATTGAGTGTTGAGGCGGGCCGGCACGTTTACCTTGAAC
AAATTTGAGTGCTTAAAGCAGGCGCCGGT-GTGCATGGAATAATATAATAG-GACCGCGG
TTCTATGTTGGTTTTCAGAATCGAGGTAATGATTAATAGGGACTGGCGGGGGCATTAGTA
TTGCGACGTTAGAGGTGAAATTCTTGGATCGTCGCAAGACTAACCTAAGCGAAAGCATTT
GCCAAGGATGCTTCCATTAATCAAGAACGAAAGTTAGAGGTTCGAAGGCGATCAGATACC
GCCCTAGTTCTAACCATAAACGATGCCAGCCAGCGATCCGTCGACGTTCGACTCGACGGG
CAGCTTGGGAAACTAAAGCATTTGGGTTCCGGGGGAAGTATGGTTGCAAAGCTGAAACTT
AAAGGAATTGACGGAAAGGCACCACCAGGAGTGGAGCCTGCGGCTTAATTTGACTCAACA
CGGGAAATCTCACCAGGCCAGAACACCAGGTGGATTGACAGATTGAGAGCTCTTTCTTGA
TTTGGTGGGTGGTGGTGCATGGCCGTTCTTAGTTGGTGGAGCGATTTGTCTGGTTAATTC
CGATAACGAACGAGACTCCAGCCTACTAACTAGACGCCAGTATCTGGCGGTTCTTCTTAG
AGGGACAGGCGGTGCCGCACGAGACGGAGCAATAACAGGTCTGTAATGCCCTTAGATGTT
CTGGGCCGCACGCGCGCTACACTGAAGGAATCAACGTGTCCTTGGCCGAAAGGTCCGGGT
AACCCGTTGAACCT------------------CCTTCGTGCTAGGGATTGGGGCTTGCAA
TTTTTCCCCATAAACGAGGAATTCCTAGTAAGTACGAGTCATAAGCTCGTGTTGATTAAG
TCCCTGCCTTTTGTGCACACCGCCCGTCGCTACTACCGATTGAACGATTTAGTGAGGTCT
TCAGACCTGTGCGCGAGAAACGGGAAGAGCTCAGCATCGAATCCTGCGTTTGGAAATGTG
ATGTTTGGGAGGATTCTACTCGTCCAA-GTCCCTTGAACGGGGCTCCCATAGAGGGTGCC
AGGCCCGTGAGCTGGATCTCTCCTTAGAGTCGGGTTGCTTGGGAGTGCAGCCCTAATCTG
GTGGTATACTCCATCGAAAGCTAAATATGTCTGTGAGACCGATAGCGAACAAGTACCGTG
AGGGAAAGTTGAAAAGGACTTTGAAGAGAGAGTTCAATA-GTACGTGAAACCGTTTAGGG
GTAAACACGTGAAACTCGATAAGGGAGATTC-ACGCACTTCTCCCTCGTCGCGACCGGTT
GGGCCCGACTGTAGTCGTGCGGCGTATCGGGCAGATTACGTGACCCGTCTTGAAACACGG
ACCAAGGAGTCTAACATGTGCGCAAGTCAAAGGGAAACCTTAAGGCGAAATGAAAGTAAA
TGGGAGGATGCACTCCCGGGGGGTTTCGAGGCCCACCAAGAGCGTACACGTTGGGACCCG
AGAGATGATGAACTAAACCTGGTCAGGACGAAGTCAGGGGAAACCCTGATGGAGGTCCGT
CGAGATTCTGACGTGCAAATCGATCTCTCGAACTGGGCTTAGGGGCGCAAGACCAATCGA
ATCATCTGTTAGCTGGTTTCACCGGAAGTTTCCCTCAGGATAGCTGGCGCACGTGTTACA
TCCGGTAAAGCGAATGATTAGTGGCCTTGGGGTCGAAATGACCTCAACCGATTCTCAAAC
TTTAAATGGGTGTGTACCTCGACTTGCTATGAAGTCGGGGAAAACGTGTGCCAAGTGGGC
CAATTTTGGTAAGCAGAACTGGCGCTGTGGGATGAACCAAACGCTGAGTTAAGGTGCCTA
AATCATCG-CTCATGAGATACCATGAAAGGCGTTGGTTGCTGGAGACAGCAGGACGGTGG
CCATGGAAGTCGGAATCCGCTAAGGAGTGTGTAACTACTCACCTGCCGAAGCAACTAGCC
CTGAAAATGGATGGCGCTGAAGCGATGTACCTATACTCGGCCGTCAGGGCAAAGCCCTGA
CGAGTACGGTGGACGTAATGGTGTGCGTAGAAGGGTCTGGGCGTGAGCCTGCCTGGAGCC
GCCATTAGTGCAGATCTTGGTGGTAGTAGCAAATACTCGATAGAGGACCTGGAGGACTGA
AGTGGAGCAGGGTTTCGTGTGAACAGCAGTTGCACTCGAGTCAGTCGATCCTAAGCACTA
GGGGAAACCCGAGTGCGAAAGGGAATCTGGTTCATATTCCAGAACCTGGC-CGGAACCGG
GGCATTCGTCGGGGCAACCCAAAAGAACCTGGAGACGCCGTCGAGAGATCCTGGAAGAGT
TTTCTTTTCTGTATAAGCGTTCGAGTTCCCTGGAATCCTCTAGCAGGGAGATAGGG-TTT
GGAACGCGAA-GAGCACT-------GCAGTT---GCAGCAGTGTCGGGA-TCTTCTCGGA
CCTTGAAAATCCAGGGGAGGGCCACGC-TTCGGGCCAGATCGTACCCATAT-CCGCAGCA
GGTCTCCAAGGTCAATAGCCTCTAGTCGATAGAATAATGTAGGTAAGGGAAGTCGGCAAA
TTCGATCCGTAACTTCGGGAAAAGGATTGGCTCTGAGGATTGGAGTAACG-GGCTCGATA
GGGAA-GCGG-TGCTGCGG-GACTGTGTTGTACTCGGTCCCGT-GGTTCCGTGGAACTGT
CGTTGCGAGGCCTCTTCGTTCACTATTCAACAATTAACTCAGAACTGGCACGGACCCGGG
GAATCCGACTGTCTAATTAAAACAAAGCTTTGCGAAGGACCGAAAGGTTGTTGACGCAAA
GTGATTTCTGCCCAGTGCCAAGAATGTTACCACGAAGAAATTCGAAAAAGCTCTGGTAAA
CGGCGGGAGTAACTATGACTCTCTTAAGGTAACCAAATGCCTCGTCATCTAATTAGTGAC
GCGCATGAATGGATTAACGAGATTCCCACTGTCCCTATCTACTATCTAGCGAAACCACTG
CCAAGGGAACGGGCTTGGAAAA-ATCAGCGGGGAAAGAAGACCCTATTGAGTTTGACTCT
AGTCTGGCACTGTAAGGAGACATGA-GAGGTGTAGCATAAGTGGGAGCATGCAACAGTGA
AATACCACTACTTTCAT-TGTTTCTTTACTTATTCGATGAAGCGGAGAACGTGCGCGCTA
CGCTTTTTTAGCTTTAAACGCCCGCGCGTGATCCGATTCGAAGACACTGCCAGGCGGGGA
GTTTGACTGGGGCGGTACATCTGTCAAAGAATAACGCAGGTGTCCTAAGGCCAGCTCAGT
GAGGACAGAAACCTCGCGTAGAGCAAAAGGGCAAAAGCTGGCTTGATCCCGATGTTCAGT
ACGCATAGGGACTGCGAAAGCACGGCCTATCGATCCTTT----------TGGCATCTAGA
GTTTAGAGCAAGAGGTGTCAGAAAAATTACCATAGGGATAACTGGCTTGTGGCGGCCAAG
CGTTCATAGCGACGTCGCTTTTTGATCCTTCGATGTCGGCTCTTCCTATCATTGCGAAGC
AGAATTCGCCAAGCGTCAGATTGTTCACCTGCTAACAGGGAACGTGAGCTGGGTTTAGAC
CGTTGTGAAACAGGTTAGTTTTACCCTACTGATAGTCGTTGCGACAGTAATCCTGCTCAG
TACGAGAGGAACCGCAGGTTCGGACATTTGGTTCA-GCACCCGGTCGAACGACCGTTAGT
GC
>Psocoptera Psocidae sp. NKU-003
------------GTCTCAGTGCA-GCTAATGTGAAACCGCGAAAGGCTCATTAAATCAGT
TATGGTTCCTTTGATGGTTACTTGGATAACTGTGGTAATTCTAGAGCTAATACATGCGAG
CCCCGACCGGAAGGGGTGCTTTTATTAG-AT-CAAAACCAATCTTGGT--GACTCTGAAT
AACTGATCGCATGGTACC-GGCGACGCATCTTTCAAATGTCTGACTTATCAACTTTCGAT
GGTAGGCTCTGTGCCTACTGTGGTTGTAACGGGTAACGGGGAATCAGGGTTCGATTCCGG
AGAGGGAGCCTGAGAAACGGCTACCACATCCAAGGAAGGCAGCAGGCGCGCAAATTACCC
ACTCCCAGATCGGGGAGGTAGTGACGAAAAATAACGATGCAAAACTCGAGGCTTTGCAAT
CGGAATGGTTTAATTATAAATC-TCTTAAAGAGTATCAATTGGAGGACAAGTCTGGTGCC
AGCACCCGCGGTAATTCCAGCTCCAATAGCGTATATTAAAGTTGTTGCGGTTAAAAAGCT
CGTAGTTGGATCTGTGTTCTAAGCTGTCGGTTCACCATTAACTGACATGTAACGTCCTG-
CCGGCCTGTCTTGATTCTCTTCATTGAGTGTTGAGGCGGGCCGGCACGTTTACCTTGAAC
AAATTTGAGTGCTTAAAGCAGGCGCCGGT-GTGCATGGAATAATATAATAG-GACCGCGG
TTCTATGTTGGTTTTCAGAGTCGAGGTAATGATTAATAGGGACTGGCGGGGGCATTAGTA
TTGCGACGTTAGAGGTGAAATTCTTGGATCGTCGCAAGACTAACCTAAGCGAAAGCATTT
GCCAAGGATGCTTCCATTAATCAAGAACGAAAGTTAGAGGTTCGAAGGCGATCAGATACC
GCCCTAGTTCTAACCATAAACGATGCCAGCCAGCGATCCGTCGACGTTCGACTCGACGGG
CAGCTTGGGAAACTAAAGCATTTGGGTTCCGGGGGAAGTATGGTTGCAAAGCTGAAACTT
AAAGGAATTGACGGAAAGGCACCACCAGGAGTGGAGCCTGCGGCTTAATTTGACTCAACA
CGGGAAATCTCACCAGGCCAGAACACCAGGTGGATTGACAGATTGAGAGCTCTTTCTTGA
TTTGGTGGGTGGTGGTGCATGGCCGTTCTTAGTTGGTGGAGCGATTTGTCTGGTTAATTC
CGATAACGAACGAGACTCCAGCCTACTAACTAGACGCCAGTATCTGGCGGTTCTTCTTAG
AGGGACAGGCGGCGCCGCACGAGACGGAGCAATAACAGGTCTGTAATGCCCTTAGATGTT
CTGGGCCGCACGCGCGCTACACTGAAGGAATCAACGTGTCCTTGACCGAAAGGTCCGGGT
AACCCGTTGAACCT------------------CCTTCGTGCTAGGGATTGGGGCTTGCAA
TTCTTCCCCATCAACGAGGAATTCCTAGTAAGTATGAGTCATAAGCTCGTGTTGATTAAG
TCCCTGCCTTTTGTGCACACCGCCCGTCGCTACTACCGATTGAACGATTTAGTGAGGTCT
TCAGACCTGTGCGCGAGAAACGGGAAGAGTCTATCATCAAATTCAACGTATTGATATGTG
ATGTTCGGGAGGATTCTACTCGTCCAA-GTCCCTTGAACGGGGCTCCCATAGAGGGTGCC
AGGCCCGTGAGCTGAATGTCTCCTTAGAGTCGGGTTGCTTGGGAGTGCAGCCCTAAGTCG
GTGGTATACTCCATCTAAGACTAATTATTTCTGCGAGACCGATAGAGAACAAGTACCGTG
AGGGAAAGTTGAAAAGGACTTTGAAGAGAGAGTTCAATA-GTACGTGAAACCGTTTAGGG
GTAAACACGTGAGACTCGATAAGGGGAATTC-ACGCATTTTCCCCTCGTCGCGACCAGTT
GGGCCCGGCTGTAGTCGTGCGACGTATCGGGCAGATTACGTGACCCGTCTTGAAACACGG
ACCAAGGAGTCTAACATGTGCGCAAGTCAAAGGGAAACCTCAAGGCGAAATGAAAGTGAA
TGGGAGGATGCACTCCCGGGGCGTTTCGAGGCGCACCTAGAGCGTACACGTTGGGACCCG
AGAGATGATGAACTAAACCTGGTCAGGACGAAGTCAGGGGAAACCCTGATGGAGGTCCGT
CGAGATTCTGACGTGCAAATCGATCTCTCGAACTGGGCTTAGGGGCGCAAGACCAATCGA
ATCATCTGTTAGCTGGTTTCACCGGAAGTTTCCCTCAGGATAGCTGGCGCACGTGTTACA
TCCGGTAAAGCGAATGATTAGTGGCCTTGGGGTCGAAATGACCTCAACCGATTCTCAAAC
TTTAAATGGGTGTGTACCTCGACTTGCTATGAAGTCGGGGAAAACGTGTGCCAAGTGGGC
CAATTTTGGTAAGCAGAACTGGCGCTGTGGGATGAACCAAACGCTGAGTTAAGGTGCCTA
AATCATCG-CTCATGAGATACCATGAAAGGCGTTGGTTGCTGGAGACAGCAGGACGGTGG
CCATGGAAGTCGGAATCCGCTAAGGAGTGTGTAACTACTCACCTGCCGAAGCAACTAGCC
CTGAAAATGGATGGCGCTGAAGCGATGTACCTATACTCGGCCGTCAGGGCAAGGCCCTGA
CGAGTACGGTGGACGTGGTGGTGTGCGTAGAAGGGTCTGGGCGTGAGCCTGCCTGGAGCC
GCCATTAGTGCAGATCTTGGTGGTAGTAGCAAATACTCGATAGAGGACCTGGAGGACTGA
AGTGGAGCAGGGTTTCGTGTGAACAGCAGTTGCACTCGAGTCAGTCGATCCTAAGCACTA
GGGGAAACCCGAGTGCGAAAGGGAATCTGGTTCATATTCCAGAACCTGGC-CGGAACCGG
GGCATTCGTCGGGGCAACCCAAAAGAACCTGGAGACGCCGTCGAGAGATCCTGGAAGAGT
TTTCTTTTCTGTATAAGCGTTCGAGTTCCCTGGAATCCTCTAGCAGGGAGATAGGG-TTT
GGAACGCGAA-GAGCACT-------GCAGTT---GCAGCAGTGTCGGGA-TCTTCTCGGA
CCTTGAAAATCCAGGGGAGGGCCACGC-TTCGGGCCAGATCGTACCCATAT-CCGCAGCA
GGTCTCCAAGGTAAATAGCCTCTAGTTGATAGAATAATGTAGGTAAGGGAAGTCGGCAAA
TTCGATCCGTAACTTCGGGATAAGGATTGGCTCTGAGGATTGGGGTAACG-GGCTCGATA
GGGAA-GCGG-TGCTGCGG-GACTGTGTTGTACTCGGTCCCGT-GGTTCCGTGGAACTGT
CGTTGCGAGGCTTCTTCGTTCACTATTCAACAATTAACTCAGAACTGGCACGGACCAGGG
GAATCCGACTGTCTAATTAAAACAAAGCATTGCGAAGGACCTAGCGGTTGATGACGCAAT
GTGATTTCTGCCCAGTGCCAAGAATGTTAATACGAAGAAATTCGAACAAGCTCCGGTAAA
CGGCGGGAGTAACTATGACTCTCTTAAGGTAACCAAATGCCTCGTCATCTAATTAGTGAC
GCGCATGAATGGATTAACGAGATTCCCACTGTCCCTATCTACTATCTAGCGAAACCACTG
CCAAGGGAACGGGCTTGGAAAA-ATCAGCGGGGAAAGAAGACCCTATTGAGTTTGACTCT
AGTCTGGCACTGTAAGGAGACATGA-GAGGTGTAGCATAAGTGGGAGCATGCAACAGTGA
AATACCACTACTTTCAT-TGTTTCTTTACTTATTCGATTAAGCGGAGAACGTACGCGTTA
CGCTATTTTAGCTTTAAACGCCCGCGCGTGATCCGATTCGACGACACTGCCAGGCGGGGA
GTTTGACTGGGGCGGTACATCTGTCAAAGAATAACGCAGGTGTCCTAAGGCCAGCTCAGT
GAGGACAGAAACCTCGCGTAGAGCAAAAGGGCAAAAGCTGGCTTGATCCCGATGTTCAGT
ACGCATAGGGACTGCGAAAGCACGGCCTATCGATCCTTT----------TGGCATCTAGA
GTTTAGAGCAAGAGGTGTCAGAAAAATTACCATAGGGATAACTGGCTTGTGGCGGCCAAG
CGTTCATAGCGACGTCGCTTTTTGATCCTTCGATGTCGGCTCTTCCTATCATTGCGAAGC
AGAATTCGCCAAGCGTCAGATTGTTCACCTGCTAACAGGGAACGTGAGCTGGGTTTAGAC
CGTTGTGAAACAGGTTAGTTTTACCCTACTGATAGTCGTTGCGACAGTAATCCTGCTCAG
TACGAGAGGAACCGCAGGTTCGGACATTTGGTTCA-GCACCCGGTCGAACGACCGTTAGT
GC
>Phthiraptera Anoplura
TAAGCCATGCATGTCTCAGTGCAAGCCGAAGTGAAACCGCGAAAGGCTCATTAAATCAGC
TATAATTTAATTGATGGTTACTTGGATAACTGTGGCAATTCTAGAGCTAATACATGCGAA
TTCCGACCGGAACGAATGCTTTTATTAG-AA-CAAAACCAATCTTGAG--GAATCTGAAT
AACTGATCGCACGGTACC-GGCGACGCATCTTTCAAATGTCTGACTTATCAACTTTCGAT
GGTAGGCTACGCGCCTACCATGGTGATAACGGGTGACGGGGAATCAGGGTTCGATTCCGG
AGAGGGAGCCTGAGAAACGGCTACCACATCCAAGGAAGGCAGCAGGCGCGCAAATTACCC
ACTCCCGGCACGGGGAGGTAGTGACGAAAAATAACGATGCAGGACTCGAGGCTCTGCAAT
CGGAATGAGAACACTCTAAATC-ATTTAACGAGTATCCATTGGAGGGCAAGTCTGGTGCC
AGCAGCCGCGGTAATTCCAGCTCCAATAGCGTATATTAAGGTTGCTGCGGATAAAAAGCT
CGTAGTTTGATTTGTGTTTCGAGCGAATGGTTCCAAAGTGATTTACATGAAACCCTCCG-
ATGCGCGCGCGTGGTTTCGTTCG-CGAGCACCGCGTCGGGCCGACACGTTTACTTTGAAC
AAAACTGAGTGCTTAAAGCAGGCGCCGGT-ATGCATGGAATAATGGAATAG-GGCCACGG
TTCTATGTTGGTTTTCGGAATCGAGGCAATGATTAATGGGGACAGGCGGGGGCATTAGTA
TTGCGACGTTAGAGGTGAAATTCTTGGATCGTCGCAAGACTGACCTAAGCGAAAGCATTT
GCCAAGGATGTTTTCTTTAATCAAGAACGAAAGTTGGAGGTTCGAAGGCGATCAGATACC
GCCCTAGTTCTTACCGTAAACTATGCCGGCTAGCGATCCGTCGACGTTCGATTCGGCGGG
CAGCTTGGGAAACCAAAGCCTTCGGGTTCCGGGGGAAGTATGGTTGCAAAGCTGAAACTT
AAAGGAATTGACGGAAGGGCACCACCAGGAGTGGAGCTTGCGGCTTAATTTGACTCAACA
CGGGAAACCTCACCAGGCCCGGGCACCGGAAGGATTGACAGATCAAGAGCTCTTTCTTGA
TTCGGTGGGTGGTGGTGCATGGCCGTTCTTAGTTGGTGGAGCGATTTGTCTGGTTAATTC
CGATAACGAACGAGACTCTAGCCTGTTAACTAGGCGCCGGCATCTGTCGGCGCTTCTTAG
AGGGACAAGCGGCGCCGCGCGAGATTGAGCAATAACAGGTCTGTGATGCCCTTAGATGTT
CTGGGCCGCACGCGTGCTACACTGAAGGAATCAACGTGTCCTAGGCCGAGAGGTCCGGGT
AACCCGTTGAATTT------------------CCTTCGTGGTAGGGATCGGGGCTTGCAA
TTGTTTCCCGTGAACTAGGAATTCCCAGTAAGCGCGAGTCATAAGCTCGCGTTGATTACG
TCCCTGCCCTTTGTACACACCGCCCGTCGCTACTACCGATCGAACGATTTAGTGAGGTCT
TTGGACTCGTACGCGGGAAACGGGAAGAGCCCAGCGCCGAATCCCACTACGGGAAATGTG
GCGTGAGGGAGGTCTCTACACGTCCAA-GTCCCTTGAAAGAGGCCTCCGTAGAGGGTGCC
AGGCCCGTGACGCGAGCGTCTCCTCAGAGTCGGGTTGCTTGGTAGTGCAGCCCAAAGCAG
GTGGTATACTTCATCTAAGGCTAAACAAGGCCACGAGACCGATAGCGAACAAGTACCGTG
AGGGAAAGTTGAAAAGGACTTTGAAGAGAGAGTTCAACA-GTACGTGAAACCGTTTTGGG
GTAAGCGCGTGAAACTCGAAGCGGGAGATTC-GCGCACTTCTCCCCCGTCGCGACCGGCT
GGCGCCGGCCGTAGTCCAGCGACGGTTTCGGGGATTCACGCGACCCGTCTTGAAACACGG
ACCAAGGAGTCTAACATGTGCGCGAGTCATGGGGAGACCCGCAGGCGAAGTGAAAGCAAC
GGGGAAAATGCAGTCTCGGGGCGTCTCGAGGCGCATCGCGAGCGCACACGTTGGGACCCG
AGAGATGATGAACTATACCTGGTCAGGACGAAGTCAGGGGAAACCCTGATGGAGGTCCGT
CGAGATTCTGACGTGCAAATCGATCTCTTGAACTGGGCATAGGGGCGAAAGACTAATCGA
ATCATCTGTTAGCTGGTTTCGCCGGAAGTTTCCCTCAGGATAGCTGGCGCGCGTGTTTCA
TCCGGTAAAGCGAATGATTAGCGGTCTTGGGATCGAAAAGATCTCAACCGATTCTCAAAC
TTTAAATGGGTGAGATCGTACGACTTGCTTGAAATCGAAAAAAACACGTGCCAAGTGGGC
CATTTTTGGTAAGCAGAACTGGCGCTGTGGGATGAACCAAACGCCGAGTTAAGGCGTCTA
AATCAACG-CTCACGAGATACCATGAAAGGCGTTGGCTTCTATAGACAGCAGGACAGTGG
CCATGGAAGTTGGAATCTGCTAAGGAGTGTGTAACAACTCACCTGCCGAAGGAGCTAGCC
CTGAAAATGGATGACGCTTAAGCGTTGTGCCTATACTCGGCCGTCAAGGCAAAGCCTTGA
CGAGTACGGTGTACGAGGCGGTGTGCGCAGAAGGGCCTCGCCGCGAGGCGACCTGGAGCC
GCCGTCTGTGCAGATCTTGGTGGTAGTAGCAATGACTCGATAGAGGACCTTGAGGACTGA
AGTGGAGAAGGGTTTCGTGTGAACAGCAGTTGGACACGAGTCAGTCGATCCTAAGCACTA
GGGAAAACCCGAGTGCGAAAGGGAATCCGGTTCATATTCCGGAACCTGGG-CGGAACCGG
AGCGTTCGTCGGGGCAACCCAAAAAAACCAGGAGACGCCGTCTGGAGATCCCGGAAGAGT
TTTCCTTTCTCTATGAGCGTTCGAGTTCCATGGAATCCTCTAGCAGGGAGATATGG-TTT
GGAACGCGAA-GAGCATC-------GCAGTT---GCGGCGGTGTCGGGA-TTCTCACGGA
CCTTGAAAATCCGGGGGACGGCCACGT-CTCGCGCCAGATCGTACCCATAT-CCGCAGCA
GGTCTCCAAGGTTAGCAGCCTCTAGTCGGTAGAATAATGTAGGTAAGGGAAGTCGGCAAA
ACGGATCCGTAACTTCGGGATAAGGATTGGCTCTGAGGATCGGGGCGACG-GGCCCGGCA
GGAAA-GCAG-AATCGTGG-GACTGAGCAGCTCGAACGGACTC-GGACGCGTAGAAACGT
T-TTGCGAGTCCTCGTCGTCCGCCGACAAACGATCGACTCAGAACTGGCACGGACAAGAG
GAATCCGACTGTTTAATTAAAACAAAGCATTGCGACGGCCCCAGTGGGTGTTGACGCAAT
GTGATTTCTGCCCAGTGAATCGAATGTGAAGACGAAGAAATTCGAAAAAGCTCATTTAAA
CGGCGGGAGTAACTATGACTCTCTTAAGGTAGCCAAATGCCTCGTCATCTAATTAGTGAC
GCGCATGAATGGATTAACGAGATTCCTTCTGTCCCTATCTACTATCTAGCGAAACCACTG
CCAAGGGAACGGGCTTGGAAAA-ATCAGCGGGGAAAGAAGACCCTGTTGAGCTTGACTCT
AGTCTGGCACTGTAAGGAGACGTGA-GAGGCGTAGAATAAGTGGGAGATGTCGCCAGTGA
AATACCACTACTTTCAT-TGTTTCTTTACTTATTCGATGAAGCGGAAAACGTGCGCGTTA
CGATTTTCTTGCGTTAAGCGACCCGACGCGATCCGATTCGAAGACACTGCCAGGTGGGGA
GTTTGACTGGGGCGGTACATCCGTCAAAGAATAACGCA-GTGTCCTAAGGCCAGCTCAGT
GAGGACAGAAACCTCGCGTAGAGCAAAAGGGCAAAAGCTGGCTTGATCCCGATGTTCAGT
ACGCATAGGGACTGCGAAAGCACGGCCTATCGATCCTTT----------TGGCATCTAGA
GTTTAGAGCAAGAGGTGTCAGAAAAATTACCATAGGGATAACTGGCTTGTGGCGGCCAAG
CGTTCATAGCGACGTCGCTTTTTGATCCTTCGATGTCGGCTCTTCCAATCATTGCGAAGC
AGAATTCGCCAAGCGTCAGATTGTTCACCTGCTAACAGGGAACGTGAGCTGGGTTTAGAC
CGTTGTGAAACAGGTTAGTTTTACCCTACTGATAGTCGTTGCGACAGTAATCCTGCTCAG
TACGAGAGGAACCGCAGGTTCGGACATTTGGTTCA-GCACCCGGTCGAACGACCGTTAGT
GC
>Hemiptera Coccoidea
TAAGCCATGCATGTCTCAGTGCAAGCCGCGGTGAAACCGCGAAAGGCTCATTAAATCAGT
TATGGTTCCTTAGATAGTTACTTGGATAACTGTGGTAATTCTAGAGCTAATACATGCGAG
TTCCGACCGGAAGGAGCGCTTTTATTAG-AT-CAAAATCGGCCTTGAC--GACTCTGAAT
AACTGATCGCACGGTACC-GGCGACGTATCTTTCAAATGTCTGCCTTATCAACTGTCGAC
GGTACGTTCGATGCTTACCGTGGTGGTAACGGGTAACGGGGAATCAGGGTTCGATTCCGG
AGAGGGAGCCTGAGAAACGGCTACCACATCCAAGGAAGGCAGCAGGCGCGCAAATTACCC
ACTCCCAGCTCGGGGAGGTAGTGACGAAAAATAACGATACGGGACTCGAGGCCCCGTAAT
CGGAATGAGTACACTTTAAAAC-CTTCAACGAGGATCAATTGGAGGGCAAGTCTGGTGCC
AGCAGCCGCGGTAATTCCAGCTCCAATAGCGTATATTAAAGTTGTTGCGGTTAAAAAGCT
CGTAGTCGGATCTGTGTCTCGCGACGTCGGACCACCGGTGCCCGGCGTGGGACGTCCTG-
CCGGT-CTGCGCGGCGATGCCCTTGTGGTTCGTAGGCGGGCCGGCACGTTTACTTTGAAC
AAATTAGAGTGCTCAAAGCAGGCGCCTGG-TCGCATGGAATAATGGAACAA-GACCTCGG
TCCCGCGCCGGTTTTCGGGACGGAGGTAATGATCAACAGAGACAGGCGTGGGCATTCGTA
CCGCGACGTTAGAGGTGAAATTCTTGGATCGTCGCGAGACGAACCGAAGCGAAAGCATTT
GCCAAGTATGTTCTCGTTGATCAAGAACGAAAGTTAGAGGTTCGAAGGCGATCAGATACC
GCCCTAGTTCTAACCGTAAACGATGCCAGCTAGCGATCCGCCGGCGTTCGACCCGGCGGG
CAGCTTGGGAAACCGAAGCTTTTCGGTTCCGGGGGAGGTATGGTTGCAAAGCTGAAACTT
AAAGGAATTGACGGAAGGGCACCACCAGGAGTGGAGCCTGCGGCTTAATTTGACTCAACA
CGGGAAACCTCACCAGGCCCGGACACCGGAAAGATTGACAGATTGAGAGCTCTTTCTTGA
TTCGGTGGGTGGTGGTGCATGGCCGTTCTTAGTTGGTGGAGCGATCTGTCTGGTTAATTC
CGATAACGAACGAGACTCTGTCCTGCTAACTAGGCGCCGGTATCTACCGCCGCTTCTTAG
AGGGACAGGCGGCGCCGCACGAGACTGAGCGATAACAGGTCTGTGATGCCCTTAGATGTT
CTGGGCCGCACGCGCGCTACACTGAAGGAATCAGCGTGTCCTGGGCCGAGAGGACCAGGA
AACCCGCTGAACCT------------------CCTTCGTGCTAGGGATCGGGGCTTGCAA
TTGTTCCCCGTGAACGAGGAATTCCCAGTAAGCGCGAGTCATCAGCTCGCGTTGATTACG
TCCCTGCCCTTTGTACACACCGCCCGTCGCTACTACCGATTGAACGACCCAGTGAGGTCT
TCGGACCGAGGTGCGAGAAACGGGAGAAGCCCAGCACCGAATCCCGCCGAGGGAAATGTG
GTGTTCGGGAGGGTCCTCCCGATCCAA-GTCCCTAGAATGGGGCCCCCGCAGAGGGTGAC
AGGCCCGTCGGGAGGTCCGCTCCTAAGAGTCGGGTTGCTTGAGAGTGCAGCCCTAAGCGG
GTGGTAAACTCCATCTAAGGCTAAATACGACCACGAGACCGATAGCGGACAAGTACCGTG
AGGGAAAGTTGAAAAGAACTTTGAAGAGAGAGTTCAATA-GTACGTGAAACCGTTCGGGG
GTAAACGGACAGAGCCCGTGACGCGGAATTC-ACGATATTTCCGCCCGTCGCGACCCGTT
CGCGCGGACGGTAGCCG-GCAGCGTCTTCGGGCCTCTTTCCGACCCGTCTTGAAACACGG
ACCAAGGAGTCTAGCGTGCGCGCGAGTCGCGGGGAAACCCGTGTACGTACGTTGTGCGAA
GGGGAAGATGCACTCCCAGGGCGTCCCGGGGCGCACCTACAGCGTGCACGCTGGTACCCG
AAAGATGGTGAACTATGCCCGGCCAGGATGAAGTCAGGGGAAACCCTGATGGAGGTCCGC
AGCGATTCTGACGTGCAAATCGATCGTCTGAGCTGGGTATAGGGGCGAAAGACTAATCGA
ACCATCTAGTAGCTGGTTCCCTCCGAAGTTTCCCTCAGGATAGCTGGCGTCGCTGTCTCA
TCCGGTAAAGCGAATGATTAGAGGCATTGGGGTCGAAACGACCTCAACCTATTCTCAAAC
TATAAACGGGCGAGATCGCGGGCTTTCCTGAGAGTCGGCGGGAACTGACGCTCAGTGGGC
CATTTTTGGTAAGCAGAACTGGCGCTGCGGGATGAACCGAACGCCGAGTTAAGGCGCCCA
AATCGACG-CGAATTAGAGCCCATAAAAGGCGTTGGTCGCTGATGACAGCAGGACGGTGG
CCATGGAAGTCGGAATCCGCTAAGGAGTGTGTAACTACTCACCTGCCGAAGCAACTAGCT
CTGAAAATGGATGGCGCTGGAGCGTCGTGCCTATACTCGGCCGTCAGGGCAACGCCCTGA
CGAGTAGGAGGGC-GCGGCGGTGCGCGCAGAAGGAGAAAACCGCGAATTCGCCTGGAACC
GCCGTCGGTGCAAATCTTGGTGGTAGTAGCAAATACTCGAGAAGGGGTCCTCGGGGCTGC
CGTGGAGAAGGGTTTCTTGTGAACAACCCTTGTTCAAGAATCAGTCGATCCTAAACCCGG
GGAGAAATCCTGGGGCGAAAGGGAATCCGGTCCGTATTCCGGAACCCGGG-CGGAACCGG
GGGCCTCGCCCGGATAACCGGAATGAACCCGGAGAACCCCCCGGGGGATCCGGGAAAAGT
TCTCTTTTCTCTGTGAGCGTTGTACCTCCCTGGAATCCGCTAGCCGGGAGATAGGG-ACG
CGAGCGCGAA-GAGCACC-------GCTCCT---GCGGCGGTGTCCGGA-TCTTCCCGGA
CCTTGAAAATCCAGGAGAGGGCCACGT-GTCGCGCCGGTTCGTACCCATAT-CCGCAGCA
GGTCTCCAAGGTAAAGAGCCTCTAGTCGATAGAATAATGTAGGTAAGGGAAGTCGGCAAA
TTGGATCCGTAACTTCGGAATAAGGATTGGCTCTGAGGAGCGGGGCGTCG-GGCTTGGTC
GGGAA-GCGG-GGCTGAGG-GCCTGGGCGAGGCTCGGTACCTT-GGCCCCGCGGATCTTC
C-TTGCGAGGTCTCTTCGGCCGCCATTTAACGCTCAGCTCAGAACTGGCACGGACCAGGG
GAATCCGACTGTCTAATTAAAACAAAGCATTGCGATGGCCCTCGCGGGTGTTGACGCAAT
GTGATTTCTGCCCAGTGCTCTGAATGTCAACGTGAAGAAATTCAAGCAAGCGCGGGTAAA
CGGCGGGAGTAACTATGACTCTCTTAAGGTAGCCAAATGCCTCGTCATCTAATTAGTGAC
GCGCATGAATGGATTAACGAGATTCCCACTGTCCCTATCTACGATCTAGCGAAACCACTG
CCAAGGGAACGGGCTTGGAAAA-ATTAGCGGGGAAAGAAGACCCTGTTGAGCTTGACTCT
AGTCTGGCACTGTAAGGAGACATGA-GAGGTGTAGCATAAGTGGGAGATATCGCCGGTGA
AATACCACTACTTTCAT-CGTTTCTTTACTTACTCGGTTAGGCGGAGCGCGTGCGTGTCA
CGGTGTTCTAGAGCCAAGCGCTCCCGCGTGATCCGATTCGAGGACACTGCCAGGCGGGGA
GTTTGACTGGGGCGGTACATCTGTCAAAGAATAACGCAGGTGTCCTAAGGCCAGCTCAGC
GAGGACAGAAACCTCGCGTAGAGCAAAAGGGCAAAAGCTGGCTTGATCTCGATGTTCAGT
ATGCATAGAGACTGCGAAAGCACGGCCTATCGATCCTTT----------TGAATTGAAGA
GTTTTCATCAAGAGGTGTCAGAAAAGTTACCACAGGGATAACTGGCTTGTGGCGGCCAAG
CGTTCATAGCGACGTCGCTTTTTGATCCTTCGATGTCGGCTCTTCCTATCATTGCGAAGC
AGAATTCGCCAAGCGTCGGATTGTTCACCCGCCAACAGGGAACGTGAGCTGGGTTTAGAC
CGTCGTGAGACAGGTTAGTTTTACCCTACTGTTGGTCGTTGCGATAGTAATCCTGCCCAG
TACGAGAGGAACCGCAGGTTCGGACATTTGGTTCATGCACTCGCTCGAGCGGGCGTTGGT
GC
>Hemiptera Aphidoidea
TAAGCCATGCATGTCTCAGTGCAAGCCGAGGTGAAACCGCGAAAGGCTCATTAAATCAGT
TGTGGTTCCTTAGATCGTTACTTGGATAACTGTGGTAATTCTAGAGCTAATACATGCGAG
TTCCGACCGGGAGGAACGCTTTTATTAG-AT-CAAAACCGGCCCTGGT--GACTCTGAAT
AACTGATCGCACGGTACC-GGCGACGCATCTTTCAAATGTCTGCCTTATCAACTGTCGAT
GGTAGGTTCCATGCCTACCATGGTGGTAACGGGTAACGGGGAATCAGGGTTCGATTCCGG
AGAGGGAGCCTGAGAAACGGCTACCACATCCAAGGAAGGCAGCAGGCGCGCAAATTACCC
ACTCCCGGAACGGGGAGGTAGTGACGAAAAATAACGATACGGGACTCGAGGCCCCGTAAT
CGGAATGAGAACACTTTAAAAC-CTTTAACGAGGATCAATTGGAGGGCAAGTCTGGTGCC
AGCAGCCGCGGTAATTCCAGCTCCAATAGCGTATATTAAAGTTGTTGCGGTTAAAAAGCT
CGTAGTCGGATCTGTGTCTCACGGTGCCGGACCACCCGTGGCCGGCCGTACGTGTCCCG-
TCGGTGCTGCGCGGTGCTCTTCACCGAGTGCCGTGGCGGGCCGACACGTTTACTTTGAAC
AAATTAGAGTGCTCAAAGCAGGCGCCTGG-TCGCATGGAATAATGGAACAG-GACCTCGG
TCCCGCGCCTGTTTTCGGGACGGAGGTAATGATCAACAGAGACGGGTGGGGGCATTCGTA
CCGAGACGTTAGAGGTGAAATTCTTGGATCGTCTCGAGACGAACTGACGCGAAAGCATTT
GCCAAGTACGTTCTCGTTGATCAAGAACGAAAGTTAGAGGTTCGAAGGCGATCAGATACC
GCCCTAGTTCTAACTGTAAACGATGCCAGCTAGCGATCCGCCGGCGTTTGACCCGGCGGG
CAGCTTGGGAAACCGAAGCTTTTCGGTTCCGGGGGAAGTATGATTGCAAAGTTGAAACTT
AAAGGAATTGACGGAAGGGCACCACCAGGAGTGGAGCCTGCGGCTTAATTTGACTCAACA
CGGGAAACCTCACCAGGCCCGGACACCGGAAAGATTGACAGATTGAGAGCTCTTTCTTGA
TTCGGTGGGTGGTGGTGCATGGCCGTTCTTAGTTGGTGGAGCGATCTGTCTGGTTAATTC
CGATAACGAACGAGACTCTGTCCTGCTAACTAGGCGCCGGTATCTACCGCCGCTTCTTAG
AGGGACAGGCGGCGCCGCACGAGACTGAGCGATAACAGGTCTGTGATGCCCTTAGATGTT
CTGGGCCGCACGCGCGCTACACTGAAGGAATCAGCGTGTCCTGGGCCGACAGGTCCGGGT
AACCCGCTGAACCT------------------CCTTCGTGCTAGGGATCGTGGCTTGCAA
TTTTTCCACGTGAACGAGGAATTCCCAGTAAGCGCGAGTCATCAGCTCGCGTTGATTACG
TCCCTGCCCTTTGTACACACCGCCCGTCGCTACTACCGATTGAACGGTCCATTGAGGTCT
TCGGAGTGGCGCGCGTGAAACGGGAAGAGCTCAAATTTGAAAGCTGGGGCGTCCGCGTTG
TAATCTCGAGACGTGTGTGCGGGACAA-GTCCCTT----GGA-ACATCGTAGAGGGTGAA
AATCCCGTTGGATACACG-CTCC-AAGAGTCGAGTAGTTTGGGATTGCTGCTCAAAGTGG
GTGGTAGACTCCATCTAAAGCTAAATATCGGGGAGAGACCGATAGCGAACAAGTACCGTG
AGGGAAAGATGAAAAGCACTTTGGAAAGAGAGTTAAA-A-GTACGTGAAATTGTCGAAAG
GGAAGCACTTGAAGTCAGCCACTTGAGACTC-ATGTATTTCTCGGTAAGCCAGCATTGGT
TTGTAGACCAAGGCTTA-GGATGCGCGTAATGGCTTTAAGTGGCCCGTCTTGAAACACGG
ACCAAGGAGTCTAACATGTGTGCGAGTTTTTGGGAAACCCATGAGCGTAATGAAAGTGAA
GGGTGAGACGCACCATCGACCGGCCCTAGGATTTAGTAAGAGCATACGGGGCCGGACCCG
AAAGAAGGTGAACTATTCCTGTATAGGGTGAAGCCAGAGGAAACTCTGGTGGAGGCTCGC
AGCGGTTCTGACGTGCGAATCGATCGTCAAATATGGGAATGGGGGCGAAAGACTAATCAA
ACCTTCTAGTAGCTGGGTTCCGCCGAAGTTTCCCTCAGGATAGCAGTGTTGACAGTTTTA
TGAGGTAAAGCGAATGATTAGGGACTCGGGGGCCTATTTAGCCTTCATCCATTCTCAAAC
TTTAAATATGTAAGAAGCTCTTGTTGCTTTGAACGTGAGCAGTATCAACACT-AGTGGGC
CATTTTTGGTAAGCAAAACTGGCGATGCGGGATGAACCGAACGCGAGGTTAAGGTGCCGG
AGTGGACG-CTCATCACACACCACAAAAGGCGTTAGTACATCTTGACAGCAGGACGGTGG
ACATGGAAGTCGGAATCCGCTAAGGACTGTGTAACAACTCACCTGCCGAATGTACTAGCC
CTGAAAATGGATGGCGCTCAAGCGTCCCACCAATACCTCGCCCTCAGGGTAATGCCCTGA
GGAGTAGGCGGAC-GTGGAGGTCAGTCACGAAGCCTA-GGGCGTGAGCCCGGCTCGAACG
GCCTCTAGTGCAGATCTTGGTGGTAGTAGCAAATACTTCAATGAGAACTTGAAGGACCGA
AGTGGGGAAAGGTTCCATGTGAACAGCAGTTGGACATGGGTTAGTCGATCCTAAGCCATA
GGGAAGTTCCGTTGGCGAAAGGGAAGCCGGTCAATATTCCGGCACCTGGG-TGGGTTTG-
---------CGCGGCAACGCAACTGAACGCGGAGACGACGGCGGGAGTCCCGGGCAGAGT
TCTCTTTTCTTCTTAACAGTCTCTCA-CCCTGAAATCGGTTTATCCGGAGCTAGGG-TTT
AAGGCTGGAA-GAGC-CC-------AGCACC---TCTGTTGGGTCCGGG-CGCTCTCGTC
CCTTGAAAATCCGCGGGAAGGAATAAT-CTCACGCCAGGTCGTACTGATAA-CCGCAGCA
GGTCTCCAAGGTGAATAGCCTCTAGTCGATAGAATAATGTAGGTAAGGGAAGTCGGCAAA
TTCGATCCGTAACTTCGGGATAAGGATTGGCTCTGAGGGTCGTGGCGCCG-GGCTTGGTC
GGGAA-GTGG-AGTCAAGG-GCCTGGGCGAGGTTCGGTCCCTT-GGCCCCACGGATCTTC
C-TTGCGAGCTCTCTTCGGCCGCCATTCAACGATCAACTCAGAACTGGCACGGACCAGGG
GAATCCGACTGTCTAATTAAAACAAAGCATTGCGATGGCCCCAACGGGTGTTGACGCAAT
GTGATTTCTGCCCAGTGCTCTGAATGTCAAAGTGAAGAAATTCAAGCAAGCGCGGGTAAA
CGGCGGGAGTAACTATGACTCTCTTAAGGTAGCCAAATGCCTCGTCATGTAATTAGTGAC
GCGCATGAATGGATTAACGAGATTCCCTCTGTCCCTATCTACTATCTAGCGAAACCACGG
CCAAGGGAACGGGCTTGGAAAA-ATCAGCGGGGAAAGAAGACCCTGTTGAGCTTGACTCT
AGTCTGGTACTGTAAGGAGACATGA-GAGGTGTAGCATAAGTGGGAGATGCCGACAGTGA
AATACCACTACTTTCAT-AGTTCCCTTACTTACTTGGTGAGGCGGAGGGCGTCCGGCCGA
CGGTATTCTCGCGCCAAGCGCCCTAGCGTGATCCGATCCAAGGAAACTACCAGGCCGGTA
GTTTGACTGGGGCGGTACATCTGTCAAATAATAACGCAGGTGTCCTATGGTCAGCTCAGC
GAGGACAGAAACCTCGCGTAGAGCAAAAGGGCAAATGCTGGCTTGATCCCGATGCTCAGT
GCGCATAGGGACTGCGAAAGCACGGCCCATCGATCCTTT----------TGGCTTGAAGA
GTTTTCAGCAAGAGGTGTCAGAAAAGTTACCACAGGGATAACTGGCTTGTGGCGGCCAAG
CGTTCATAGTGACGTCGCTTTTTGATCCTTCGATGTCGGCTCTTCCTATCATTGCGAAGC
AGAATTCGCCAAGCGTCGGATTGTTCACCCGCTAATAGGTAACGTGAGCTGGGTTTAGAC
CGTCGTGAGACAGGTTAGTTTTACCCTACTGATAGTTTTTGCGTTAGTAATCCTGCTCAG
TACGAGAGGAACCGCAGGTTCGGACATTTGGTTCATGCACTCGGTCGACAGGCCGGTGGT
GC
>Hemiptera Clypeorrhyncha
TAAGCCATGCAAGTCTCAGTACATACCTAGGTGAAACCGCAAAAGGCTCATTAAATCAGT
TATGGTTCCTTGGATCTTTACTTGGATAACTGTGGTAATTCTAGAGCTAATACATGCGAG
TCCCGACCGGAAGGGACGCTTTTATTAG-AT-CAAAACCGATCTTGGT--GACTCTGGAT
AACCGATCGCACGGTACC-GGCGACGCATCTTTCAAATGTCTGACTTATCAACTGTCGAT
GGTAGGCTCTGCGCCTACCATGGTTGTAACGGGTAACGGGGAATCAGGGTTCGATTCCGG
AGAGGGAGCCTGAGAAACGGCTACCACATCCAAGGAAGGCAGCAGGCGCGCAAATTACCC
ACTCCCGGCACGGGGAGGTAGTGACGAAAAATAACGATACGGGACTCGAGGCCCCGTAAT
CGGAATGAGTACACTTTAAATA-CTTTAACGAGTACCAATTGGAGGGCAAGTCTGGTGCC
AGCAGCCGCGGTAATTCCAGCTCCAATAGCGTATATTAAAGTTGTTGCGGTTAAAAAGCT
CGTAGTTGGATCTGTGTGCCACGCTGTCGGTTCACCGGTGACTGGCATGGGACGTCCTG-
CCGGCCCGCCGCGGTGCTCTTCACTGAGTGTCGAGGCGGGCCGGCACGTTTACTTTGAAC
AAATTAGAGTGCTCAAATCAGGTGCCTGT-GTGCATGGAATAATGGAATAG-GACCTCGG
TTCTATGTTGGTTTTTGGAACAGAGGTAATGATTAATAGGGACAGGCGGGGGCATTCGTA
TTGCGACGTTAGAGGTGAAATTCTTGGATCGTCGCAAGACGAACCTAAGCGAAAGCATTT
GCCAAGTATGTTCCCGTTAATCAAGAACGAAAGTTAGAGGTTCGAAGGCGATCAGATACC
GCCCTAGTTCTAACCATAAACGATGCCAGCCAGCGATCCGCCGAAGTTCGACTCGGCGGG
CAGCTTGGGAAACCAAAGCTTTTGGGTTCCGGGGGAAGTATGGTTGCAAAGCTGAAACTT
AAAGGAATTGACGGAAGGGCACCACCAGGAGTGGAGCCTGCGGCTTAATTTGACTCAACA
CGGGAAACCTCACCAGGCCCGGACACCGGAAGGATTGACAGATTGAGAGCTCTTTCTTGA
TTCGGTGGGTGGTGGTGCATGGCCGTTCTTAGTTGGTGGAGCGATTTGTCTGGTTAATTC
CGGTAACGAACGAGACTCTAGCCTGCTAAATAGACGCCGGTATCTACCGGCGCTTCTTAG
AGGGACAGGCGGCGCCGCACGAAACTGAGCAATAACAGGTCTGTGATGCCCTTAGATGTC
CTGGGCCGCACGCGCGCTACACTGAAGGAATCAGCGTGTCCCTGGCCGAAAGGCCCGGGC
AACCCGTTGAACCT------------------CCTTCGTGCTAGGGATTGGGGCTTGCAA
TTGTTCCCCATGAACGAGGAATTCCCAGTAAGCGCGAGTCATAAGCTCGCGTTGATTACG
TCCCTGCCCTTTGTACACACCGCCCGTCGCTACTACCGATTGAATGATTTAGTGAGGTCT
TCGGACTGGTGCGCGG--------------------------------------------
---TTAGGGAGGACTCAACCGGTCCAA-GTCCCTTGAACGGGGCCCCCGCAGAGGGTGCC
AGGCCCGTCGGGTGAGTCTCTCCTCAGAGTCGGGTTGCTTGAGAGTGCAGCCCTAAGTGG
GTGGTAAACTCCATCTAAGGCTAAATACTACCACGAGACCGATAGCGAACAAGTACCGTG
AGGGAAAGTTGAAAAGAACTTTGAAGAGAGAGTTCAACA-GTACGTGAAACCGTTCAGGG
GTAAACGGAAGAGACCCGAAAGGGGAGATTC-ACGCACTTCTCCCCCGTCGCGACCCGTT
GGGCTCGACGGTAGTCG-GCGACGGCTTCGGGCACTCGTCCGACCCGTCTTGAAACACAG
ACCAAGGAGTCTAACATGTGCGCGAGTCATTGGGAAACCCAAAGGCGCAGTGAAATCGAA
GGGGAGGATGCACTCCCGGGGCGTCCCGGGGCGCACCAAGAGCGTACACGTTGGGACCCG
AAAGATGGTGAACTATGCCTGGCCAGGACGAAGCCAGGGGAAACCCTGGTGGAGGTCCGT
AGCGATTCTGACGTGCAAATCGATCGTCAAAGCTGGGTATAGGGGCGAAAGACTAATCGA
ACCATCTAGTAGCTGGTTCCATCCGAAGTTTCCCTCAGGATAGCTGGCGTTCGATTCTCA
TGCGGTAAAGCGAATGATTAGAGGCATTGGGGCCGAAACGGCCTCAACCTATTCTCAAAC
TTTAAATGGGTGAGAACTCCGGCATGCTTTGAAGCCGGAGCGGATGAACGCCAAGTGGGC
CAATTTTGGTAAGCAGAACTGGCGCTGTGGGATGAACCAAACGCCGAGTTAAGGCGCCCG
AA-CGACG-CTCATGGGAAACCATGAAAGGCGTTGGTTGCTTAAGACAGCAGGACGGTGG
CCATGGAAGTCGGAATCCGCTAAGGAGTGTGTAACAACTCACCTGCCGAAGCAACTAGCC
CTGAAAATGGATGGCGCTGTAGCGTCGTGCCTATACTCGGCCGTCGGGGCAACGCCCCGA
CGAGTAGGATGGC-GCGGCGGTGTGCGCAGAAGGGTCCGGGCGTGAGCCCGCCTGGAGCC
GCCGCCGGTGCAGATCTTGGTGGTAGTAGCAATTACTCCAGCGAGGCCCTGGAGGACTGA
CGTGGAGAAGGGTTTCTTGTGAACAGCTGTTGCACAAGAGTCAGTCGATCCTAAGCCCTA
GGAGACATCCGAGGGCGAAAGGGAATCAGGTTCCTATTCCTGAACCCGGG-CGGAACCGG
GGCGCTCGTCGGGGTAACCCAAAAGAACCCGGAGAAGCCGACGGGAGTTCCGGAGAGAGT
TTTCTTTTCTCTATAAGCGGTCGGGGACCCTGGAATCCTCTAAGAGGGAGATAGGG-TTT
GGACCGCGAA-GAGCACC-------GCAGTT---GCAGCGGTGTCCGGA-TCTTCCCGGA
CCTTGAAAATCCGGGCGAGGGCCACGG-TCCGCGCCGGCTCGTACCCATAT-CCGCAGCA
GGTCTCCAAGGTGAATAGCCTCTAGTCGATAGAATAATGTAGGTAAGGGAAGTCGGCAAA
CCCGATCTGTAACTTCGGGATAAGGATTGGCTCTGAGGATCGTGGCGCCG-GGCTTGGTC
GGGAA-GTGG-AGCCAAGG-GCCTGGGCGCGGCTCGGTCCCTT-GGCCCCACGGATCTTC
C-TTGCGAGCGCTCTTCGGCCGCCATAGAACGATCAACTTAGAACTGGCACGGACCAGGG
GAATCCGACTGTCTAATTAAAACAAAGCATTGCGATGGCCCTAAGGGGTGATGACGCAAT
GTGATTTCTGCCCAGTGCTCTGAATGTCAACGTGAAGAAATTCAAGCAAGCGCGGGTAAA
CGGCGGGAGTAACTATGACTCTCTTAAGGTAGCCAAATGCCTCGTCATCTAATTAGTGAC
GCGCATGAATGGATTAACGAGATTCCCTCTGTCCCTACCTACTTTCTAGCGAAACCACGG
CCAAGGGAACGGGCTTGGAAGA-ATCAGCGGGGAAAGAAGACCCTGTTGAGCTTGACTCT
AGTCTGGTACTGTAAGGAGACATGA-GAGGTGTAGCATAAGTGGGAGGCGTCGGCAGTGA
AATACCACTACTTTCAT-AGTTTCCTTACTTACTTGGTGAGGCGGAGAGCGTCCGCGAGA
CGGTATTCTCGCGCCAAGCGCCCTAGCGCGATCCGATCCAAGGACACTATCAGGCGGGGA
GTTTGACTGGGGCGGTACATCTGTCAAATAATAACGCAGGTGTCCTATGGTCAGCTCAGC
GAGGACAGAAACCTCGCGTAGAGCAAAAGGGCAAATGCTGGCTTGATCCCGATGCTCAGT
GCGTATAGGGACTGCGAAAGCACGGCCCATCGATCCTTT----------TGGCATGAAGA
GTTTTCAGCAAGAGGTGTCAGAAAAGTTACCACAGGGATAACTGGCTTGTGGCGGCCAAG
CGTTCATAGCGACGTCGCTTTTTGATCCTTCGATGTCGGCTCTTCCTATCATTGCGAAGC
AGAATTCGCCAAGCGTCGGATTGTTCACCCGCCAATAGGGAACGTGAGCTGGGTTTAGAC
CGTCGTGAGACAGGTTAGTTTTACCCTACTGATGTTCGTTGCTACGGTAATCCTGCTTAG
TACGAGAGGAACCGCAGGTTCGGACATTTGGTT-ATGCACTCGGTCGACAGGCCGGTGGT
GC
>Hemiptera Archaeorrhyncha
TAAGCCATGCAAGTCTCAGTACAAGCCACAGCGAAACCGCAAAAGGCTCATTAAATCAGT
TATGGTTCCTTGGATCGTTACTTGGATAACTGTGGTAATTCTAGAGCTAATACATGCGAG
TCCCGACCGGAAGGGGCGCTTTTATTAG-AT-CAAAACCAATCTTGGT--GACTCTGAAT
AACAGATCGCACGGTACC-GGCGACGCATCCTTCAAATGTCTGCCTTATCAACTGTCGAT
GGTAGGTTCTGCGCCTACCATGGTTGTAACGGGTAACGGGGAATCAGGGTTCGATTCCGG
AGAGGGAGCCTGAGAAACGGCTACCACATCCAAGGAAGGCAGCAGGCGCGCAAATTACCC
ACTCCCGGCACGGG-AGGTAGTGACGAAAAATAACGATACGGGACTCGAGGCCCCGTAAT
CGGAATGAGTATACTCTAAATC-CTTGTACAAGTATCAATTGGAGGGCAAGTCTGGTGCC
AGCAGCCGCGGTAATTCCAGCTCCAATAGCGTATATTAAAGTTGTTGCGGTTAAAAAGCT
CGTAGTTGGATCTGTGTCCT-T-CCGCAGGTTCACCGGTGCCTGGCGTTTGACGTCCTG-
TCGGCCCGCCGCGGTGCTCTTAATCGAGTGTCGAGGCGGGCCGGCACGTTTACTTTGAAC
AAATTAGAGTGCTTCAAGCAGGCGCCTGT-GTGCATGGAATAATGGAATAG-GACCTCGG
TTCTATGTTGGTTTCCGGAATTGAGGTAATGATCAATGGGGACAGGCGGGGGCATTCGTA
TTGCGACGTTAGAGGTGAA-TTCTTGGATCGTCGCAAGAGCGACCGAAGCGAAAGCATTT
GCCAAGTATGTTCCCGTCGATCAAGAACGAAAGTTAGAGGTTCGAAGGCGATCAGATACC
GCCCTAGTTCTAACCATAAACAATGCCTGCCAGCGATCCGCCGGCGTCCGACCCGGCGGG
CAGCTTGGGAAACCAGAGCTTTTGGGTTCCGGGGGAAGTATGGTTGCAAAGCTGAAACTT
AAAGGAATTGACGGAAGGGCACCACCAGGAGTGGAGCCTGCGGCTTAATTTGACTCAACA
CGGGAAAACTCACCAGGCCCGGACACCGGAAGGATTGACAGATTGATAGCTCTTTCTTGA
TTCGGTGGGTGGTGGTGCATGGCCGTTCTTAGTTGGTGGAGCGATTTGTCTGGTTAATTC
CGATAACGAACGAGACTCTAGCCTACTAACTAGACGGTGGTATCTACCAGCGCTTCTTAG
AGGGACAGGCGGCGCCGCACGAGACTGAGCAATAACAGGTCTGTGATGCCCTTAGATGTC
CTGGGCCGCACGCGCGCTACACTGAAGGAATCAGCGTGTCCCTGTCCGAAAGGACCGGGT
AACCCGCTGAACCT------------------CCTTCGTGCTTGGGATTGGGGCTTGCAA
TTGTTCCCCATGAACGAGGAATTCCCAGTAAGCGCGAGTCATAAGCTCGCGTTGATTACG
TCCCTGCCCTTTGTACACACCGCCCGTCGCTACTACCGATTGAATGATTTAGTGAGGTCT
TCGGACCGGTGCGCGGGAACAGGGAAAAGCCCAGCGCCGAATCCCGCGCCGGGAAATGTG
GCGTTAGGGAGGGTCCCCTCGGTCCAA-GTCCCTTGAATGGGGCCCCCGCAGAGGGTGCC
AGGCCTGTCGAGGGGGCCTCTCCTTAGAGTCGGGTTGCTTGAGAGTGCAGCCCTAAGTGG
GTGGTAAACTCCATCTAAGGCTAAATACGACCACGAGACCGATAGCGAACAAGTACCGTG
AGGGAAAGTTGAAAAGAACTTTGAAGAGAGAGTTCAAGA-GTACGTGAAACCGCCCAGGG
GTAAACGGAAAAGATCCGGAAGGAGAGATTC-ACGCACTTCTCTTCCGTCGCGACCCGTT
GGCGCCGACGGTAGTCT-GCGACGGCTTCGGATTCTTATCCGACCCGTCTTGAAACACGG
ACCAAGGAGTCTAACGTGTGCGCGAGTCGTTGGGAATCCCGTGGGCGTAATGAGAGTGAA
GGGGAAGACGCACTCCCGGGGCGTCTCGAGGCGCACCCAGAGCGTACACGTTGGGACCCG
AAAGATGGTGAACTATGCCTGGCCAGGACGAAGTCAGGGGAAACCCTGATGGAGGTCCGC
AGCGATTCTGACGTGCAAATCGATCGTCTGAGCTGGGTATAGGGGCGAAAGACTAATCGA
ACCATCTAGTAGCTGGTTCCCTCCGAAGTTTCCCTCAGGATAGCTGGCGCTCGAGTCTCA
TGCGGTAAAGCGAATGATTAGAGGCCTTGGGGCCGAAACGACCTCAACCTATTCTCAAAC
TCCAAATGAGTGAGAGCCCCGGCCTGCTCTGAAGCCGTGAGGGATAGATGCCAAGTGGGC
CAATTTTGGTAAGCAGAACTGGCGCTGTGGGATGAACCAAACGCCGAGTTAAGGCGCCCG
AATCGACG-CTCATGGGAAACCATGAAAGGCGTTGGTTGCTGAAGACAGCAGGACGGTGG
CCATGGAAGTCGGAATCCGCTAAGGAGTGTGTAACAACTCACCTGCCGAAGCAACTAGCC
CTGAAAATGGATGGCGCTCTAGCGTCGTGCCTATACTCCGCCGTCAAGGCAAAGCCTTGA
CGAGTAAGAGCGTCGCGGCGGTGAGCGCAGAAGGGTCTGGGCGTGAGCCCGCCTGGAGCC
GCCGCCGGTGCAGATCTTGGTGGTAGTAGCAAATACTCCAGCGAGGCCCTGGAGGACTGA
TGTGGAGAAGGGTTTCTTGTGAACAGCCGTTGCACAAGAGTCAGTCGACCCTAAGCCCTA
GGAGAAATCCGAGGGCGAAAGGGAATCCGGTTCCTATTCCGGAACCCGGG-CGGAACCGG
GGCGCTCGTCGGGGTAACCCAAAATGACCCGGAGACGCCGGCGGGAGGTCTGGGAAGAGT
TGTCTTTTCTTTATAAGCGTTCGAGTTCCCTGGAATCCTATAGCAGGGAGATAGGG-TTT
GGAACGCGAA-GAGCACC-------GCAGTT---GCGGCGGTGTCCGGA-CCTTCCCGGA
CCTTGAAAATCCGGGTGAGGGCTACGT-GTCGCGCCGGCTCGTACCCATAT-CCGCAGCA
GGTCTCCAAGGTTAAGAGCCTCTAGTCGATAGAATAATGTAGGTAAGGGAAGTCGGCAAA
CTGGATCCGTAACTTCGGAACAAGGATTGGCTCTGAGGATCGGGGCGTCG-GGCTTGGTC
GGGAA-GCGG-GGCTAAGG-GCCTGGGCGAGGCTCGGTCTCTT-GGCCCCGCGGATCTTC
C-TTGCGGGGTCCCTTCGGCCGCCATTCAACGATCAACTCAGAACTGGCACGGACCGGGG
GAATCCGACTGTCTAATTAAAGCAAAGCATTGCGATGGCCCCAGTGGGTGTTTACGCAAT
GTGATTTCTGCCCAGTGCTCTGAATGTCAAAGTGAAGAAATTCAAGCAAGCGCGGGTAAA
CGGCGGGAGTAACTATGACTCTCTTAAGGTAGCCAAATGCCTCGTCATCCAATTAGTGAC
GCGCATGAATGGATTAACGAGATTCTCGCTGTCCCTATCTACTATCTAGCGAAACCACTG
CCAAGGGAACGGGCTTGGAAAA-ATTAGCGGGGAAAGAAGACCCTGTTGAGCTTGACTCT
AGTCTGGCACTGTAAGGAGACATGA-GAGGTGTAGCATAAGTGGGAGGCTTCGACGGTGA
AATACCACTACTTTCAT-CGTTTCCTTACTTACTCGGACAGGCGGAAAGCGCGTCCGGAA
CGGTGTTCTCGCGCCAAGCGCCCTCGCGTGATCCGATTCGAGGACACAGCCAGGCGGGGA
GTTTGACTGGGGCGGTACATCTGTCAAATGATAACGCAGGTGTCCTAAGGCCAGCTCAGC
GAGGACAGAAACCTCGCGTAGAGCAAAAGGGCAAATGCTGGTTTGATCCCGATGTCCAGT
ACGCATAGGGACTGCGAAAGCACGGCCTGTCGATCCTTT----------TGGCTTGAAGA
GATTTCAGCAAGAGGTGTCAGAAAAGTTACCACAGGGATAACTGGCTTGTGGCGGCCAAG
CGTTCATAGCGACGTCGCTTTTTGATCCTTCGATGTCGGCTCTTCCTATCATTGCGAAGC
AGAATTCGCCAAGCGTCGGATTGTTCACCCGCCAATAGGGAACGTGAGCTGGGTTTAGAC
CGTCGTGAGACAGGTTAGTTTTACCCTACTGATGGTCGTTGCGATAGTAATCCTGCTCAG
TACGAGAGGAACCGCAGGTTCGGACATTTGGTTCACGCACTCGGTCGAGCGGCCGATGGT
GC
>Hemiptera Coleorrhyncha
TAAGCCATGCAAGTCTCAGTACAAGCCGAGGTGAAACCGCAAAAGGCTCATTAAATCAGT
TATGGTTCCTTGGATCGCTACTTGGATACCTGTGGTAATTCTAGAGCTAATACATGCGAG
TCCCGACCGGAAGGGACGCTTTTATTAG-AT-CAAAACCAATCTTGGT--GACTCTGAAT
AACAGATCGCACGGTACC-GGCGATGCATCTGTCAAATGTCTGCCTTATCAACTGTCGAT
GGTAGATTTTGCGCCTACCATGGTTGTGACGGGTAACGGGGAATCAGGGTTCGATTCCGG
AGAGGGAGCCTGAGAAACGGCTACCACATCCAAGGAAGGCAGCAGGCGCGCAAATTACCC
ACTCCCGGCACGGGGAGGTAGTGACGAAAAATAACGATACGGGACTCGAGGCCCCGTAAT
CGGAATGAGTACACTTTAAATC-CTTTAACGAGGATCAATTGGAGGGCAAGTCTGGTGCC
AGCAGCCGCGGTAATTCCAGCTCCAATAGCGTATATTAAAGTTGTTGCGGTTAAAAAGCT
CGTAGTCTGATCTGTGTCCCACACTGTCGGTTCACTAGTGACTGGCATGGGACGTCCTG-
CCGGCCCGTCGCGGTGCTCTTTACTGAGTGTCGAGGCGGGCCGGCTCGTTTACTTTGAAC
AAATTTGAGTGCTTAAAGCAGGCGCCTGT-GTGCATGGAATAATGGAATAG-GACCTCGG
TTCTATGTTGGTTTTCGGAACCGAGGTAATGATTAATAGGGACAGGCGGGGGCATTCGTA
TTGCGACGTTAGAGGTGAAATTCTTGGATCGTCGCAAGACGGACTTAAGCGAAAGCATTT
GCCAAGTATGTTCTCGTTGATCAAGAACGAAAGTTAGAGGTTCGAAGGCGATCAGATACC
GCCCTAGTTCTAACCATAAACGATGCCAGCCAGCGATCCGCCGAAGTTCGACTCGGCGGG
CAGCTTGGGAAACCAAAGCTTTTGGGTTCCGGGGGAAGTATGGTTGCAAAGCTGAAACTT
AAAGGAATTGACGGAAGGGCACCACCAGGAGTGGAGCCTGCGGCTTAATTTGACTCAACA
CGGGAAACCTCACCAGGCCCAGACACTGGAAGGATTGACAGACTGAGAGCTCTTTCTCGA
TTCAGTGGGTGGTGGTGCATGGCCGTTCTTAGTTGGTGGAGCGATTTGTCTGGTTAATTC
CGATAACGAACGAGACTCTAGCCTACTAACTAGGCGCCGGTATCTACCGGCGCTTCTTAG
AGGGACAGGCGGCGCCGCACGAGACTGAGCAATAACAGGTCTGTGATGCCCTTAGATGTC
CTGGGCCGCACGCGCGCTACACTGAAGGAATCAACGTGTCCCTGGCCGAAAGGTCCGGGT
AACCCGCTGAACCT------------------CCTTCGTGCTAGGGATTGGGGCTTGCAA
TTGTTCCCCATGAACGAGGAATTCCCAGTAAGAGCGAGTCATAAGCTCGCTTTGATTACG
TCCCTGCCCTTTGTACACACCGCCCGTCGCTACTACCGATTGAATGATTTAGTGAGGTCT
TCGGACTGGTGCGCGGGAACAGGGAAGAGCCCAGCACTGAATCCCGCGCTGGGAAATGTA
GTGTTCGGGAGAATCCTCCCGGCCCAA-GTCCCTTGAATGGGGCCCCCGCAGAGGGTGCC
AGGCCCGTCGGGTGGATCTCTCCTTAGAGTCGGGTTGCTTGAAAGTGCAGCCCTAAGTGG
GTGGTAAACTCCATCTAAGGCTAAATATGACCACGAGACCGATAGCGAACAAGTACCGTG
AGGGAAAGTTGAAAAGAACTTTGAAGAGAGAGTTCAAGA-GTACGTGAAACCGTTCAGGG
GTAAACGGAAGAGACCCGAAAGGGGAGATTC-ACGCACTTCTTCCCCGTCGCGACCCGTT
GGGCCCGACGGTAGTCG-GCGACGGCTTTGGGCACTCATCCGACCCGTCTTGAAACACGG
ACCAAGGAGTCTAACATGTGCGCGAGTCATTGGGAAACCCAAAGGCGCAATAAAAGTGAA
GGGGAAGATGCACTCCCGGGGCGTCTCGAGGCGCACCCAGAGCGTACACGTTGGTACCCG
AAAGATGGTGAACTATGCCTGGCGAGGACAAAGTCAGGGGAAACCCTGATGGAGGTCCGT
AGCGATTCTGACGTGCAAATCGATCGTCAAAGCTGGGTATAGGAGCGAAAGACTAATCGA
ACCATCTAGTAGCTGGTTCCCTCTGAAGTTTCCCTCAGGATAGCTGGTGTTCGAGTCTCA
TCCGGTAAAGCGAATGATTAGAGGCCTTGGGGCCGAAACGACCTCAACCTATTCTCAAAC
TTTAAATGGGTGAGATCTCCGGCTTGCTCTGAAGCCGGAGGGGATGAATGCCAAGTGGGC
CAATTTTGGTAAGCAGAACTGGCGCTGTGGGATGAACCAAACGCCGGGTTAAGGCGCCCG
AAACAACG-CTTATGGGAGACCATGAAAGGCGTTGGTTGCTTAAGACAGCAGGACGGTGG
CCATGGAAGTCGGAATCCGCTAAGGAGTGTGTAACAACTCACCTGCCGAAGCAACTAGCC
CTGAAAATGGATGGCGCTGTAGCGTTGTGCCTATACCCGGCCGCCAAGGCAAAGCCTTGG
TGAGTAAGAGGGGCGCGGCGATGTGCGCTGAAGGGTCTGGGCGCGAGCCCGCCTGGAGCC
GTCGCCGGTGCAGATCTTGGTGGTAGTAGCAAATACTCTAGCGAGGCCCTGGAGGACTGA
TGTGGAGAAGGGTTTCTTGTGAACAGCTGTTGCACAAGAGTCAGTCGATCCTAAGCCCTA
GGCGAAAGCTTAGGGCGAAAGGGAATCCGGTTCCTATTCCGGAACCCGGG-CGGGACCGG
GGCGCTCGTCGGGGCAACCCAAAGAGACACGGAGACGCCGTCGGGAGATCCGGGAAGAGT
TTTCTTTTCTGCATAAGCGTTCGAGTTCCCTGGAATTCTCTAGCAGAGAGATAGGG-TTT
GGAACGCGAA-GAGCACC-------GCACTT---GCGGCGGTGTCCGGA-TCTTCCCGGA
CCTTGAAAATCCGTGAGAGGGCCACGT-CCCGCGCCGGATCGTACCCATAT-CCGCAGCA
GGTCTCCAAGGTGAATAGCCTCTAGTCGATAGACTAATGTAGGTAAGGGAAGTCGGCAAA
TTGGATCTGTGACTTCGGAAAAAGGATTGGCTCTGAGGTTCGGGGCGTCG-GGCTTGGTC
GGGAA-GCGG-GGCCAAGG-GACTGGGTTAGGCTCGGTCCCTT-GGCACCGCGGATCTTC
C-TTGCGAGCGTCTCTCGACCGCCATATAACGAACAACACAGAACTGGCACGGACTGGGG
GAATCCGACTGTCTAATTAAAACAAAGCATTGCGATGGCCCCAAAGGGTGTTGACGCAAT
GTGATTTCTGCCCAGTGCTCTGAATGTCAAAGTGAAGAAATTCAAGCAAGCGCGGGTAAA
CGGCGGGAGTAACTATGACTCTCTTAAGGTAGCCAAATGCCTCGTCATCTAATTAGTGAC
GCGCATGAATGGATTAACGAGATTCCCACTGTCCCTACCTACTATCTAGCGAAACCACTG
CCAAGGGAACGGGCTTGGGAGA-ATTAGCGGGGAAAGAAGACCCTGTTGAGCTTGACTCT
AGTCTGGCATTGTATGGAGACATGA-GAGGTGTAGCATAAGTGGGAGACGTCAACGGTGA
AATACCACTACTTTCAT-AGTTTCCTTACTTACTCGATGAGGCGGAGCGCGTCCGCGAGA
CGGTGTTCTCGCGCCAAGCGCCCTAGCGTGATCCGATTCGAGGACACTGCCAGGCGGGGA
GTTTGACTGGGGCGGTACATCTGTCAAAGAATAACGCAGGTGTCCTAAGGCCAGCTCAGC
GAGGACAGAAACCTCGCGTAGAGCAAAAGGGCAAATGCTGGCTTGATCCCGATGTTCAGT
ACGCATAGGGACTGCGAAAGCACGGCCTATCGATCCTTT----------TGGCTTAAAGA
GTTTTTAGCAAGAGGTGTCAGAAAAGTTACCACAGGGATAACTGGCTTGTGGCGGCCAAG
CGTTCATAGCGACGTCGCTTTTTGATCCTTCGATGTCGGCTCTTCCTATCATTGCGAAGC
AGAATTCGCCAAGCGTTGGATTGTTCACCCGCTAACAGGGAACGTGAGCTGGGTTTAGAC
CGTCGTGAGACAGGTTAGTTTTACCCTACTAATAGTCGTTGCGATAGTAATCCTGCTCAG
TACGAGAGGAACCGCAGGTTCGGACATTTGGTTCATGCACTCGGTCGAGCGGCCGGTGGT
GC
>Hemiptera Heteroptera
TAAGCCATGCAAGTCTCAGTACGAGCTGAAGTGAAACCGCAAAAGGCTCAGTAAACCGGT
CATAGTTTACCGGATATTCACGTGGATAACTGTGGTAATTCTAGAGCTAATACATGCAAG
TCCCGACCGGAAAGGACGCTTTTATTGG-AT-CAAAACCATTCTTGAT--GACTCTAGAT
AACAGATCGCACGGTACC-GGCGACGTATCCGTCAAATGTCTGACTTATCAGCTGTCGAT
GGTAGACTCTGTGTCTACCATGGCGCTCACGGGTAACGGGGAATCAGGGTTCGATTCCGG
AGAGGGAGCCTGAGAAACGGCTACCACATCCAAGGAAGGCAGCAGGCACGCAAATTACCC
ACTCCCGGCACGGGGAGGTAGTGACAAAAAATAACGATACGGGACTCGAGGCCCCGTAAT
CGGAATGAGAACACCCTAAATC-CTTTAACGAGGATCTATTGGAGGGCAAGTCTGGTGCC
AGCAGCCGCGGTAATTCCAGCTCCAATAGCGTATATTAAAGTTGTTGCGGTTAAAAAGCT
CGTAGTTGGTTCTGCGTGCCACGCTGTCGGTTCACCGGTGACTGGCATGGCATGTCCTG-
TCGGCCTACCGCGGTGCTCTTAAACGAGTGTCGAGGTAGGCCGACACGTTTACTTTGAAC
AAATTAGAGTGCTTCAAGCAGGCGCCTGG-GTGCATGGAATAATGGAACAG-GACCTTGG
TTCTATGTTGGTTTCCGGAATCAAGGTAATGATCAATAAGGACAGGCGGGGGCATTCGTA
TTGCGACGTTAGAGGTGAAATTCTTGGATCGTCGCAAGACGCACTAGAGCGAAAGCATTT
GCCAAGTATGTCTTAATTGATCAAGAACGAAAGTTAGAGGTTCGAAGGCGATCAGATACC
GCCCTAGTTCTAACCATAAACGATGCCAGCCAGCGATCCGCCGATGTTCGACTCGGCGGG
GAGCTTGGGAAACCAAAGCTTTTGGGTTCCGGGGGAAGTATGGTTGCAAAGCTGAAACTT
AAAGGAATTGACGGAAGGGCACCACCAGGAGTGGAGCCTGCGGCTTAATTTGACTCAACA
CGGGAAACCTCACCAGGCCCGGACATTGGAAGGATTGACAGATCGATAGCTCTTTCTCGA
TTCAGTGGGTAGTGGTGCATGGCCGTTCTTAGTTGGTGGACTGATTTGTCTGGTTAATTC
CGATAACGAACGAGACTCTGACCTATTAACTAGGCGCCGGTATCTACCGGCGCTTCTTAA
GGGGACAGGCGGCGCCGCACGAGATTGAGCAATAACAGGTCTGTGATGCCCTTAGATGTT
CTGGGCCGCACGCGCGCTACACTGAAGGAATCAGCGTGTCCCTGTCCGAAAGGTCCGGGC
AACCCGCTGAACCT------------------CCTTCGTGCTAGGAATTGGGGCTTGCAA
TTGTTCCCCATGAACGAGGAATTCCCAGTAAGCGCGAGTCATAAGCTCGCGTTGATTACG
TCCCTGCCCTTTGTACACACCGCCCGTCGCTACTACCGATTGAATGATTTAGTGAGGTCT
TCGGACCGGCG-GTAAGAACAGGGACGAGCCCAGCACTGAATCCCAATTAGGGAAATGTA
GTGTTTAGGAGTGCCCACCCGGTTCAA-GTCCCTTGAACGGGGCCTCCGAAGAGGGTGCC
AGGCCCGTCGGGTGGGTCCCTCCTTAGAGTCGGGCTGCTTGAGAGTGCAGCCCTAAGCGG
GTGGTAAACTCCATCTAAGGCTAAATACAACCACGAGACCGATAGAGAACAAGTACCGTG
AGGGAAAGTTGAAAAGAACTTTGAAGAGAGAGTTCAAGA-GTACGTGAAACCGCTCAGGG
GTAAACGGAAAAGACCCGAAGCGGGAGATTC-ACGCACTTCTCCCTCGTCGCGACCCGCT
TTGCCGGGCGGTAGTCG-GCGGCGGATTCGGGAACTTATCCGACCCGTCTTGAAACACGG
ACCAAGGAGTCTAGCGTGTGCGCGAGTCATTGGGAAACCTAAAGGCGCAATGAAAGTGTC
AGGGAGGATGCACTCCCGGGGCGTCTCGAGACGCACCAGGAGCGCACACGCTGGTACCCG
AAAGATGGTGAACTATGCCTGGCCAGGACGAAGCCAGGGGAAACCCTGGTGGAGGTCCGA
AGCGATTCTGACGTGCAAATCGATCGTCTGAGCTGGGTATAGGGGCGAAAGACCAATCGA
ACCATCTAGTAGCTGGTTCCCTCTGAAGTTTCCCTCAGGATAGCTGGCTCTCGAGTCTCA
TCCGGTAGAGCGAATGATTAGAGGTGATGGGGTCGAAACGACTTCAACCTATTCTCAAAC
TCCCAATAGATGAGAGCCCCGGCTTGCTTTGAAGCCGGGGAGGATAGATGCCAAGTGGGC
CAATTTTGGTAAGCAGAACTGGCGCTGTGGGATGAACCAAACGCAGAGTTAAGGCGCCTG
ATTCGACG-CTCACGTGAAACCATGAAAGGCGTTGGTTGCTTAAGACAGCAGGACGGTGG
CCATGGAAGTCGGAATCCGCTAAGGAGTGTGTAACAACTCACCTGCCGAAGCAACTAGCC
CTGAAAATGGATGGCGCTGTAGCGTCGTGCCTATACTCTGCCGTCAAGGCAAAGCCTTGA
CGAGTAAGAGGGTCGCGGCGGTGAGCGCGGAAGGGTCTGGGCGTGAGCCCGCCTGGAGCC
GCCGCCGGTGCAGATCTTGGTGGTAGTAGCAAATACTCCAGCGAGGCCCTGGAGGACTGA
TGTGGAGAAGGGTTTCTTGTGAACAGCTGTTGCACAAGAGTCAGTCGATCCTAAGCCCTA
GGAGAAATCCGAGGGCGAAAGGGAATCCGGTTCCTATTCCGGAACCCGGG-CGGAACCGG
GGCACTCGTCGGGGTGACCCGAAATGACCCGGAGAAGCCGTAGGGAGGTCCGGGGAGAGT
TGTCTCTTCTCTATAAGCGTTCGAGTTCCCTGGAATCCTCTAGGAGGGAGATAGGG-TTT
GGAACGCGAA-GAGCACC-------GCACTT---ACGGCGGTGTCCGGA-TCTTCCCGGA
CCTTGAAAATCCGGGCGAGGGCCACGC-ACCGCGCCGGCTCGTACCCATAT-CCGCAGCA
GGTCTCCAAGGTGAATAGCCTCTAGTCGATAGAATAATGTAGGTAAGGGAAGTCGGCAAA
CCCGATCCGTAACTTCGGGACAAGGATTGGCTCTGAGGATCGTGACGCCG-GGCTTG-TC
GGGAA-GTGG-AGCCAAGG-GCCTGGGCGAGGCTCGGTCCCTT-GGCCCCACGGATCTTC
C-TTGCGAGCGCTCTTCGGCCGCCATAGAACGATCAACTTAGAACTGGCACGGACCAGGG
GAATCCGACTGTCTAATTAAAACAAAGCATTGCGATGGCCCCAAGGGGTGATGACGCAAT
GTGATTTCTGCCCAGTGCTCTGAATGTCAACGTGAAGAAATTCAAGCAAGCGCGGGTAAA
CGGCGGGAGTAACTATGACTCTCTTAAGGTAGCCAAATGCCTCGTCATCTAATTAGTGAC
GCGCATGAATGGATTAACGAGATTCCCTCTGTCCCTACCTACTATCTAGCGAAACCACGG
CCAAGGGAACGGGCTTGGAAGA-ATCAGCGGGGAAAGAAGACCCTGTTGAGCTTGACTCT
AGTCTGGTACTGTAAGGAGACATGA-GAGGTGTAGCATAAGTGGGAGGCGTCGACAGTGA
AATACCACTACTTTCAT-AGTTTCCTTACTTACTTGGTGAGGCGGAGGGCGTCCGCGCGA
CGGTATTCTCGCGCCAAGCGCCCTGACGTGATCCGATCCAAGGACACTACCAGGCCGGGA
GTTTGACTGGGGCGGTACATCTGTCAAATAATAACGCAGGTGTCCTATGGTCAGCTCAGC
GAGGACAGAAACCTCGCGTAGAGCAAAAGGGCAAATGCTGGCTTGATCCCGATGCTCAGT
GCGCATAGGGACTGCGAAAGCACGGCCCATCGATCCTTT----------TGGCTTGAAGA
GTTTTCAGCAAGAGGTGTCAGAAAAGTTACCACAGGGATAACTGGCTTGTGGCGGCCAAG
CGTTCATAGCGACGTCGCTTTTTGATCCTTCGATGTCGGCTCTTCCTATCATTGCGAAGC
AGAATTCGCCAAGCGTCGGATTGTTCACCCGCTAATAGGGAACGTGAGCTGGGTTTAGAC
CGTCGTGAGACAGGTTAGTTTTACCCTACTGATGGTCGTTGCTATAGTAATCCTGCTTAG
TACGAGAGGAACCGCAGGTTCGGACAATTGGTACACGCACTCGGTTGACACGCCGCTGGT
GC
>Thysanoptera Terebrantia
TAAGCCATGCATGTCTAAGTGCAAGCTAAGGTGAAACCGCGGAAGGCTCATTATATCAGT
TATGGTTCAATAGATCGTTACATGGATAACTGCGGAAATACTGGAGCTAATACATGCGAG
TCCCGACCGGAAGGGACGCTTTTATTAG-AT-CAAAACCAATCTTGGT--GACTCTGAAT
AACTGATCGCACGGCGCC-GGCGACGCATCTTTCAAATGTCTGCCTTATCAACTGTCGAT
GGTAGGTTCTGCGCCTACCATGGTTGTAACGGGTAACGGGGAATCAGGGTTCGATTCCGG
AGAGGGAGCCTGAGAAACGGCTACCACATCCAAGGAAGGCAGCAGGCGCGCAAATTACCC
ACTCCCGGCTCGGGGAGGTAGTGACGAAAGATAACGATACGGGACTCGAGGCCCCGTAAT
CGGAATGACTACACTTTAAATC-CTTTAAGGAGTATCAATTGGAGGGCAAGTCTGGTGCC
AGCAGCCGCGGTAATTCCAGCTCCAATAGCGTATATAAAAGTTGTTGCGGTTAAAAAGCT
CGTAGTTGGATCTGTGTCCCGCACCGTCGGTTCACCGGTGACTGACGCGGGACGTCCTG-
CCGGCCTGTCGCGGTGCTCTTCATTGAGTGTCGAGGTGGGCCGGCACGTTTACTTTGAAC
AAATTAGAGTGCTTCAAGCAGGCGCCTGTAGTGCATGGAATAATGGAATAG-GACCTCGG
TTCTATGTTGGTTTTCAGAACAGAGGTAATGATTAATGGAGACAGGCGGGGGCATTCGTA
TTGCGACGTTAGAGGTGAAATTCTTGGATCGTCGCAAGACGGACCGAAGCGAAAGCATTT
GCCAAGGATGTTCTCGTTGATCAAGAACGAAAGTTAGAGGTTCGAAGGCGATCAGATACC
GCCCTAGTTCTAACCATAAACGATGTTGACTAGCCATCCGTAAAGGTTCGCCTTATCGGG
CAGCTTGGGAAACCAAAGTTTTTGAATTCCGGGGGAAGTATGGTTGCAAAGCTGAAACTT
AAAGGAATTGACGGAAGGGCACCACCAGGAGTGGAGCCTGCGGCTTAATTTGACTCAACA
CGGGAAACCTCACCAGGCCCGGACACTGGAAGGATTGACAGATTGAGAGCTCTTTCTTGA
TTCAGTGGGTGGTGGTGCATGGCCGTTCTTAGTTGGTGGAGCGATTTGTCTGCTTAATTG
CGATAACGAACGAGACTCTAGCCTGCTAACTAGTCGCCGGCTTCAGCCGGCGCTTCTTAG
AGGGACAGGCGGCGCCGCACGAGATTGAGCAATAACAGGTCTGTGATGCCCTTAGATGTT
CTGGGCCGCACGCGCGCTACAATGAAGGTATCAGCGTGTCCCTGGCCGAAAGGTCCGGGT
AACCCGCTGAAACA------------------CCTTCGTGCTTGGGATTGGGGCTTGAAA
TTGTTCCCCATGAACGAGGAATTCCCAGTAAAGGCGTGTCATTAGCACGCCTTGATTACG
TCCCTGCCCTTTGTACACACCGCCCGTCGCTACTACCGATTGAATGATTTAGTGAGGTCT
TCGGACTGGCGCGCGGGAAGCGGGAGAAGCCCAGCGCTGAATCCTCAGGCGGGAAATGTA
GCGTTAAGGAGTGTCTACACGGCTCAA-GTCCCTTGAACGGG-GCCACACAGAGGGTGAT
ATGCCCGTCGTGTAGGCACCTCCTCAGAGTCGGTTTGCTTGAGAGTGCAGACCTAAGTGG
GTGGTAAACTCCATCTAAGGCTAAATATGACCACGAGACCGATAGCATACAAGTACCGTG
AGGGAAAGGTGAAAAGAACTTTGAAGAGAGAGTTCAAGA-GTACGTGAAACTGAGCTGAT
GAAAGCGGACAGAATCGAAAAGAGTTGATTC-ATGCACTTCTACTTCGTCGCGGCTCGTT
GGGCTCGACGGTGGTCC-GCGGCGGCTTTCGATCCCTGTCCAACCCGTCTTGAAACACGG
ACCAAGGAGTCTAGCATGTGCGCGAGTCATTGGGAAACCTAAAGGCGAAATGAAAGTAAA
GGGGGTGATGCAACCCCGGGGCGTCACGGGGCGTACCTTGAGCGTACATGTTGGTACCCG
AAAGATGGTGAACTATGCCTGGCCAGGGTGAAGTCAGGGGAAACCCTGATGGAAGCCCGT
AGCGATTCTGACGTGCAAATCGATCGTCAGAGCTGGGTATAGGGGCGAAAGACTAATCGA
ACCATCTAGTAGCTGGTTCCCTCTGAAGTTTCCCTCAGGATAGCTGGCATTCAAGTCTCA
TCCGGTAAAGCGAATGATTAGAGGCCTTGGGGCCGAAACGACCTCAACCTATTCTCAAAC
TTTAAATGGGTGAGAACTCTGGCTTGCTTTGAAGCTAGAGTGGATGAGTGCCAAGTGGGC
CAATTTTGGTAAGCAGAACTGGCGCTGTGGGATGAACCAAACGCGGAGTTAAAGCGCCTA
AGACGACG-CTGATGGGATACCAGAAAAGGCGTTGGTTGCTGAAGACAGCAGGACGGTGG
CCATGGAAGTTGGAATCCGCTAAGGAGTGTGTAACAACTCACCTGCCGAAGCAACTAGCC
CTGAAAATGGATGGCGCTGAAGCGTCGCGCTTATACTCGGCCGTCAGGGCAAAGCTCTGA
CGAGTAGGAGGGTCGCGTCGGTGTGCGCAGAAGGGTCTGGGCGTGAGCCTGCCTGGAGCC
GCCGACGGTGCAGATCTTGGTGGTAGTAGCAAATACTCCAGAGAGGCCCTGGAGGACTGA
TGTGGAGAAGGGTTTCGTGTGAACAGCCGTTGCACACGAGTCAGTCGATCCTAAGCCCTA
GGAGAAATCCGAGGGCGAAAGGGAATCCGGTTCCTATTCCGGAACCCAGT-CGGAACCGG
GGCGCTCGTCAGGGTAACCTAACATGCCCCGGAGACGCCGTCGGGAGCTGCCGGGAGAGT
TATCTTTTCTGTATAAGTGCGCACACCCCCTGGAAGCCTCTAGCAGGGAGATAGGG-GGC
AGCGCGCGAA-GAGCATC-------GCACTT---GCGGCGACGTCGGCA-GCGTCCCGGA
CCTTGAAAATCCAGGTGAGGGCCACGA-TCCGATCTGGTTCGTACCCATAT-CCGCAGCA
GGTCTCCAAGGTGAATAGCCTCTAGTCGATACAATAATGTAGGTAAGGGAAGTCGGCAAA
TTGGATCCGTAACTTCGGGATAAGGATTGGCTCTGAGGATCAGGCGGTCG-GGCTTGTCA
GAGAA-GCGG-TGTCGGGG-GCCTGGGTGCGGCCCGGTCCCTC-GGCCCCGTGGACCTTT
C-AAGCAGGGCTCCTACGGCCACCATCTAAAGAACAACTTAGAACTGGCACTGACCAGGG
GAATCCGACTGTCTAATTAAAACAAAGCATTGCGATGGACCTAGCGGTTGTTGACGCAAT
GTGATTTCTGCCCAGTGCTCTGAATGTCAACGTGAAGAAATTCAAGCAAGCGCGGGTAAA
CGGCGGGAGTAACTATGACTCTCTTAAGGTAGCCAAATGCCTCGTCATCTAACTAGTGAC
GCGCATGAATGGATTAACGAGATTCCCACTGTCCCTATCTACTATGTAGCGAAACCGCTG
GCAAGGGAACGGACTTGCAGAA-ATCGGTGGGGAAAGAAGACCCTGTTGAGTTTGACTTT
AGCTTGATATTGTATAACGACATGA-GAGGCGTAGCATAAGTGGGAGGTACCGACGTTGA
AATACCACTACTTTCAT-CGTTGTTGTACTTACTCGGTTGGACGGGGCGCGCCCCGACGG
CGGTGTTCTAGCACCAAGCGTCCCTGCGTGACCTGATTCGAGGACATTATCAGGCGGGGA
GTTTGACTGGGGCGGTACATCTATCAAAGAATAACGTAGGTGTCCTAAGACCAGCTCAGT
GAGGACAGAAACCTCGCGTAGAGCAAAAGGGCAAAAGCTGGTTTGATCCCGATGTTCAGT
ACGCACAGGGACTGCGAAAGCAAGGCCTATCGATCCTTT----------TGGCTTGAAGA
GTTTTCAGCAAGAGGTGTCAGAAAAATTACCACAGGGATAACTGGCTTGTGGCGGCCAAG
CGTTCATAGCGACGTCGCTTTTTGATCCTTCGATGTCGGCTCTTCCTATCATTGCGAAGC
AGAATTCGCCAAGCGTCGGATTGTTCACCCGCAAATAGGGAACGTGAGCTGGGTTTAGAC
CGTCGTGAGACAGGTTAGTTTTACCCTTCTGATGGTCGTTGCGATAGTAATCAACCACAG
TACGAGAGGAACTGGTTGTTCAGACCTCTGGTTCACGCCCTCGGTCGATCGACCGGTGGA
GC
>Thysanoptera Tubulifera
TAAGCCATGCATGTGTAAGTGCAAGCTAAGGCGAAACCGCGAAAGGCTCATTACATCAGT
TGTGGTTCCTTGGACTGTTACTTGGATAACTGCGGAAAATCTGGAGCTAATACATGCGAT
TCCCGACCGTGAGGGAAGCTTTTATTAG-AT-CAAAACCAAAAAAGGT--GACTCTGAAT
AACCGATCGCACGGCGCC-GGCGACGCGTCTTTCAAATGTCTGCCTTATCAACTTTCGAT
GGTAGGCTCTGCGCCTACCATGGTTGTAACGGGTGACGGGGAATCAGGGTTCGATTCCGG
AGAGGGAGCCTGAGAAACGGCTACCACATCCAAGGAAGGCAGCAGGCGCGCAAATTACCC
ACTCCCGGCTCGGGGAGGTAGTGACGAAAGATAACGATGCAGGACTCGAGGCCCTGTAAT
CGGAATGACTACATTTTAAATC-TCTTAAGGAGTATCAATTGGAGGGCAAGTCTGGTGCC
AGCAGCCGCGGTAATTCCAGCTCCAATAGCGTATATAAAAGTTGTTGCGGTTAAAAAGCT
CGTAGTTGGATCTGTGTCCCGCACCGTCGGTTCACCGGTGACTGACGCGGGACGTCCTG-
CCGGCCTGTCGCGGTGCTCTTCATTGAGTGTCGAGGTGGGCCGGCACGTTTACTTTGAAC
AAATTAGAGTGCTTCAAGCAGGCGCCTGTAGTGCATGGAATAATGGAATAG-GACCTCGG
TTCTATGTTGGTTTTCAGAACAGAGGTAATGATTAATGGAGACAGGCGGGGGCATTCGTA
TTGCGACGTTAGAGGTGAAATTCTTGGATCGTCGCAAGACGGACCGAAGCGAAAGCATTT
GCCAAGGATGTTCTCGTTGATCAAGAACGAAAGTTAGAGGTTCGAAGGCGATCAGATACC
GCCCTAGTTCTAACCATAAACGATGTTGACTAGCCATCCGTAAAGGTTCGCCTTATCGGG
CAGCTTGGGAAACCAAAGTTTTTGAATTCCGGGGGAAGTATGGTTGCAAAGCTGAAACTT
AAAGGAATTGACGGAAGGGCACCACCAGGAGTGGAGCCTGCGGCTTAATTTGACTCAACA
CGGGAAATCTCACCAGGCCCGGACACTGGAAGGATTGACAGATTGATAGCTCTTTCTTGA
TTCAGTGGGTGGTGGTGCATGGCCGTTCTTAGTTGGTGGAGCGATTTGTCTGGTTAATTC
CGATAACGAACGAGACTCTAGCCTGCTAACTAGTCGCCGGCATCTGCCGGCGCTTCTTAG
AGGGACAGGCGGCGCCGCACGAGATTGAGCAATAACAGGTCTGTGATGCCCTTAGATGTT
CTGGGCCGCACGCGCGCTACAATGAAGGTATCAACGTGTCCTTGGCCGAGAGGCCCGGGT
AACCCGCTGAACCA------------------CCTTCGTGCTTGGGACTGGGGCTTGAAA
TTGTTCCCCATGAACGAGGAATTCCCAGTAAAGGCGTGTCACTAGCACGCCTTGATTACG
TCCCTGCCCTTTGTACACACCGCCCGTCGCTACTACCGATTGAATGAATTAGTGAGGTCT
TCGGACCAGCGCGCGGGAACACGGAAGAGCCCAGCGCTGAATCCCCCGGCGGGAAATGTA
GCGTTAGGGAGCGTCCACCCGGCACAA-GTCTCTTGAACGGTGCCTCCATAGAGGGTGCC
AGGCCCGTCGAGTGGACGTCTCCTGGGAGTCGGTCTGTTTGAGAACGCAGACCTAAGCGG
GTGGTAAACTCCATCTAAGGCTAAATATGACCACGAGACCGATAGCGCACAAGTACCGTG
AGGGAAAGGTGAAAAGAACTTTGAAGAGAGAGTTCAAGA-GTACGTGAAACTGGAGAGGT
GAAAACGGATGTGGTTCGAAAGGCGGTGTTC-ATGCACTCGCTGCCTGTCGCGACTCGTT
GGGCCCGACGGTAGTCT-GCGGCAGTTTCGGATCCATATCCGACCCGTCTTGAAACACGG
ACCAAGGAGCGTAACACATGCGCGAGTCGAAGGGAAACCCGGAGGCGAAGCGAAAGTAAG
GGACGGGATGCAGTCCCGGGGCACCTCGAGGCGCACCTTGAGCGTATGTGTTGTTACCCG
AAAGATGGTGAACTATGCCTGGCCAGGACGAAGCCAGGGGAAACCCTGGTGGAAGTCCGT
AGCGATTCTGACGTGCAAATCGATCGTCGGAGCTGGGTATAGGGGCGAAAGACTAATCGA
ACCATCTAGTAGCTGGTTCCCTCCGAAGTTTCCCTCAGGATAGCTGGCGCTCGAGTCTCA
TCCGGTAAAGCGAATGATTAGAGGCCTTGGGGCCGAAACGACCTCAACCTATTCTCAAAC
TTTAAATGGGTGAGAACCCCGGCTTGCTTTGAAGCCGGGGAGGATGAGTGCCAAGTGGGC
CAATTTTGGTAAGCAGAACTGGCGCTGTGGGATGAACCAAACGCAGAGTTAAAGCGCCTA
AATCGACG-CTCATGGGAGACCATGAAAGGTGTTGGTTGCTTAAGACAGCAGGACGGTGG
CCATGGAAGTCGGAATCCGCTAAGGAGTGTGTAACAACTCACCTGCCGAAGCAACTAGCC
CTTAAAATGGATGGCGCTGAAGCGTCGTGCTTATACTCTGCCGCCGGGGCAAGGCCCCGG
TGAGTAGGAGGGTCGC-TCGGGTGGCGCAGAAGGGTCTGGGCGTGAGCCTGCCTGGAGCC
GCCCGAGGTGCAGATCTTGGTGGTAGTAGCAAATACTCCAGAGAGGCCCTGGAGGGCTGA
TGCGGAGAAGGGTTCCGTGTGAACAGCTGTTGCACACGGGTCAGTCGATCCTAAGCCCTA
GGAGAACTCCTAGGGCGAAAGGGAATCAGGTTCCTATTCCTGAACCCAGG-CGGTACCGG
GGCACTCGTCGAGGTAACTCGAACAGCCACGGAGAAGCCGGCCGGAGCTCCCGGGAGAGT
TGTCTTTTCTGTATTACCGTGCAAGTTCCCTGGAATTCCATTGCGGAGAGAGAGGG-AAT
AGCGCGGGAA-GAGCACC-------GCACTT---GCGGCGGTGTCGGGA-GTGACCCGGA
CCATGAAAATCCGTGTGAGGGCTACGA-ACCGATCTGGCTCGTACCCATAT-CCGCAGCC
GGTCTCCAAGGTGAAGAGCCTCTAGTCGATAGACTAATGTAGGTAAGGGAAGTCGGCAAA
TTGGATCCGTAACTTCGGAACAAGGATTGGCTCTGAGGGCCGAGGTGTCG-GGCCCGGTC
GCTTA-GGGG-TGCCGGGC-CCCTGGCGCCTGTTCGGCGGTCT-GGTGCCCCTTCCCGGG
G-GCGGGACCCCGCCGCGACCACCATGAGACGGTCAACTTAGAACTGGCACCGACCAGGG
GAATCCGACTGTCTAATTAAAACAAAGCATTGCGATAGCCCTAGCGGGTAATGACGCAAT
GTGATTTCTGCCCAGTGCTCTGAATGTCAACGTGAAGAAATTCAAACAAGCGCGGGTAAA
CGGCGGGAGTAACTATGACTCTCTTAAGGTAGCCAAATGCCTCGTCATCTAATTAGTGAC
GCGCATGAATGGATTAACGAGATTCCCTCTGTCCCTATCTACTATCTAGCGAAACCGCTG
CCAAGGGAACGGACTTGGAAAC-ATCAGTGGGGAAAGAAGACCCTGTTGAGCTTGACTTT
AGTTTGGCAGCGTCCAATGACATAT-GAGGTGTAGCATAAGTGGGAGGTGCCGCAATTGA
AACACCACTACTCGTAT-CGTCGTTGGACTTACTCGATTGGGCGGAGCGCACGACGAACC
GTGTATTCTAGCGCCAAGCGCCCCCGCGTGATCCGATTCGAGGACACTGCCAGGCGGGGA
GTTTGACTGGGGCGGTACATCTGCCAAAGAGTAACGCAGGTGTCCTAAGAGCAGCTCAGC
GAGGCCAGAAACCTCGCGTAGAGCAAAAGGGCAAAAGCTGCTTTGATCCCGATGTTCAGT
AAGCACAGGGACTGCGAAAGCAAGGCCTATCAATCCTTT----------TGGCTTGTAGA
GTTTACAGCAAGAGGTGTCAGAAAAGTTACCACAGGGATAACTGGCTTGTGGCGGCCAAG
CGTTCATAGCGACGTCGCTTTTTGATCCTTCGATGTCGGCTCTTCCTATCATTGTGAAGC
AGAATTCGCCAAGCGTTGGATTGTTCACCCACAAATAGGGAACGTGAGCTGGGTTTAGAC
CGTCGTGAGACAGGTTAGTTTTACCCTCCTGATGGTCGTTGCGATAGTAATCAACCACAG
TACGAGAGGAACTGGTTGTTCAGACCTCTGGTTCATGCAGTCAGTCGAGCGACTGGTGCT
GC
>Neuroptura Myrmeleontoidea
TAAGCCATGCATGTCTCAGTACAAGCCAAGGTGAAACCGCGAAAGGCTCATTATATCAGT
TATGGTTCCTTAGATCGTTACTTGGATAACTGTGGTAATTCTAGAGCTAATACATGCGAG
TTCCGACCGGAAGGAATGCTTTTATTAG-AT-CAAAACCAATCTTGGT--GACTCTGAAT
AACTGATCGCACGGTACC-GGCGACGCATCTTTCAAATGTCTGCCTTATCAACTGTCGAT
GGTAGGTTCTGCGCCTACCATGGTTGTAACGGGTAACGGGGAATCAGGGTTCGATTCCGG
AGAGGGAGCCTGAGAAACGGCTACCACATCCAAGGAAGGCAGCAGGCGCGCAAATTACCC
ACTCCCGGCACGGGGAGGTAGTGACGAAAAATAACGATACGGGACTCGAGGCCCCGTAAT
CGGAATGAGTACACTTTAAATC-CTTTAACGAGGATCCATTGGAGGGCAAGTCTGGTGCC
AGCAGCCGCGGTAATTCCAGCTCCAATAGCGTATATTAAAGTTGTTGCGGTTAAAAAGCT
CGTAGTCGAATTTGTGTCCTACACTGTCGGTTCACCGGTGACTGGCATGGGACGTCCTA-
CCGGCCTATCGCGGTGCTCTTAATTGAGTGTCGAGATGGGCCGGTACGTTTACTTTGAAC
AAATTAGAGTGCTTAAAGCAGGCGCCTGT-GTGCATGGAATAATGGAATAG-GACCTCGG
TTCTATGTTGGTTTTCGGAAGCGAGGTAATGATTAATACGGACAGATGGGGGCATTCGTA
TTGCGACGTTAGAGGTGAAATTCTTGGATCGTCGCAAGACGGACAGAAGCGAAAGCATTT
GCCAAAAATGTTTTGATTGATCAAGAACGAAAGTTAGAGGTTCGAAGGCGATCAGATACC
GCCCTAGTTCTAACCATAAACGATGCCAGCTAGCGATCCGCCAAAGTTCGACTTGGCGGG
CAGCTTGGGAAACCAAAGCTTTTGGGTTCCGGGGGAAGTATGGTTGCAAAGCTGAAACTT
AAAGGAATTGACGGAAGGGCACCACCAGGAGTGGAGCCTGCGGCTTAATTTGACTCAACA
CGGGAAACCTCACCAGGCCCGGACACCGGAAGGATTGACAGATTGAGAGCTCTTTCTTGA
TTCGGTGGGTGGTGGTGCATGGCCGTTCTTAGTTGGTGGAGCGATTTGTCTGGTTAATTC
CGATAACGAACGAGACTCTAGCCTACTAAATAGACGCCGGCATCTGCCGGCGCTTCTTAG
AGGGACAGGCGGGGCCGGACGACATTGAGCAATGACAGGTCTGTGATGCCCTTAGATGTT
CTGGGCCGCACGCGCGCTACACTGAAGGAATCAGCGTGTCTCTGGCCGAAAGGTCCGGGT
AACCCGCTGAACCT------------------CCTTCGTGCTAGGGATTGGGGCTTGCAA
TTATTCCCCATGAACGAGGAATTCCCAGTAAGCGCGAGTCATAAGCTCGCGTTGATTACG
TCCCTGCCCTTTGTACACACCGCCCGTCGCTACTACCGATTGAATGATTTAGTGAGGTCT
TCAGACTGGTGCGCGGGAACAGGGAAAAGCCCATCACTGAACCCCATTTTGGGGAATGTA
GTGTTTGGGAGGATCCACCTGGTCCAA-GTCCCTTGAATGGGGCCCCCATAGAGGGTGCC
AGGCCCGTCAGGTGGATCTCTCCTTAGAGTCGGGTTGCTTGAGAGTGCAGCTCTAAGTGG
GTGGTAAACTCCATCTAAGGCTAAATATGACCACGAGACCGATAGCGAACAAGTACCGTG
AGGGAAAGTTGAAAAGAACTTTGAAGAGAGAGTTCAAGA-GTACGTAAAACCGTTCAGGG
GTAAACCTGAAAAACCCGAAAGATGAGATTC-ATGCACTTCTCATCCGTCGCAACCCGTT
AAATTTGACGGTAGTTG-GCGACGGCTTTGGGTACTTTCAGGACCCGTCTTGAAACACGG
ACCAAGGAGTCTAGCATGTGCGCAAGTCATTGGGAAACCCAAAGGCGAAATGAAAGTAAA
AGGGAGGATGCACTCCCAGGGCATCTTAAGGTGCACCTAGAGCGTACACGCTGGGACCCG
AAAGATGGTGAACTATGCCTGGTCAGGACGAAGTCAGGGGAAACCCTGATGGAGGTCCGT
AGCGATTCTGACGTGCAAATCGATCGTCGGAACTGGGTATAGGGGCGAAAGACTAATCGA
ACCATCTAGTAGCTGGTTCCCTCCGAAGTTTCCCTCAGGATAGCTGGCGTTCGAGTCTCA
TCCGGTAAAGCGAATGATTAGAGGCCTTGGGGCCGAAACGACCTCAACCTATTCTCAAAC
TTTAAATGGGTGAGATCTCTAGCTTGCTTTGAAGCTAGAGAGGATGAATGCCAAGTGGGC
CACTTTTGGTAAGCAGAACTGGCGCTGTGGGATGAACCAAACATAGAGTTAAAGCGCCAA
AATCGACG-CTTATGGGATACCATGAAAGGCGTTGGTTGCTTAAGACAGCAGGACGGTGG
CCATGGAAGTCGGAATCCGCTAAGGAGTGTGTAACAACTCACCTGCCGAAGCAACTAGCC
CTGAAAATGGATGGCGCTGAAGCGTCGTGCTTATACTCTATCGTCAAGTTAAAAACTTGA
CGAGTAGGAGGGTCGCAATGGTGTGCGCGGAAGGAT-TGGCCGTGAGGCTGTCTGGAGCC
GCCATTGGTGCAGATCTTGGTGGTAGTAGCAAATACTCCAGCGAGGCCCTGGAGGACTGA
CGTGGAGAAGGGTTTCGTGTGAACAGCCGTTGCACACGAGTCAGTCGATCCTAAGCCCTA
GGTGAAAACCGAGGGCGAAAGGGAAACCGGTTCCTATTCCGGTACCCGGG-CGGAACCGG
GGCGTTCGTCGGGGTAACCCAAAGAGGCCTGGAGACGCCGTCGGAAGATCCAGGAAGAGT
TTTCTTTTCTGCATGAGCGTTCGAGTTCCCTGGAATCCTCTAGCAGGGCGATAGGG-TTT
GGAACGCGAA-GAGCACC-------GCAGTT---GCGGCGGGGTCTGGA-TCATTCCGGA
CCTTGAAAATCCAGGTGAGGGCCACGT-GTCGCGCCGGCTCGTACCCATAT-CCGCAGCA
GGTCTCCAAGGTGAAGAGCCTCTAGCCGATAGAATAATGTAGGTAAGGGAAGTCGGCAAG
TTGGATCCGTAACTTCGGGATAAGGATTGGCTCTGAGGGCCGTGGCGTCG-GGCCTGGTC
GGGAA-GAGG-TGCCGAGA-AGCCGGGCGGGGCCCGGCGCCTT-GGCCCCTCGGATCTTC
C-TCGCTGTGCCTGTACGGCCGCCGGACGACGGTCAACTCAGAACTGGCACGGACAAGGG
GAATCCGACTGTCTAATTAAAACAAAGCATTGCGATGGCCCTCGCGGGTGTTGACGCAAT
GTGATTTCTGCCCAGTGCTCTGAATGTCAAGGTGAAGAAATTCAATTAAGCGCGGGTAAA
CGGCGGGAGTAACTATGACTCTCTTAAGGTAGCCAAATGCCTCGTCATCTAATTAGTGAC
GCGCATGAATGGATTAACGAGATTCCCACTGTCCCTATCTACTATCTAGCGAAACCACTG
CCAAGGGAACGGGCTTGGGAGA-ATCAGCGGGGAAAGAAGACCCTGTTGAGCTTGACTCT
AGTCTGGCACTGTAAGGAGACATGA-GAGGCGTAGTATAAGTGGGAGATATCGCTGGTGA
AATACCACTACTTTCAT-TGTTTCTTTACTTACTCGATGAGGCGGAACGCGTACTTGTTA
CGGTGTTCTTGAGCCAAGCGCTCCTGCGTGATCCGATTCGAGGACACTGCCAGGCGGGGA
GTTTGACTGGGGCGGTACATCTGTCAAAGAATAACGCAGGTGTCCTAAGGCCAACTCAGC
GAGGACAGAAACCTCGCGTAGAGCAAAAGGGCAAATGTTGGCTTGATCCCGATGTTCAGT
ATGCATAGGGACTGCGAAAGCACGGCCTATCGATCCTTT----------TGGCCTGAAGA
GTTTTCAGCAAGAGGTGTCAGAAGAGTTACCACAGGGATAACTGGCTTGTGGCGGCCAAG
CGTTCATAGCGACGTCGCTTTTTGATCCTTCGATGTCGGCTCTTCCTATCATTGCGAAGC
AGAATTCGCCAAGCGTCGGATTGTTCACCCGCCAATAGGGAACGTGAGCTGGGTTTAGAC
CGTCGTGAGACAGGTTAGTTTTACCCTACTGATGGTCATTGCGATAGTAATCCTGCTCAG
TACGAGAGGAACCGCAGGTTCGGACATTTGGTTCATGCACTCGGTCGAGCGGCCGGTGGT
GC
>Neuroptera Mantispoidea
TAAGCCATGCATGTCTCAGTACAAGCCAAAGTGAAACCGCGAAAGGCTCATTATATCAGT
TATGGTTCCTTAGATCGTTACTTGGATAACTGTGGTAATTCTAGAGCTAATACATGCGAG
TTCCGACCGGGAGGAATGCTTTTATTAG-AT-CAAAACCAATCATGGT--GACTCTGAAT
AACTGATCGTACGGCGCC-GACGACGCATCTTTCAAATGTCTGCCTTATCAACTGTCGAT
GGTAGGTTCTGCGCCTACCATGGTTGTAACGGGTAACGGGGAATCAGGGTTCGATTCCGG
AGAGGGAGCCTGAGAAACGGCTACCACATCCAAGGAAGGCAGCAGGCGCGCAAATTACCC
ACTCCCGGCACGGGGAGGTAGTGACGAAAAATAACGATACGGGACTCGAGGCCCCGTAAT
CGGAATGAGTACACTTTAAATC-CTTTAACGAGGATCCATTGGAGGGCAAGTCTGGTGCC
AGCAGCCGCGGTAATTCCAGCTCCAATAGCGTATATTAAAGTTGTTGCGGTTAAAAAGCT
CGTAGTCGAATTTGTGTTCCACACTGTTGGTTCACCGGTGTCTGGCATGTAACGTCCTA-
CCGGCCCGTCGCGGTGCTCTTAATTGAGTGTCGAGGTGGGCCGGTACGTTTACTTTGAAC
AAATTAGAGTGCTTAAGGCAGGCGCCTGT-GTGCATGGAATAATGGAATAG-GACCTCGG
TTCTATGTTGGTTTTCGGAACCGAGGTAATGATTAATACGGACAGATGGGGGCATTCGTA
TTGCGACGTTAGAGGTGAAATTCTTGGATCGTCGCAAGACGGACAGAAGCGAAAGCATTT
GCCAAAAATGTTTTGATTGATCAAGAACGAAAGTTAGAGGTTCGAAGGCGATCAGATACC
GCCCTAGTTCTAACCATAAACGATGCCAGCTAGCGATCCGCCGAAGTTCGACTCGGCGGG
CAGCTTGGGAAACCAAAGCTTTTGGGTTCCGGGGGAAGTATGGTTGCAAAGCTGAAACTT
AAAGGAATTGACGGAAGGGCACCACCAGGAGTGGAGCCTGCGGCTTAATTTGACTCAACA
CGGGAAACCTCACCAGGCCCGGACACCGGAAGGATTGACAGATTGAGAGCTCTTTCTTGA
TTCGGTGGGTGGTGGTGCATGGCCGTTCTTAGTTGGTGGAGCGATTTGTCTGGTTAATTC
CGATAACGAACGAGACTCTAGCCTGCTAAATAGACGCCGGCATCTGCCGGCGCTTCTTAG
AGGGACAGGCGGCGCCGCACGAGAATGAGCAATAACAGGTCTGTGATGCCCTTAGATGTT
CTGGGCCGCACGCGCGCTACACTGAAGGAATCAACGTGTCCCTGGCCGAAAGGTCCGGGT
AACCCGCTGAACCT------------------CCTTCGTGCTAGGGATTGGGGCTTGCAA
TTGTTCCCCATGAACGAGGAATTCCCAGTAAGCGCGAGTCATAAGCTCGCGTTGATTACG
TCCCTGCCCTTTGTACACACCGCCCGTCGCTACTACCGATTGAATGATTTAGTGAGGTCT
TCGGACTGGTACGCGGGAACAAGGAAAAGCCCAGCACTGAACCCTATATTTGGGAATGTA
GTGTTTAGGAGGATTCACCTGGTCCAA-GTCCCTTGAATGGGGCCCCCATAGAGGGTGCC
AGGCCCGTCAGGTGAATCTCTCCTTAGAGTCGGGTTGCTTGAGAGTGCAGCTCTAAGTGG
GTGGTAAACTCCATCTAAGGCTAAATATGACCACAAGACCGATAGCGAACAAGTACCGTG
AGGGAAAGTTGAAAAGAACTTTGAAGAGAGAGTTCAAGA-GTACGTAAAACCGTTCAGGG
GTAAACCTGAGAAACCCGAAAGATGAGATTC-ATGCACTTCTCATCCGTCGCGACCCGTT
AAATTTGACGGTAGACA-GCGACGGCTTTGGGTACTTTCAGGACCCGTCTTGAAACACGG
ACCAAGGAGTCTAGCATATGCGCAAGTCATTGAGAAACTCAAAGGCGAAATGAAAGTAAA
AGGGAAGATGCATTCCCAGGGCGTCTTGAGGCGCACCCAGAGCGTATACGCTGGGACCCG
AAAGATGGTGAACTATACCTGGTCAGAACGAAGTCAGGGGAAACCCTGATGGAGGTTCGT
AGCGATTCTGACGTGCAAATCGATCGTCGGAACTGGGTATAGGGGCGAAAGACTAATCGA
ACCATCTAGTAGCTGGTTCCCTCCGAAGTTTCCCTCAGGATAGCTGGCGCTCGAGTCTCA
TCCGGTAAAGCGAATGATTAGAGGCCTTGGGGCCGAAACGACCTCAACCTATTCTCAAAC
TTTAAATGGGTGAGATCTCTAGCTTGCTTTGAAGCTAGAGAGGATGAGTGCCAAGTGGGC
CACTTTTGGTAAGCAGAACTGGCGCTGTGGGATGAACCAAACGCAGAGTTAAAGCGCCAA
AATCAACG-CTTATGGGATACCATGAAAGGCGTTGGTTGCTTAAGACAGCAGGACGGTGG
CCATGGAAGTCGGAATCCGCTAAGGAGTGTGTAACAACTCACCTGCCGAAGCAACTAGCC
CTGAAAATAGATGGCGCTGAAGCGTTGTGCTTATACTCTGCCGTCAAAGTAAAACTTTGA
CGAGTAGGAGGGTCGCGATAGTGAGCGCGGAAGAAT-TGGCCGTGAGGCCGTTTGGAGCC
GCTATCGGTGCAGATCTTGGTGGTAGTAGCAAATACTCCAGCGAGGCCCTGGAGGACTGA
CGTGGAGAAGGGTTTCGTGTGAACAGCCGTTGCACACGAGTCAGTCGATCCTAAGCCCTA
GGTGAAAACCGAGGGCGAAAGGGAAACCGGTTCCTATTCCGGTACCCGGG-CGGAACCGG
GGCGCTCGTCGGGGTAACCCAAAAAGGCCTGGAGACGCCGTCGGAATATCCAGGAAGAGT
TTTCTTTTCTGCATGAGCGTTCGAGTTCCCTGGAATCCTCTAGCAGGGAGATAGGG-TTT
GGAACGCGAA-GAGCACA-------GCAGTT---GCGGCTGTGTCTGGA-TCATTCCGGA
CCTTGAAAATCCAGGTGAGGGCCACGT-GTCGCGCCGGTTCGTACCCATAT-CCGCAGCA
GGTCTCCAAGGTGAAGAGCCTCTAGTCGATAGATTAATGTAGGTAAGGGAAGTCGGCAAA
TTGGATCCGTAACTTCGGGATAAGGATTGGCTCTGAGGACCGGGGCGTCG-GGCTTGATT
GGGAA-GAAG-GGCTAAGG-GCCTGGGCGAGGTTCGGTCCCTT-GGCCCTACGGAACTTT
C-TTGCGAGATCTCTTCGGCCGCCATTCAACGGTTAACTCAGAACTGGCACGGACTGGGG
GAATCCGACTGTCTAATTAAAACAAAGCATTGCGATGGCCCCAACGGGTGTTGACGCAAT
GTGATTTCTGCCCAGTGCTCTGAATGTCAACGTGAAGAAATTCAAGCAAGCGCGGGTAAA
CGGCGGGAGTAACTATGACTCTCTTAAGGTAGCCAAATGCCTCGTCATCTAATTAGTGAC
GCGCATGAATGGATTAACGAGATTCCCACTGTCCCTATCTACTATCTAGCGAAACCACTG
CCAAGGGAACGGGCTTGGAAAA-ATTAGCGGGGAAAGAAGACCCTGTTGAGCTTGACTCT
AGTCTGGCATTGTAAGGAGACATGA-GAGGTGTAGCATAAGTGGGAGATATCGCTGTTGA
AATACCACTACTTTCAT-AGTTTCTTTACTTACTTGATAAAACGGAGAATGTGAGTGTCA
CGGTATTCTTGTGCCAAACGCTCCCGCGTGATCCGATTCAAGGACACTGCCAGGCGGGGA
GTTTGACTGGGGCGGTACATCTGTCAAAAAATAACGCAGGTGTCCTAAGGCCAGCTCAGC
GAGGACAGAAACCTCGCGTAGAGCAAAAGGGCAAAAGCTGGCTTGATCTCGATGTTCAGT
ACGCATAGAGACTGCGAAAGCACGGCCTATCGATCCTTT----------TGGCTTGAAGA
GTTTTCAGCAAGAGGTGTCAGAAAAGTTACCACAGGGATAACTGGCTTGTGGCGGCCAAG
CGTTCATAGCGACGTCGCTTTTTGATCCTTCGATGTCGGCTCTTCCTATCATTGCGAAGC
AGAATTCGCCAAGCGTCGGATTGTTCACCCGCCAATAGGGAACGTGAGCTGGGTTTAGAC
CGTCGTGAGACAGGTTAGTTTTACCCTACTGATGGTCGTTGCGATAGTAATCCTGCTCAG
TACGAGAGGAACCGCAGGTTCGGACATTTGGTTCACGCACTCGGTCGAGCGGCCGGTGGT
GC
>Megaloptera Corydalidae
TAAGCCATGCATGTCTCAGTACGAGCCCGTGCGAAACCGCGAAAGGCTCATTATATCAGT
TATGGTTCCTTAGATCGTTACATGGATAACTGTGGTAATTCTAGAGCTAATACATGCGAG
CTCCGGCCGGGAGGGGTGCTTTTATTAG-AT-CAAAACCAATCTTGGT--GACTCTGAAT
AACTGATCGCACGGTACC-GGCGACGCATCTTTCAAATGTCTGCCTTATCAACTGTCGAC
GGTAGGTTCTGCGCCTACCATGGTCGTAACGGGTAACGGGGAATCAGGGTTCGATTCCGG
AGAGGGAGCCTGAGAAACGGCTACCACATCCAAGGAAGGCAGCAGGCGCGCAAATTACCC
ACTCCCGGCACGGGGAGGTAGTGACGAAAAATAACGATACGGGACTCGAGGCCTCGTAAT
CGGAATGAGTACACTTTAAAAC-CTTTATCGAGGATCCATTAGAGGGCAAGTCTGGTGCC
AGCAGCCGCGGTAATTCCAGCTCTAATAGCGTATACTAAAGTTGTTGTGGTTAAAACGCC
CGTAGTTGATTTTTCGGCGTTGGAGGATGGTAGCTCGGTTTCTGTTGCTCAGTCTGATT-
TTGGTTTCTGTCGGTGCCCTTTATTGGGTGTCGGCAGTGACTTGAACGTTTACTTTGAAA
AAATTAGAGTGCTTAAAGCAGGCGCTTGTAGTGCATGGGATAATGGAATAG-GACTTTGG
TCTTATGTTGGTTTTGAGGGCTGAAGTAATGATTAAGAGGAACAGCCGGGGGCATTCGTA
TTGTTGCGCTAGAGGTGAAATTCTTGGACCGCAGCAAGACGAACAACTGCGAAAGCATTT
GCCAAGAATGTTTTCATTAATCAAGGACGAAAGTTAGAGGTTCGAAGGCGATCAGATACC
GCCCTAGTTCTAACCGTAAACGATGCCAACTGGTTTTTTGCCGGTGTTAGACTCGGCAGG
CGGCCTGGGAAACCAAAGTGTTCAGGTTCCGGGGGAAGTATGGTTGCAAAGCTTAAACTT
AAAGGAATTGACGGAAGGGCACCACCAGGAGTGGAGCCTGCGGCTTAATTTGACTCAACA
CGGGAAAYCTCACCAGGCCCGGACACCGGAAGGATTGACAGATTGATAGCTCTTTCTTGA
ATCGGTGGGTGGTGGCGCATGGCCGTTCTCAGTTGGTGGAGTGATTTGTCTGGTTAATTC
CGATAACGAACAAGACTCTAGCCTGCTAAATAGGCGACGGTATTTACCGACGCTTCTTAG
AGGGACGGGCGGATCCACACGAGATTGAGCAATAACAGGTCTGTGATGCCCTTAGATGTT
CTGGGCCGCACGCGCGCTACACTGAAGGAATCAGCGTGTCCTTGGCTGAAAGGTCCAAGT
AAACCGCTGAACCT------------------CGTTCGTGCTAGGGATTGGGGCTTGCAA
TTGTTCCCCATGAACGAGGAATTCCCAGTAAGCGCGAGTCGTAAGCTCGCGTTGATTACA
TCCCTGCCCTTTCTACAGACCGCCCGTCGCTAACACCGATTGAATGATTTAGTGAGATCT
TCAGACTGGTGCGCGGGAACGGGGAACAGCCCAGCACCGAATCCCACGCCGGGAAATGTG
GTGTTCGGGAGGATCCTCCCGGTCCAA-GTCCCTTGAACGGGGCCTCCGTAGAGGGTGCC
AGGCCCGTCGGGAGGATCTCTCCTCAGAGTCGGGTTGCTTGAGAGTGCAGCTCTAAGCGG
GTGGTAAACTCCATCTAAGGCTAAATACGACCACGAGACCGATAGCGAACAAGTACCGTG
AGGGAAAGTTGAAAAGAACTTTGAAGAGGGAGTTCAAGA-GTACGTGAAACCGTTGAGGG
GTAAACCTGAGAAACCCGAAAGACGAGATTC-ATGCACTTCTCGTCCGTCGCGACCCGTT
CGGCCGGACGGTAGTCT-GCGACGGCTTTGGGTACTTTCAGGACCCGTCTTGAAACACGG
ACCAAGGAGTCTAGCATGTGCGCTAGTCAGTGGGAAACCCACGGGCGTAATGAAAGTAAA
GGGGAGGATGCACTCCCGGAGCGTCTCGAGGCGCATCCAGAGCGTACACGCTGGGACCCG
AAAGATGGTGAACTATGCCTGGTCAGGACGAAGTCAGGGGAAACCCTGATGGAGGTCCGT
AGCGATTCTGACGTGCAAATCGATCGTCGGAACTGGGTATAGGGGCGAAAGACTAATCGA
ACCGTCTAGTAGCTGGTTCCCTCCGAAGTTTCCCTCAGGATAGCTGGCGCTCGAGTCTCA
TCCGGTAAAGCGAATGATTAGAGGCCTTGGGGCCGAAACGACCTCAACCTATTCTCAAAC
TTTAAATGGGTGAGATCTCTAGCTTGCTCCGAAGCTAGAGTGGATGAGTGCCAAGTGGGC
CATTTTTGGTAAGCAGAACTGGCGCTGTGGGATGAACCAAACGTCGAGTTAAAGCGCCGA
AATCGACG-CTTATGGGATACCATGAAAGGCGTTGGTTGCTTAAGACAGCAGGACGGTGG
CCATGGAAGTCGGAATCCGCTAAGGAGTGTGTAACAACTCACCTGCCGAAGCAACTAGCC
CTGAAAATGGATGGCGCTGAAGCGTCGTGCTTATACTCGACCGTCAGGACAAAGTCCTGA
CGAGTAGGAGGGTCGCGGCGGTGAGCGCAGAAGGAT-TGGCCGCGAGGCCGTCTGGAGCC
GCCGTCGGTGCAGATCTTGGTGGTAGTAGCAAATACTCCAGCGAGGCCCTGGAGGACTGA
CGTGGAGAAGGGTTTCGTGTGAACAGCCGTTGCACACGAGTCAGTCGATCCTAAGCCCTA
GGTGAAAACCGAGGGCGAAAGGGAATCCGGTTCCTATTCCGGAACCCGGG-CGGAACCGG
GGCGTTCGTCGGGGTAACCCAAAAGGACCTGGAGACGCCGTAGGGAGATCCGGGAAGAGT
TTTCTTTTCTGCATGAGCGTTCGAGT-CCCTGGAATCCTCTAGCAGGGAGATAGGG-TTT
GGAACGCGAA-GAGCACC-------GCAGTT---GCCGCGGTGTCTGGA-TCTTCCCGGA
CCTTGAAAATCCAGGAGAGGGCCACGC-GTCGCGCCGATTCGTACCCATAT-CCGCAGCA
GGTCTCCAAGGTGAAGAGCCTCTAGTCGATAGTCTAATGTAGGTAAAGGAAGTCGTCAAA
TTGGATCCGTAACTTCAGGATAAGGATTGGCTCTGAGGACCGTGGCCTCG-GGCTTGATC
GGGAA-GCGG-GACTGA-----CTGGGCGAGACCC-G----TC-AGGCTCG-GTCCCGTG
C-GTGTGCGCACTCTTCGGCCGCCATTCAACGGTCGGCTCAGAACTGGCACGGACCGGGG
GAATCCGACTATCTAATTAAAACAAAGCATTGTAATGGCCTCAGCTAGTGTTGACGAAAT
ATGATTTCTGCCCAGTGCTCTGAATGTCAACGTGAAGAAATTCAAGCAAGCGCGGGTAAA
CGGCGGGAGTAACTATGACTCTCTTAAACTAGCCAAATGCCTCGTCATCTAATTAGAAAC
GCGGATGAATGGATTAACGAGATTCCCACTGTCCCTATCTACTATCTAGCGAAACCACTG
CCAAGGGAACGGGCTTGGAAAA-ATCAGCGGGGAAAGAAGACGCTGTTGAGCTTGACTCT
AGTCTGGCACTGTAAGGAGACATGA-TAGGTGTAGCATAAGTGGGAGACGTCGTCGATGA
AATACCACTACTTTCAT-TGTTTCTTTACT-ACTCGGTGAGGCGAAACGCGTGCGTGTCA
CAGTATTCTCGAGCCAAGCGCTCCCGCGTGATCCGATTCGAGAACACTGCCAGGCGGGGA
GTTTGATTGGGGCGGTACATTTGTCAAAGAATAACACAAGTGTCCTAAGGCCAGCTCAGC
GAGGACAGAAACCTCGCGTGAAGCAAAAGGGCAAAAGCTGGCTTGTTCCCGATGTTCAGT
ACGCATAGGGACTTTGAAAGCACGGCCTATCGATCCTTT----------TAGCTTGAAGA
GTTTTCAACAAGAGGTGTCAGAAAAGTTACCACAGGAATAACTGGCTTGTGGCGGTCAAG
CGTTCATAACGACGTCGCTTTTTGATCCTTCGATGTCGGCTCATCCTATCATTGCGAAGC
AGAATTCACCAAGCGTTGGATTGTTCACCCACCAATAGGGAACGTGAGCTGGGTTTAGAC
CGTCGTGAGACAGGTTAGTTTTACCCTACTGATGGTCGTTGCGATAGTAATCCTGCTCAG
TACGAGAGGAACCGCAGGTTCGGACATTTGGTTCACGCACTCGGTCGAACGGCCGGTGGT
GC
>Raphidioptera Raphidiidae
TAAGCCATGCATGTCTCAGTACAAGCCGCAGTGAAACCGCGAAAGGCTCATTATATCAGT
TATGGTTCCTTAGATCGTTACTTGGATAACTGTGGTAATTCTAGAGCTAATACATGCGAG
TTCCGACCGGAAGGAATGCTTTTATTAG-AT-CAAAACCAATCTTGAT--GACTCTGAAT
AACTGATCGCACGGTACC-GGCGACGCATCTTTCAAATGTCTGCCTTATCAACTGTCGAT
GGTAGGTTCTGCGCCTACCATGGTTGTAACGGGTAACGGGGAATCAGGGTTCGATTCCGG
AGAGGGAGCCTGAGAAACGGCTACCACATCCAAGGAAGGCAGCAGGCGCGCAAATTACCC
ACTCCCGGCACGGGGAGGTAGTGACGAAAAATAACGATACGGGACTCGAGGCCCCGTAAT
CGGAATGAGTACACTTTAAATC-CTTTAACGAGGATCCATTGGAGGGCAAGTCTGGTGCC
AGCAGCCGCGGTAATTCCAGCTCCAATAGCGTATATTAAAGTTGTTGCGGTTAAAAAGCT
CGTAGTCGAATCTGTGTCCCGCGCTGTCGGTTCACCGGTGTCTGACATGTGACGTCCTA-
CCGGCCCGTCGCGGTGCTCTTCATTGAGTGTCGAGGTGGGCCGGTACATTTACTTTGAAC
AAATTAGAGTGCTCAAGGCAGGCGCCTGT-GTGCATGGAATAATGGAATAG-GACCTCGG
TTCTATGTTGGTTTTCGGAACCGAGGTAATGATTAATACGGACAGATGGGGGCATTCGTA
TTGCGGCGTTAGAGGTGAAATTCTTGGATCGTCGCAAGACGGACAGAAGCGAAAGCATTT
GCCAAAAATGTTTTGATTGATCAAGAACGAAAGTTAGAGGTTCGAAGGCGATCAGATACC
GCCCTAGTTCTAACCATAAACGATGCCAGCCAGTGATGCGTCGAAGTTCGACTCGACGTG
CAACTTGGGAAACCAAAGCTTTTGGGTTCCGGGGGAAGTATGGTTGCAAAGCTGAAACTT
AAAGGAATTGACGGAAGGGCACCACCAGGAGTGGAGCCTGCGGCTTAATTTGACTCAACA
CGGGAAACCTCACCAGGCCCGGACACCGGAAGGATTGACAGATTGAGAGCTCTTTCTTGA
TTCGGTGGGTGGTGGTGCATGGCCGTTCTTAGTTGGTGGAGCGATTTGTCTGGTTAATTC
CGATAACGAACGAGACTCTAGCCTGCTAAATAGACGCCGGTATCTACCGGCGCTTCTTAG
AGGGACAGGCGGCGCCGCACGAGATTGAGCAATAACAGGTCTGTGATGCCCTTAGATGTT
CTGGGCCGCACGCGCGCTACACTGAAGGAATCAGCGTGTCCCTGGTCGAAAGATCCGGGT
AACCCGTTGAACCT------------------CCTTCGTGCTAGGGATTGGGGCTTGCAA
TTGTTCCCCATGAACGAGGAATTCCCAGTAAGCGCGAGTCATAAGCTCGCGTTGATTACG
TCCCTGCCCTTTGTACACACCGCCCGTCGCTACTACCGATTGAATGATTTAGTGAGGTCT
TCGGACCGGTACGCGGGAACAGGGACAAGCCCAGCGCTGAATCCCGGGTCGGGAAATGTG
GCGTTCGGGAGGATCCACCGGGTCCAA-GTCCCTTGAATGGGGCCCCCAGAGAGGGTGCC
AGGCCCGTCCGGTGGGTCTCTCCTCAGAGTCGGGTTGCTTGAGAGTGCAGCTCTAAGCGG
GTGGTAAACTCCATCTAAGGCTAAATACGACCACGAGACCGATAGCGAACAAGTACCGTG
AGGGAAAGTTGAAAAGAACTTTGAAGAGAGAGTTCAAGA-GTACGTGAAACCGTTCAGGG
GTAAACCTGAGAAACCCGAAAGCGGAGATTC-ATGCACTTCTCCGTCGTCGCGACCCGTT
GGGCCCGACGGTAGTCG-GCGACGGCTTTGGGTACTTTCAGGACCCGTCTTGAAACACGG
ACCAAGGAGTCTAGCATGTGCGCGAGTCACTGAGAGACTCAAAGGCGCAATGAAAGTGAA
GGGGAGGATGCACTCCCGGGGCGTCTCGAGGCGCACCTAGAGCGTACACGCTGGGACCCG
AAAGATGGTGAACTATGCCTGGTCAGGACGAAGTCAGGGGAAACCCTGATGGAGGTCCGT
AGCGATTCTGACGTGCAAATCGATCGTCGGAACTGGGTATAGGGGCGAAAGACTAATCGA
ACCATCTAGTAGCTGGTTCCCTCCGAAGTTTCCCTCAGGATAGCTGGCGCTCGAGTCTCA
TCTGGTAAAGCGAATGATTAGAGGCCTTGGGGCCGAAACGACCTCAACCTATTCTCAAAC
TTTAAATGGGTGAGATCTCCGGCTTGCTCTGAAGCCGGAGAGGATGAGTGCCAAGTGGGC
CACTTTTGGTAAGCAGAACTGGCGCTGTGGGATGAACCAAACGCAGAGTTAAAGCGCCAA
AATAGACG-CTTATGGGATACCATGAAAGGCGTTGGTTGCTTAAGACAGCAGGACGGTGG
CCATGGAAGTCGGAATCCGCTAAGGAGTGTGTAACAACTCACCTGCCGAAGCAACTAGCC
CTGAAAATGGATGGCGCTGAAGCGTCTTGCTTATACTCTGCCGTCAGGGCAAAGCCCTGA
CGAGTAGGAGGGTCGCGACGGTGAGCGCAGAAGGAT-TGGCCGCGAGGCTGTCTGGAGCC
GCCGTCGGTGCAGATCTTGGTGGTAGTAGCAAATACTCCAGCGAGGCCCTGGAGGACTGA
CGTGGAGAAGGGTTTCGTGTGAACAGCCGTTGCACACGAGTCAGTCGATCCTAAGCCCTA
GGTGAAAACCGAGGGCGAAAGGGAATCCGGTTCCTATTCCGGAACCCGGG-CGGAACCGG
GGCGTTCGTCGGGGCAACCCAAAATGACCTGGAGACGCCGTCGGGAGATCCGGGAAGAGT
TTTCTTTTCTGCATGAGCGTTCGAGTTCCATGGAATCCTCTAGCAGGGAGATATGG-TTT
GGAACGCGAA-GAGCACC-------GCAGTT---GCGGCGGTGTCCGGA-TCTTCCCGGA
CCTTGAAAATCCAGGTGAGGGCCACGT-GTCGCGCCGGTTCGTACCCATAT-CCGCAGCA
GGTCTCCAAGGTGAAGAGCCTCTAGTCGATAGACTAATGTAGGTAAGGGAAGTCGGCAAA
TTGGATCCGTAACTTCGGGATAAGGATTGGCTCTGAGGGCCGAGGTGTCG-GGCTTGGTC
GGGAA-GCGG-GGCTAAGG-GCCTGGGCGAGGCTCGGTCCCTT-GGCCCCGCGGAACTTC
C-TTGCGAGGCCTCTTCGGCCGCCATTCAACGGTCAGCTCAGAACTGGCACGGACTAGGG
GAATCCGACTGTCTAATTAAAACAAAGCATTGCGATGGCCCTAGCGGGTGTTGACGCAAT
GTGATTTCTGCCCAGTGCTCTGAATGTCAACGTGAAGAAATTCAAGCAAGCGCGGGTAAA
CGGCGGGAGTAACTATGACTCTCTTAAGGTAGCCAAATGCCTCGTCATCTAATTAGTGAC
GCGCATGAATGGATTAACGAGATTCCCGCTGTCCCTATCTACTATCTAGCGAAACCACTG
CCAAGGGAACGGGCTTGGGAAA-ATTAGCGGGGAAAGAAGACCCTGTTGAGCTTGACTCT
AGTCTGGCACTGTAAGGAGACATGA-GAGGTGTAGCATAAGTGGGAGACGTCGCCGGTGA
AATACCACTACTTTCAT-CGTTTCATTACTTACTCGGTGAGGCGGAACGCGTGCGTGTCA
CTGTGTTCTTGAGCCAAGCGCTCCCGCGTGATCCGATTCGAGGACAATGCCAGGCGGGGA
GTTTGACTGGGGCGGTACATCTGTCAAAGAATAACGCAGGTGTCCTAAGGCCAGCTCAGC
GAGGACAGAAACCTCGCGTAGAGCAAAAGGGCAAAAGCTGGCTTGATCCCGATGTTCAGT
ACGCATAGGGACTGCGAAAGCACGGCCTATCGATCCTTT----------TGGCTTGAAGA
GTTTTCAGCAAGAGGTGTCAGAAAAGTTACCACAGGGATAACTGGCTTGTGGCGGCCAAG
CGTTCATAGCGACGTCGCTTTTTGATC---------------------------------
------------------------------------------------------------
------------------------------------------------------------
------------------------------------------------------------
--
>Coleoptera Polyphaga
TAAGCCATGCATGTCTCAGTACAAGCCAAAGTGAAACCGCGAAAGGCTCATTAAATCAGT
TATGGTTCCTTAGATCGTTACTTGGATAACTGTGGTAATTCTAGAGCTAATACATGCGAG
CTCCGACCGGAAGGAGCGCTTTTATTAG-AA-CAAAACCAATCTTGGT--GAATCTGAAT
AACTGATCGCACGGTACC-GGCGACGCATCTTTCAAATGTCTGCCTTATCAACTGTCGAT
GGTAGGTTCTGCGCCTACCATGGTTGTAACGGGTAACGGGGAATCAGGGTTCGATTCCGG
AGAGGGAGCCTGAGAAACGGCTACCACATCCAAGGAAGGCAGCAGGCGCGCAAATTACCC
ACTCCCGGCACGGGGAGGTAGTGACGAAAAATAACGATACGGGACTCGAGGCCCCGTAAT
CGGAATGAGTACACTCTAAACC-CTTTAACGAGGATCAATTGGAGGGCAAGTCTGGTGCC
AGCAGCCGCGGTAATTCCAGCTCCAATAGCGTATATTAAAGTTGTTGCGGTTAAAAAGCT
CGTAGTCGAATCTGTGTCCCGTGCCGCCGGTTCATCGGTGTCTGGCGTGTGACGTCCTG-
TCGGCCCGCCGCGGTGCTCTTCATTGAGTGTCGAGGTGGGCCGACACGTTTACTTTGAAC
AAATTAGAGTGCTTAAAGCAGGCGCCTGT-GTGCATGGAATAATGGAATAG-GACCTCGG
TTCTATGTTGGCTTTCGGAACCGAGGTAATGATTAATAGGAACGGATGGGGGCATTCGTA
TTGCGACGTTAGAGGTGAAATTCTTGGACCGTCGCAAGACGGACAGAAGCGAAAGCATTT
GCCAAAAACGTTTTCATTGATCAAGAACGAAAGTTAGAGGTTCGAAGGCGATCAGATACC
GCCCTAGTTCTAACCATAAACGATGCCAGCTAGCGATCCGCCGACGTTCGACTCGGCGGG
CAGCTTGGGAAACCAAAGCTTTTGGGTTCCGGGGGAAGTATGGTTGCAAAGCTGAAACTT
AAAGGAATTGACGGAAGGGCACCACCAGGAGTGGAGCCTGCGGCTTAATTTGACTCAACA
CGGGAAACCTCACCAGGCCCGGACACCGGAAGGATTGACAGATTGAGAGCTCTTTCTTGA
TTCAGTGGGTGGTGGTGCATGGCCGTTCTTAGTTGGTGGAGCGATTTGTCTGGTTAATTC
CGATAACGAACGAGACTCTAGCCTGCTAAATAGACGTCGACATCTGTCGGCGCTTCTTAG
AGGGACAGGCGGCGCCGCACGAGATTGAGCAATAACAGGTCTGTGATGCCCTTAGATGTT
CTGGGCCGCACGCGCGCTACACTGAAGGAATCAGCGTGTCCCTGACCGAACGGTCCGGGT
AACCCGCTGAACCT------------------CCTTCGTGCTAGGGATTGGGGCTTGCAA
TTGTTCCCCATGAACGAGGAATTCCCAGTAAGCGCGAGTCATAAGCTCGCGTTGATTACG
TCCCTGCCCTTTGTACACACCGCCCGTCGCTACTACCGATTGAATGATTTAGTGAGGTCT
TCGGACTGGTGCGCGGGAACAGGGAAGAGCCCAGCACTGAATCCCGCGCCGGGAAATGTG
GTGTTAGGGAGGGTCCTCCCGGTCCAA-GTCCCTTGAACGGGGCCCCCATAGAGGGTGCC
AGGCCCGTCGGGAGGATCTCTCCTCAGAGTCGGGTTGCTTGAGAGTGCAGCCCTAAGTGG
GTGGTAAACTCCATCTAAGGCTAAATATGACCACGAGACCGATAGCGAACAAGTACCGTG
AGGGAAAGTTGAAAAGAACTTTGAAGAGAGAGTTCAATA-GTACGTGAAACCGTTCAGGG
GTAAACCTGAGAAACCCGAAAGGGGAGATTC-ATGCACTTCTCCCCCGTCGCGATCCGTT
GGGCTCGACGGTAATCG-GCGACGGCTTTGGGTACTTTCAGGACCCGTCTTGAAACACGG
ACCAAGGAGTCTAGCATGCACGCAAGTCATTGGGAAACCTAAAGGCGTAATGAAAGTGAA
AGGGAGGATGCACTCCCGGGGCGTCTCGAGGCGCACCAAGAGCGTACACGCTGGGACCCG
AAAGATGGTGAACTATGCCTGGTCAGGACGAAGTCAGGGGAAACCCTGATGGAGGTCCGT
AGCGATTCTGACGTGCAAATCGATCGTCGGAACTGGGTATAGGGGCGAAAGACTAATCGA
ACCATCTAGTAGCTGGTTCCCTCCGAAGTTTCCCTCAGGATAGCTGGCTCTCGAGTTTCA
TCCGGTAAAGCGAATGATTAGAGGCATTGGGGTCGAAACGGCCTCAACCTATTCTCAAAC
TTTAAATGGGTGAGATCTCCGGCTTGCTCTGAAGCCGGAGAGAATGAGTGCCAAGTGGGC
CATTTTTGGTAAGCAGAACTGGCGCTGTGGGATGAACCAAACGCAGAGTTAAAGCGCCTA
AATCGACG-CTTATGGGATACCATGAAAGGCGTTGGTAACTTAAGACATCAGGACGGTGG
CCATGGAAGTCGGAATCCGCCAAGGAGTGTGTAACAACTCACCTGCCGAAGTTACTAGCC
CTGAAAATGGATGGCGCTGAAGCGTCGTGCTTATACTCTGCCGTCAGGGCAAAGCCCTGA
CGAGTAGGAGGGTCGCGGCGGTGAGCGCAGAAGGAC-TGGCCGTGAGGCCGTCTGGAGCC
GCCGTCGGCGCAGATCTTGGTGGTAGTAGCAAATACTCCAGCGAGGCCCTGGAGGACTGA
CGTGGAGAAGGGTTTCGTGTGAACAGCCGTTGCACACGAGTCAGTCGATCCTAAGCCCTA
GGCGAAAGCCGACGGGCGAAAGGGATCCGGTTCCTATTCCGGAACCCGGG-CGGAACCGG
GGCGTTCGTCGGGGCAACCCAAAAGGACCCGGAGACGCCGTCGGGAGATCCGGGAAGAGT
TTTCTTTTCTGCATGAGCGTTCGAGTTCCATGGAATCCTCTAGCAGGGAGATATGG-TTT
GGAACGCGAA-GAGCACC-------GCAGTT---GCGGCGGTGTCCGGA-TCTTCCCGGA
CCTTGAAAATCCGGGAGAGGGCCACGC-GTCGCGCCGGTTCGTACCCATAT-CCGCAGCA
GGTCTCCAAGGTGAATAGCCTCTAGTCGATAGAATAATGTAGGTAAGGGAAGTCGGCAAA
TTGGATCCGTAACTTCGGGATAAGGATTGGCTCTGAGGATCGGGGCGTCG-GGCTTGTCG
GGGAA-GCGG-GGCTGAGG-GCCTGGGCGAGGCTCGGTCCCTT-GGCCCCGCGGAACCGT
C-TTGCGAGGCCTCTTCGGCCGCCATTCAACGGTCAGCTCAGAACTGGCACGGACCGGGG
GAATCCGACTGTCTAATTAAAACAAAGCATTGCGATGGCCCCAGCGGGTGTTGACGCAAT
GTGATTTCTGCCCAGTGCTCTGAATGTCAACGTGAAGAAATTCAAGCAAGCGCGGGTAAA
CGGCGGGAGTAACTATGACTCTCTTATGGTAGCCAAATGCCTCGTCATCTAATTAGTGAC
GCGCATGAATGGATTAACGAGATTCCCACTGTCCCTACCTACTATCTAGCGAAACCACTG
CCAAGGGAACGGGCTTGGAAAA-ATTAGCGGGGAAAGAAGACCCTGTTGAGCTTGACTCT
AGTCTGGCACTGTAAGGAGACATGA-GAGGTGTAGCATAAGTGGGAGATATCGCCGGTGA
AATACCACTACTTTCAT-CGTTTCTTTACTTACTCGGTGAGGCGGAACGCGTGCGTGTCA
CGGTGTTCTCGAGCCAAGCGCTCCCGCGTGATCCGATTCGAGGACACTGCCAGGCGGGGA
GTTTGACTGGGGCGGTACATCTGTCAAAGAATAACGCAGGTGTCCTAAGGCCAGCTCAGC
GAGGACAGAAACCTCGCGTAGAGCAAAAGGGCAAAAGCTGGCTTGATCCCGATGTTCAGT
ACGCATAGGGACTGCGAAAGCACGGCCTATCGATCCTTT----------TGGCTTGAAGA
GTTTTCAGCAAGAGGTGTCAGAAAAGTTACCACAGGGATAACTGGCTTGTGGCGGCCAAG
CGTTCATAGCGACGTCGCTTTTTGATCCTTCGATGTCGGCTCTTCCTATCATTGCGAAGC
AGAATTCGCCAAGCGTCGGATTGTTCACCCGCTAATAGGGAACGTGAGCTGGGTTTAGAC
CGTCGTGAGACAGGTTAGTTTTACCCTACTGATGGTCGTTGCGATAGTAATCCTGCTCAG
TACGAGAGGAACCGCAGGTTCGGACATTTGGTTCACGCACTCGCTCGAGCGGGCGGTGGT
GC
>Diptera Brachycera
TAAGCCATGCATGTCTAAGTACACACGAATGTGAAACCGCAAAAGGCTCATTATATCAGT
TATGGTTCCTTAGATCGTTACTTGGATAACTGTGGTAATTCTAGAGCTAATACATGCAAA
ACATGACCGGGACGTGTGCTTTTATTAG-GC-TAAAACCAAGCTTGGTTGAACTCTAGAT
AACAGATCGTATGGTACC-GACGACAGATCTTTCAAATGTCTGCCCTATCAACTTTTGAT
GGTAGTATCTAGGACTACCATGGTTGCAACGGGTAACGGGGAATCAGGGTTCGATTCCGG
AGAGGGAGCCTGAGAAACGGCTACCACATCTAAGGAAGGCAGCAGGCGCGTAAATTACCC
ACTCCCAGCTCGGGGAGGTAGTGACGAAAAATAACAATACAGGACTCGAGGCCCTGTAAT
TGGAATGAGTACACTTTAAATC-CTTTAACAAGGACCAATTGGAGGGCAAGTCTGGTGCC
AGCAGCCGCGGTAATTCCAGCTCCAATAGCGTATATTAAAGTTGTTGCGGTTAAAACGTT
CGTAGTTGAACTTGTGCTTCATACGGGTAGTACAACTGGTTCTATACCTTAGCGTATTA-
CCGGCCTGCATTAGTGCTCTTAAACGAGTGTTATTGTGGGCCGGTACTATTACTTTGAAC
AAATTAGAGTGCTTAAAGCAGGCGCCTGT-GTGCATGGGATAATGAAATAA-GACCTCTG
TTCTGCATTGGTTTTCAGATCAGAGGTAATGATTAATAGAAGCAGTTGGGGGCATTAGTA
TTACGACGCGAGAGGTGAAATTCTTGGACCGTCGTAAGACTAACTTAAGCGAAAGCATTT
GCCAAAGATGTTTTCATTAATCAAGAACGAAAGTTAGAGGTTCGAAGGCGATCAGATACC
GCCCTAGTTCTAACCATAAACGATGCCAGCTAGCAATTGGGTGTAGCTAGGCTCTCTCAG
TCGCTTGGGAAACCAAAGTTTTTGGGCTCCGGGGGAAGTATGGTTGCAAAGCTGAAACTT
AAAGGAATTGACGGAAGGGCACCACCAGGAGTGGAGCCTGCGGCTTAATTTGACTCAACA
CGGGAAAACTTACCAGGTC-GAACATAAGTGTGTAAGACAGATTGATAGCTCTTTCTCGA
ATCTATGGGTGGTGGTGCATGGCCGTTCTTAGTTCGTGGAGTGATTTGTCTGGTTAATTC
CGATAACGAACGAGACTCAAATATATTAAATAGATATCAGGATCCATTATAACTTCTTAA
ATGGACAAATTGCGCAATATGAGATTGAGCAATAACAGGTCTGTGATGCCCTTAGATGTC
CTGGGCTGCACGCGCGCTACAATGAAAGTATCAACGTGTCCTAGACCGAGAGGTCCGGGT
AAACCGCTGAACCA------------------CTTTCATGCTTGGGATTGTGAACTGAAA
CTGTTCACGATGAACTTGGAATTCCCAGTAAGTGTGAGTCATTAACTCGCATTGATTACG
TCCCTGCCCTTTGTACACACCGCCCGTCGCTACTACCGATTGAATTATTTAGTGAGGTCT
CCGGACGTGATCACTGGAAAAGAAAACAGTTCAGCACTAAGTCACTTAATGTGAGATGCA
GTGTAT-GGAGCGTCATCTAGATTTAA-GTCCCTTAAATGAGGCCCCCATAGAGGGTGCC
AGGCCCGTCTAGATGATGTTTCCAAAGAGTCGTGTTGCTTGATAGTGCAGCACTAAGTGG
GTGGTAAACTCCATCTAAAACTAAATATAACCATGAGACCGATAGTAAACAAGTACCGTG
AGGGAAAGTTGAAAAGAACTCTGAATAGAGAGTTAAACA-GTACGTGAAACTGCTTAGAG
GTAAGCCCGATGAACCTGAATTGGAAAATTC-ATGCATTTTTTCCACATTGTAATCTATT
AGCGCTGATAGATCAAT-GCGAAAATTCAGGATACCTTCGGGACCCGTCTTGAAACACGG
ACCAAGGAGTCTAACATATGTGCAAGTTATTGGGAAACCTAATAGCGTAATTAACTTGAC
TAATGGGATACAATCCCGGGGCGTTCTGGAACGTACCTTGAGCATATATGCTGTGACCCG
AAAGATGGTGAACTATACTTGATCAGGTTGAAGTCAGGGGAAACCCTGATGGAAGACCGA
AACAGTTCTGACGTGCAAATCGATTGTCAGAATTGAGTATAGGGGCGAAAGACCAATCGA
ACCATCTAGTAGCTGGTTCCTTCCGAAGTTTCCCTCAGGATAGCTGGTGCATTAATCTTA
TCTGGTAAAGCGAATGATTAGAGGCCTTAGGGTCGAAACGATCTTAACCTATTCTCAAAC
TTTAAATGGGTAAGAACCTTAACTTTCTTCAAGGTTA----TGATATGTCCCA-GTGGGC
CACTTTTGGTAAGCAGAACTGGCGCTGTGGGATGAACCAAACGTAATGTTAC-GTGCCCA
AATTAACAACTCATGAGATACCATGAAAGGCGTTGGTTGCTTAAAACAGCAGGACGGTGA
TCATGGAAGTCGAAATCCGCTAAGGAGTGTGTAACAACTCACCTGCCGAAGCAACTAGCC
CTTAAAATGGATGGCGCTTAAGTTGTATACCTATACATTACCGCTAAAGTAAAACTTTAG
TGAGTAGGAAGGT-ACAATGGTATGCGTAGAAGTGTTTG-GCGTAAGCCTGCATGGAGCT
GCCATTGGTACAGATCTTGGTGGTAGTAGCAAATAATCGAATGAGGCCTTGGAGGACTGA
AGTGGAGAAGGGTTTCGTGTGAACAGTGGTTGATCACGAGTTAGTCGGTCCTAAGTTCAA
GGCGAAAGCGAAGAACGAAAGGGAATACGGTTCCAATTCCGTAACCTGTG-AGTATCCGG
GGCGCTCATCCTGGCAACAGGAACGACCATAAAGAAGCCGTCGAGAGATATCGGAAGAGT
TTTCTTTTCTGTTTTATAGCCGTACTACCATGGAAGTCTTTCGCAGAGAGATATGG--TA
GAGGCTAGAA-GAGCATG-------ACATAT---ACTGTTGTGTCGATATTTTCTCCGGA
CCTTGAAAATTTATGGTGGGGACACGC-TTCTCAACAGGCCGTACCAATAT-CCGCAGCT
GGTCTCCAAGGTGAAGAGTCTCTAGTCGATAGAATAATGTAGGTAAGGGAAGTCGGCAAA
TTAGATCCGTAACTTCGGGATAAGGATTGGCTCTGAAGATTGAGATGTCG-GCCTTGATT
GGGAA-ACAA-TGTTTACG-TTCTGGGTAAATCCCGGATAGGT-AGCATTGTGGAACTTT
C-TTGCAAAATTATAACGATTATCAATTAACAATCAATTCAGAACTGGCACGGACTTGGG
GAATCCGACTGTCTAATTAAAACAAAGCATTGTGATGGCCCTAGCGGGTGTTGACACAAT
GTGATTTCTGCCCAGTGCTCTGAATGTCAAAGTGAAGAAATTCAAGTAAGCGCGGGTCAA
CGGCGGGAGTAACTATGACTCTCTTAAGGTAGCCAAATGCCTCGTCATCTAATTAGTGAC
GCGCATGAATGGATTAACGAGATTCCTACTGTCCCTATCTACTATCTAGCGAAACCACAG
CCAAGGGAACGGGCTTGGAATA-ATTAGCGGGGAAAGAAGACCCTTTTGAGCTTGACTCT
AATCTGGCAGTGTAAGGAGACATAA-GAGGTGTAGAATAAGTGGGAGATATCGTCAATGA
AATACCACTACTCTTAT-TGTTTCCTTACTTACTTGATTAAATGGAACGTGTATCGAT-G
CAAGCTTCTTGATCAAAGTACTCAGGTATGATCCAATTCAAGGACATTGCCAGGTAGGGA
GTTTGACTGGGGCGGTACATCTCTCAAATAATAACGGAGGTGTCCCAAGGCCAGCTCAGT
GCGGACAGAAACCACACATAGAGCAAAAGGGCAAATGCTGACTTGATCTCGGTGTTCAGT
ACACACAGGGACAGCAAAAGCTCGGCCTATCGATCCTTT----------TGGTTTAAAGA
GTTTTTAACAAGAGGTGTCAGAAAAGTTACCATAGGGATAACTGGCTTGTGGCGGCCAAG
CGTTCATAGCGACGTCGCTTTTTGATCCTTCGATGTCGGCTCTTCCTATCATTGTGAAGC
AAAATTCACCAAGCGTTGGATTGTTCACCCATGCA-AGGGAACGTGAGCTGGGTTTAGAC
CGTCGTGAGACAGGTTAGTTTTACCCTACTAATGGTTGTTGCGACAGCATTCCTGCGTAG
TACGAGAGGAACCGCAGGTACGGACCAATGGCACA-ATACTTGTTCGAGCGAACAGTGGT
AT
>Diptera Nematocera
TAAGCCATGCATGTCTAAGTACAAACTGTGGTGAAACCGCATAAGGCTCAGTATAACAGC
TATAATTCACGAGATCATTACTTGGATAACTGTGGAAAATCCAGAGCTAATACATGCGCG
TGCGATTCGGAACTGGTGCACTTATTAG----TTAAACCAACCTGAGTTGAAGTCTGGAT
AACCGATCGTATGGTACC-GACGACAGATCTCTCGAATGTCTGCCCTATCAACTATTGAT
GGTAGTGTAGAGGACTACCATGGTTGCGACGGGTAACGGGGAATCAGGGTTCGATTCCGG
AGAGGGAGCCTGAGAAATGGCTACCACATCCAAGGAAGGCAGCAGGCGCGTAAATTACCC
AATCCCGGCACGGGGAGGTAGTGACGAGAAATAACAATATGGACCTCGATGGTCCATAAT
TGGAATGAGTTGAGCATAAATC-CTTCTGCAAGGATCCAGTGGAGGGCAAGTCTGGTGCC
AGCAGCCGCGGTAATTCCAGCTCCACTAGCGTATATTAAAGTTGTTGCGGTTAAAACGTT
CGAAGTTGATTCTCCGTCCAGACACGCGACCGCCGCGGCACCTTGCGCGCGGCGTACCG-
TGCGGGGACACCGGTATTCACCAGCCCATGCCACCGTGGTGCGGTACGTTTACCTTGAAC
AAATTAGAGTGCTCAAAGCGGGCGCCAAT-TTGCATGGAATAATGGAACAT-GACCTCTG
GTCTCTGTTGGTTTGCAGACCAGAGGTAATGATTAACAGAAGTAGTTGGGGGCATTGGTA
TTGCGGCGCGAGAGGTGAAATTCGTAGACCGTCGCAGGACCGACTGAAGCGAAAGCGTTT
GCCATGGATGCTTTCATTAATCAAGAACGAAAGTTAGAGGATCGAAGGCGATTAGATACC
GCCCTAGTTCTAACCGTAAACGATGCCAATCAGCAATTGGGAGACGCTAGGTGCTCTCAG
TCGCTTGGGAAACCACAATC----GGTTCCGGGG-AAGTATGGTTGCAAAGTTGAAACTT
AAAGGAATTGACGGAAGGGCAC-ACAACGAATGGAGCTTGCGGCTTAATTTGACTCAACA
CGGGAAAACTTACCAGGTCCGAACTTATGTAGGTAAGACAGATTGAGAGCTCTTTCTCAA
ACTTAAGGGTAGTGGTGCATGGCCGTTCTTAGTTCGTGGATCGATTTGTCTGGTTAATTC
CGATAACGAACGTGACTCAGTCTAGCTAACTAGAACTCAGCCGCTCCTGGCTCTGCTTAA
CGGGACAACTTGTGCAAGATGAGATTGAGCGATAACAGGTCCGTGATGCCCTTAGATGTT
CTGGGCTGCACGCGTGCTACAATGTTGGCAGCAGCGTGTCCCCATTCCGAAAGGAACGGG
AAATCACTTAAATG------------------CTCATTTAGTTGGGACTGGGGACTGCAA
AGGTCC-CCACGAACCTGGAATTTCTAGTAAGTGCTAGTCATCAGCTAGCGCTGATTACG
TCCCTGCCCTTTGTACACACCGCCCGTCGCTACTACCGAT-GGATTCTTTAGTGAGGTCT
CTGGAGGCACGCCTTCGAAACGGGAAGAGCTCAGCACGTAGGGATGATCCATCCGGTTCC
GTGTATTGGAGTGGTCTCTGTGTTCAA-GTTCCTTGAATGTGGCCCCCATAGAGGGTGAT
AGGCCCGTCAGAAGGCCG-CTCCATGGAGTCGTGTTGCTTGATAGTGCAGCACTAAGTGG
GAGGTAAACTCCTTCTAAAGCTAAATATCACCATGAGACCGATAGCGAACAAGTACCGTG
AGGGAAAGTTGAAAAGCACTCTGAATAGAGAGTCAAAGA-GTACGTGAAACTGCCTAGGG
GTAAACCCGTTGAACTCAATTGGCGATATTC-AGGCACTTATCGCTCATCGCGATCCATT
ACGGCAGACGGTATGCA-TCAACCAATTGAGGTACCTTCGGGACCCGTCTTGAAACACGG
ACCAAGAAGTCTATCTTGCGCGCGAGCCAATGGGAAACCCAAAGGCGCA--GAAAACACG
ACGCGGGATGCACCAACAGAG-ACCCTGGGACATACTGTGAGCGCGCAGGATGTGACCCG
AAAGATGGTGAACTATGCCTGATCAGGTTGAAGTCAGGGGAAACCCTGATGGAGGACCGA
AGCAATTCTGACGTGCAAATCGATTGTCAGAGTTGGGCATAGGGGCGAAAGACCAATCGA
ACCATCTAGTAGCTGGTTCCCTCCGAAGTTTCCCTCAGGATAGCTGGAGCACTATTCTTA
TCTGGTAAAGCGAATGATTAGAGGCCTTAGGTTCGAAATGATCTTAACCTATTCTCAAAC
TATAAATGGGTACGAGATGGGGTAGCATTTGCTACCCCCGAAGATGTGTGCTTAGTGGGC
CAATTTTGGTAAGCAGAACTGGTGCTGTGGGATGAACCAAACGTAATGTTACGGCGCCCA
AATAAACGACGCATCAGATACCATGAAAGGTGTTGATTGCTAAAGACAGCAGGACGGTGG
ACATGGAAGTTGTCACCCGCTAAGGAGTGTGTAACAACTCACCTGCCGAAGCAATTAGCC
CTTAAAATGGATGGCGCTCAAGTCGTTTGCCTATACATTACCGCTAAGGTAAGACCTTAG
CGAGTAGGAGGGT-ACGGTGGTGCGCGTCGAAGTGCTTG-GCGTAAGCCGACATGGAGCC
GCCACTGGCACAGATCTTGGTGGTAGTAGCAAATATTCGAATGAGATCTTGGATGACTGA
AGTGGAGGAGGGTTTCGTGTCAACAGCAGTTGAACACGAGTTAGCCAATCCTAAGCTGCA
TGGGAACCCTGGGGGCGAAAGGGAATCCGGTTACGATTCCGGAGCCTGTG-AGTATACGG
AGTGTGCATCATGGCAACATGAATCTTCTTCGAGAAGCCAACGAGAGGTATCGGAAGAGT
TTTCTTTTCTGTTTAACAGCCTCACTCCCATGGAAGTCTTTCATAGAGAGATATGG--TT
GGCGCTGGTA-GAGCATG-------GTATAA---ACTGCTGTGTCGATACTCTCTTTGGA
CCGTGAAAATCGAAGACTGGGGCACGA-CTCTCAACAGCTTGTACCGA-AT-CCGCAGCA
GGTCTCCAAGGTGCAGAGTCTCTAGTCGATAGATCAATGTAGGTAAGGGAAGTCGGCAAA
CTAGATCCGTAACTTCGGGACAAGGATTGGCTCTGAAGGCTGGGCTGACA-C--------
------ACGG-GGCCC-TT-CACCGGGTGGCCCTCGGGGGTTT----GTGGCGGAACGC-
C-CGGT----TTCCCCCGCGCAGCACTCAACAGCCAGTTCAGAACTGGCACGG-CTGAGG
GAATCCGACTGTCTAATTAAAACAAAGCATTGTGATGGCCGCAACCGGTGCTGACACAAT
GTGATTTCTGCCCAGTGCTCTGAATGTCAACGTGAAGAAATTCAAGCAAGCGCGGGTAAA
CGGCGGGAGTAACTATGACTCTCTTAAGGTAGCCAAATGCCTCGTCATCTAATTAGTGAC
GCGCATGAATGGATTAACGAGATTCCCTCTGTCCCTATCTACTATCTAGCGAAACCACAG
CCAAGGGAACGGGCTTGGAAAC-ACTAGCGGGGAAAGAAGACCCTGTTGAGCTTGACTCT
AGTCCGGCATTGTAAGGCGATATAA-GAGGTGCAGCATAGGTGGGAGACTTCGCCAATGA
GATACCACCACTCTTAC-TGTTGCCTTACTTACATGATCAGGTGGAACAAGTGCGCGGCG
GTT-GGCGCGCGCCCAAGCACATTTTCAGGCTCCAGGTCATGGACATTGCCAGGTGCGGA
GTTTGACTGGGGCGGTACATCTCCAAAACGATAACGGAGGTGTCCAAAGGTCAGCTCAGT
GTGGACAGAAACCACACGCTGAGCATAAGGACAAAAGCTGGCTTGATCTCGACGTTCAGT
ACGCATCGGGACAGCGAAAGCTTGGCCTTACGATCCTTT----------TGGTTTAAAGA
GTTTTTAGCAAGAGGTGTCAGAAAAGTTACCACAGGGATAACTGGCTTGTGGCCGCCAAG
CGTTCATAGCGACGTGGCTTTTTGATCCTTCGATGTCGGCTCTTCCTATCATTGTGAAGC
AAAATTCAC-AAGCGTAGGATTGTTCACCCTTTCA-AGGGAACGTGAGCTGGGTTTAGAC
CGTCGTGAGACAGGTTAGTTTTACCCTACTGGTGGCTGTC-TAACGGAATTCCTGTGCAG
TACGAGAGGAACCACAGGTACGGACCGCTGGCTCA-ATACTAGTTCGACCGGACTTTGGT
AT
>Mecoptera Boreidae
TAAGCCATGCATGTCTCAGTGCAAGCCAAGGTGAAACCGCGAATGGCTCATTACATCAGT
TATGGTTCCTTAGATCGTTACTTGGATAACTGTGGTAATTCTAGAGCTAATACATGCGAG
TTTCGACCGGGAGAAATGCTTTTATTAG-AT-CAAAACCAATCTTGGT--GACTCTGAAT
AACTGATCGCACGGTACC-GGCGACGCATCTTTCAAATGTCTGCCTTATCAACTGTCGAT
GGTAGTTTCTGCGACTACCATGGTTGTTACGGGTAACGGGGAATCAGGGTTCGATTCCGG
AGAGGGAGCCTGAGAAACGGCTACCACATCCAAGGAAGGCAGCAGGCGCGCAAATTACCC
ACTCCCGGCACGGGGAGGTAGTGACGAAAAATAACGATACGGGACTCGAGGCCCCGTAAT
CGGAATGAGAACACTTTAAATC-CTTTATCGAGGACCCATTAGAGGGCAAGTCTGGTGCC
AGCAGCCGCGGTAATTCCAGCTCTAATAGCGTATATTAAAGTTGTTGCGGTTAAAAAGCT
CGTAGTTGAATCTGTGTCCCACGCTGTCGGTTCGCCGGTGACTGGCATGGGACGTCCTA-
CCGGCCTACCACGGTGCTCTTTACCGAGTGTCGAGGTGGGCCGGTACGTTTACTTTGAAC
AAATTAGAGTGCTTAAAGCAGGCGCCTGT-GTGCATGGAATAATGGAATAG-GACCTCGG
TTCTATGTTGGTTTTCGGAACCGAGGTAATGATTAATAGGGACAACTGGGGGCATTCGTA
TTGCGACGTTAGAGGTGAAATTCTTGGATCGTCGCAAGACGGACAGAAGCGAAAGCATTT
GCCAAATGTGTTTTCATCAATCAAGAACGAAAGTTAGAGGTTCGAAGGCGATCAGATACC
GCCCTAGTTCTAACCATAAACGATGCCAACTAGCGATCCGCCGAAGTTCGACTCGGCGGG
CAGCTTGGGAAACCAAAGTTTTTGGGTTCCGGGGGAAGTATGGTTGCAAAGCTGAAACTT
AAAGGAATTGACGGAAGGGCACCACCAGGAGTGGGGCCTGCGGCTTAATTTGACTCAACA
CGGGGCACCTTTCCAGGCCCAGACACCGGAAGGATTGACAGATTGAGAGCTCTTTCTTGA
TTCGGTGGGTGGTGGTGCATGGCCGTTCTTAGTTGGTGGAGTGATTTGTCTGGTTAATTC
CGATAACGAACGAGACTCTAGCCTGCTAAATAGGCGCCGGTATCTACCGGCGCTTCTTAG
AGGGACAGGCGGTACCGCACGAGATTGAGCAATAACAGGTCAGTGATGCCCTTAGATGTT
CTGGGCCGCACGCGCGCTACACTGAAGGAATCAACGTGTCCCTTGCCGAAAGGCCCGGGT
AACCCGTTGAACCT------------------CCTTCGTGCTAGGGATTGGGGCTTGCAA
TTTTTCCCCATGAACGAGGAATTCCCAGTAAGCGCGAGTCATCAGCTCGCGTTGATTACG
TCCCTGCCCTTTGTACACACCGCCCGTCGCTACTACCGATTGAATGCTTTAGTGAGGTCT
TCGGACCGGTACGCGGGAACAGGAAAAAGCCCAGCACCGAATCCCGCCGCGGGAAATGTG
GTGTTTAGGAGAATCCTCCCGGTCCAA-GTCCCTTGAATGGGGCCCCCATAGAGGGTGCC
AGGCCCGTCGGGAGGATTTTTCCTTAGAGTCGGGTTGCTTGAGAGTGCAGCTCTAAGTGG
GTGGTAAACTCCATCTAAGGCTAAATATGACCACGAGACCGATAGCGAACAAGTACCTTG
AGGGAAAGTTGAAAAGAACTTTGAAGAGAGAGTTCAATA-GTACGTGAAACCGTTCAGGG
GTAAACCTGAGAAACCCGAAAGGGGAGATTC-ATGCATTTCTCCCCCGTCGCGACCCGTT
GGGCTCGACGGTAGTCG-GCGACGGCTTTGGGTACTTTCAGGACCCGTCTTGAAACACGG
ACCAAGGAGTCTAGCATGTGCGCGAGTCATTGGGAAACCTAAAGGCGCAATGAAAGTAAA
GAGACGGATGCACTCCCGGGGCGTCTCGGGGCGCACCCAGAGCGTACACGCTGGGACCCG
AAAGATGGTGAACTATGCCTGGTCAGGTCGAAGTCAGGGGAAACCCTGATGGAGGACCGT
AGCGATTCTGACGTGCAAATCGATCGTCGGAACTGGGTATAGGGGCGAAAGACTAATCGA
ACCATCTAGTAGCTGGTTCCCTCCGAAGTTTCCCTCAGGATAGCTGGCACTTGAGTCTCA
TCCGGTAAAGCGAATGATTAGAGGCCTTGGGGCCGAAACGACCTCAACCTATTCTCAAAC
TTTAAATGGGTGAGATCTCTGGCTTGCTTTGAAGCCAGAGAGGATGAGTGCCTAGTGGGC
CACTTTTGGTAAGCAGAACTGGCGCTGTGGGATGAACCAAACGCCGAGTTAAGGCGCCTA
AA-CGACG-CTAATGGGATACCATGAAAGGCGTTGGTTGCTTAAGACAGCAGGACGGTGG
CCATGGAAGTTGGAATCCGCTAAGGAGTGTGTAACAACTCACCTGCCGAAGCAACTAGCC
CTGAAAATGGATGGCGCTGAAGCGTCGTGCCTATACTCGGCCGCCAGGGCAAAGCCCTGG
CGAGTAGGAGGGTCGCGGCGGTGTGCGCAGAAGGGTCTGGGCGTGAGCCTGCCTGGAGCC
GCCGTCGGCGCAGATCTTGGTGGTAGTAGCAAATACTCCAGCGAGGCCCTGGAGGACTGA
CGTGGAGAAGGGTTTCGTGTGAACAGTTGTTGCACACGAGTCAGTCGATCCTAAGCCCTA
GGAGAAATCCGAGGGCGAAAGGGAATCCGGTTCCTATTCCGGAACCCGGG-CGGAACCGG
GGCGTTCGTCGGGGCAACCCAAAATGGCCTGGAGACGCCGTCGGGATATCCGGGAAGAGT
TTTCTTTTCTGCATAAGCGTTCGAGTTCCCTGGAATCCTCTAGCAGGGAGATAGGG-TTT
GGAACGCGAA-GAGCACC-------GCAGTT---GCGGCGGTGTCCGGA-TATTCCCGGA
CCTTGAAAATCCAGGTGAGGGCCACGT-GTCGCGCCGGTTCGTACCCATAT-CCGCAGCA
GGTCTCCAAGGTGAAGAGCCTCTAGTCGATAGACTAATGTAGGTAAGGGAAGTCGGCAAA
TTGGATCCGTAACTTCGGGAAAAGGATTGGCTCTGAGGACCGGGGCGTCG-GGCTTGGTC
GGGAA-GTGG-GGCTAAGG-GCCTGGGCGAGACTCGGTCCCTT-GGCCCCACGGATCTTC
C-TTGCGAGGTCTCTTCGGCCGCCATTCAACGGTCAGCTCAGAACTGGCACGGACTGGGG
GAATCCGACTGTCTAATTAAAACAAAGCATTGCGATGGCCCTAGCGGGTGTTGACGCAAT
GTGATTTCTGCCCAGTGCTCTGAATGTCAACGTGAAGAAATTCAAGCAAGCGCGGGTAAA
CGGCGGGAGTAACTATGACTCTCTTAAGGTAGCCAAATGCCTCGTCATCTAATTAGTGAC
GCGCATGAATGGATTAACGAGATTCCCACTGTCCCTATCTACTATCTAGCGAAACCACTG
CCAAGGGAACGGGCTTGGAAAA-ATTAGTGGGGAAAGAAGACCCTGTTGAGCTTGACTCT
AGTCTGGCATTGTAAGGAGACATGA-GAGGTGTAGCATAAGTGGGAGATATCGCCGGTGA
AATACCACTACTTTCAT-CGTTTCTTTACTTACTCGGTTGGGCGGAGCGCGTGCGTGTCA
CGGTGTTCTTGAGCCAAGCGCTCCCGCGTGATCCGATTCGAGGACACTGCCAGGCGGGGA
GTTCGACTGGGGCGGTACATCTGTCAAAGAATAACGCAGGTGTCCTAAGGCCAGCTCAGT
GAGGACAGAAACCTCACGTAGAGCAAAAGGGCAAAAGCTGGCTTGATCCCGATGTTCAGT
ACGCATAGGGACTGCGAAAGCACGGCCTATCGATCCTTT----------TGGCTTGAAGA
GTTTTCAGCAAGAGGTGTCAGAAAAGTTACCACAGGGATAACTGGCTTGTGGCGGCCAAG
CGTTCATAGCGACGTCGCTTTTTGATCCTTCGATGTCGGCTCTTCCTATCATTGCGAAGC
AGAATTCGCCAAGCGTTGGATTGTTCACCCACAAATAGGGAACGTGAGCTGGGTTTAGAC
CGTCGTGAGACAGGTTAGTTTTACCCTTCTGATGGTCGTTGCGATAGTAATCCTGCTCAG
TACGAGAGGAACCGCAGGTTCGGACATTTGGTTCACGCACTCGGTCGAGCGGCCGGTGGT
GC
>Siphonaptera Pulicidae
TAAGCCATGCATGTCTCAGTGCAAGCCAAGGTGAAACCGCGAATGGCTCATTACATCAGT
TATGGTTCCTTAGATCGTTACTTGGATAACTGTGGTAATTCTAGAGCTAATACATGCGAG
TTCCGACCGGAAGGAATGCTTTTATTAG-AT-CAAAACCAATCTTGGT--GACTCTGAAT
AACTGATCGCACGGTACC-GGCGACGCATCTTTCAAATGTCTGCCTTATCAACTGTCGAT
GGTAGTTTCTGCGACTACCATGGTTGTTACGGGTAACGGGGAATCAGGGTTCGATTCCGG
AGAGGGAGCCTGAGAAACGGCTACCACATCCAAGGAAGGCAGCAGGCGCGCAAATTACCC
ACTCCCGGCACGGGGAGGTAGTGACGAAAAATAACGATACGGGACTCGAGGCCCCGTAAT
CGGAATGAGTACACTTTAAATC-CTTTAACGAGGATCTATTAGAGGGCCAGTCTGGTGCC
AGCAGCCGCGGTAATTCCAGCTCTAATAGCGTATATTAAAGTTGTTGCGGTTAAAAAGCT
CGTAGTTGAATCTGTGTCCCACACTGTCGGTTCACCGGTGACTGGCATGGGACGTCCTA-
CCGGCCTACCACGGTGCTCTTCACCGAGTGTCGAGGTGGGCCGGTACGTTTACTTTGAAC
AAATTAGAGTGCTTAAAGCAGGCGCCTGT-GTGCATGGAATAATGGAATAG-GACCTCGG
TTCTATGTTGGTTTTCGGAATCGAGGTAATGATTAATAGGGACAACTGGGGGCATTCGTA
TTGCGACGTTAGAGGTGAAATTCTTGGATCGTCGCAAGACGGACAGAAGCGAAAGCATTT
GCCAAATGTGTTTTCATCAATCAAGAACGAAAGTTAGAGTTTCGAAGGCGATCAGATACC
GCCCTAGTTCTAACCATAAACGATGCCAGCTAGCGATCCGCCGAAGTTCGACTCGGCGGG
CAGCTTGGGAAACCAAAGCTTTTGGGTTCCGGGGGAAGTATGGTTGCAAAGCTGAAACTT
AAAGGAATTGACGGAAGGGCACCGCCAGGAGTGGAGCCTGCGGCTTAATTTGACTCAACA
CGGGAAACCTCACCAGGCCCGGACACCGGAAGGATTGACAGATTGAGAGCTCTTTCTTGA
TTCGGTGGGTGGTGGTGCATGGCCGTTCTTAGTTGGTGGAGCGATTTGTCTGGTTAATTC
TGATAACGAACGAGACTCTAGCCTGCTAAATAGGCGCCGGTATCTACCGGCGCTTCTTAG
AGGGACAGGTGGCGTCGCACGAAATTGAGCAATAACAGGTCTGTGATGCCCTTAGATGTT
CTGGGCCGCACGCGCGCTACACTGAAGGGATCAGCAGGTCCTTGGCCGAAAGGTCCGGGT
AATCCGTTGAAGCC------------------CCTTCGTGCTAGGGATTGGGGCTTGCAA
TTCTTCCCCATGAACGAGGAATTCCCAGTAAGCGCGAGTCATAAGCTTGCGTTGATTACG
TCCCTGCCCTTTGTACACACCGCCCGTCGCTACTACCGATTGAATTATTTAGTGAGGTCT
TCGGACCGGTGCGCGGGAACAGGGAAGAGCCCAGCACTAAATCCCGCGCTGGGAAATGTA
GTGTTAGGGAGGATCCTCTCGGTTCAA-GTCCCTTGAATGGGGCCCCCATAGAGGGTGCC
AGGCCCGTCGAGAGGATCTCTCCTCAGAGTCGAGTTGCTTGAGAGTGCAGCTCTAAGTGG
GTGGTAAACTCCATCTAAGGCTAAATATGACCACGAGACCGATAGCGAACAAGTACCGTG
AGGGAAAGTTGAAAAGAACTTTGAAGAGAGAGTTCAAGA-GTACGTGAAACCGTTCAGGG
GTAAACCTGAGAAACCCGAAAGGAGAGATTC-ATGCACTTCTCTCTCGTCGCGACCCGTT
TGGCCAGACGGTAGTCA-GCGATGGCTTTGGGTACTTTCAGGACCCGTCTTGAAACACGG
ACCAAGGAGTCTAGCATGTGCGCGAGTCATTGGGAAACCTAAAGGCGCAATGAAAGTAAA
GTGAGGGATGCAATCCCGGGGCGTCTCGAGGCGCACCCAGAGCGTACACGCTGGGACCCG
AAAGATGGTGAACTATGCCTGGTCAGGTCGAAGTCAGGGGAAACCCTGATGGAGGACCGT
AGCGATTCTGACGTGCAAATCGATCGTCGGAACTGGGTATAGGGGCGAAAGACTAATCGA
ACCATCTAGTAGCTGGTTCCCTCCGAAGTTTCCCTCAGGATAGCTGGCATTCGAGTCTCA
TCCGGTAAAGCGAATGATTAGAGGCCTTGGGGCCGAAACGACCTCAACCTATTCTCAAAC
TTTAAATGGGTGAGATCTCTGGCTTGCTTTGAAGCCAGAGAGGATGAGTGCCTAGTGGGC
CACTTTTGGTAAGCAGAACTGGCGCTGTGGGATGAACCAAACGCCGAGTTAAGGCGCCTA
AA-CG----CTAATGGGATACCATGAAAGGCGTTGGTTGCTTAAGACAGCAGGACGGTGG
CCATGGAAGTTGGAATCCGCTAAGGAGTGTGTAACAACTCACCTGCCGAAGCAACTAGCC
CTGAAAATGGATGGCGCTGAAGCGTCGTGCCTATACTCGGCCGCCAGGGCAAAGCCCTGG
TGAGTAGGAGGGTCGCGGTGGTGTGCGCAGAAGGGTTTGGGCGTGAGCCTGCCTGGAGCC
GCCATCGGTGCAGATCTTGGTGGTAGTAGCAAATACTCCAGCGAGGCCCTGGAGGACTGA
CGTGGAGAAGGGTTTCGTGTGAACAGCCGTTGCACACGAGTCAGTCGATCCTAAGCCCCA
GGAGAAATCCTAGGGCGAAAGGGAATCCGGTTCCTATTCCGGAACCCGGG-CGGAACCGG
GGCGTTCGTCGGGGTAACCCAAAATGACCTGGAGACGCCGTCGGGAGATACGGGGAGAGT
TTTCTTTTCTGTATGAGCGTTCGAGTTCCCTGGAATCCTCTAGCAGGGAGATAGGG-TTT
GGAACGCGAA-GAGCACC-------GCAGTT---GCGGCGGTGTCCGTA-TCTTCCCGGA
CCTTGAAAATCCAGGAGAGGGCCACGT-GTCGCGCCGGTTCGTACCCATAT-CCGCAGCA
GGTCTCCAAGGTGAAGAGCCTCTAGTCGATAGATTAATGTAGGTAAGGGAAGTCGGCAAA
TTGGATCCGTAACTTCGGGATAAGGATTGGCTCTGAGGATCGGGGCGTCG-GGCTTGATC
GGGAA-GCGG-GGCTGAGG-GCCTGGGCGAGGCTCGGTCCCTT-GGCCCCGCGGATCTTT
C-TTGCGAGGCCTCTTCGGCCGCCATTCAACGGTCAGCTCAGAACTGGCACGGACTAGGG
GAATCCGACTGTCTAATTAAAACAAAGCATTGCGATGGCCCTAGCGGGTGTTGACGCAAT
GTGATTTCTGCCCAGTGCTCTGAATGTCAACGTGAAGAAATTCAAGCAAGCGCGGGTAAA
CGGCGGGAGTAACTATGACTCTCTTAAGGTAGCCAAATGCCTCGTCATCTAATTAGTGAC
GCGCATGAATGGATTAACGAGATTCCCACTGTCCCTATCTACTTTCTAGCGAAACCACTG
CCAAGGGAACGGGCTTGGAAAA-ATTAGCGGGGAAAGAAGACCCTGTTGAGCTTGACTCT
AGTCTGGCATTGTAAGGAGACATGA-GAGGTGTAGCATAAGTGGGAGATATCGTCGGTGA
AATACCACTACTTTCAT-CGTTTCTTTACTTACTCGATTGGGCGGAAAGCGTGCGTGTCA
CGGTTTTCTAGAGCCAAGCGCTCTAGCGTGATCCGATTCGAGGAAATTGCTAGGCCGGGA
GTTTGACTGGGGCGGTACATCTGTCAAATAATAACGCAGGTGTCCTAAGGCCAGCTCAGC
GAGGACAGAAACCTCGCGTAGAGCAAAAGGGCAAATGCTGGCTTGATCCCGTTGTTCAGT
GTGCACAGGGACTGCGAAAGCACGGCCTATCGATCCTTT----------TGGCTTGAAGA
GTTTTCAGCAAGAGGTGTCAGAAAAGTTACCACAGGGATAACTGGCTTGTGGCAGCCAAG
CGTTCATAGCGACGTTGCTTTTTGATCCTTCGATGTCGGCTCTTCCTATCATTGCGAAGC
AGAATTCGCCAAGCGTTGGATTGTTCACCCACAAATAGGGAACGTGAGCTGGGTTTAGAC
CGTCGTGAGACAGGTTAGTTTTACCCTACTGATGGTCGTTGCGATAGTAATCCTGCTCAG
TACGAGAGGAACCGCAGGTTCGGACATTTGGTTCACGCACTCGGTCGAGCGGCCGGTGGT
GC
>Trichoptera Integripalpia
TAAGCCATGCAAGTCTCAGTAAAAGCCGAGGTGAAACCGCGAATGGCTCAATATATCAGT
TTTGGTTCCTTAGATCGTTACTTGGATAACTGTGGCAATTCTAGAGCTAATACATGCAGG
TTCTGACCGGGAGGAATGCTTTTATTAG-AT-CAAAACCAATCGAGAT--GACTCTAGAT
AACTGATCGCACGGTACC-GGCGACGCATCTTTCAAATGTCTGCCTTATCAACTGTCGAT
GGTAGTTTATGCGACTACCATGGTTGTCACGGGTAACGGGGAATCAGGGTTCGATTCCGG
AGAGGGAGCCTGAGAAACGGCTACCACATCCACGGAAGGCAGCAGGCGCGCAAATTACCC
ACTCCCGGCACGGGGAGGTAGTGACGAAAAATAACGATACGGGACTCGAGGCCTCGTGAT
CGGAATGATTACACTTTAAATC-CTTTAACGAGGATCCATTGGAGGGCAAGTCTGGTGCC
AGCAGCCGCGGTAATTCCAGCTCCAATAGCATATACTAAAGTTGTTGCGGTTAAAAAGCT
CGTAGTTGAAATTGTGTCCTGCGGTGTCGGTCTACCGGTAACAGGCACGGGGCTTCTCG-
CCGGCGGTCGGCCTCACGGTCGGCCGCGCACCGAGGCGGGCCGGC-TGTTTACTTTGAAC
AAATTAGAGTGCTCAAAGCGGGCGCCTGT-ACGCATGGAATAATAGAATAG-GACCTCGG
TTCTGTGTTGGCTTTCTGATAAGAGGTAATGATTAATAGGGACGACTGGGGGCATTCGTA
TTGAGACGTTAGAGGTGAAATTATTGGATCGTCGCAAGACGGACTAAAGCGAAAGCATTT
GCCAAAGGTGTTTTCATTAATCAAGAACGAAAGTTAGAGGTTCGAAGGCGATTAGATACC
GCTGTAGTTCTAACCATAAATGATGCCAGCCAGCGATCCGCCGAAGTTTAACCCGGTGGG
CAGCTCGGGAAACCAAAGCTTTCGGGCTCCGGGGGGAGTATGGTTGCAAAGCTGAAACTT
AAAGGAATTGACGGAAGGGCACCACCAGGAGTGGAGCCTGCGGCTTAATTCGACTCAACA
CGGGAAAACTCACCAGGCCCGGACACTGGAAGGATTGACGGATTAACAGCTCTTTCTCGA
TTCGGTGGGTGGTGGTGCATGGCCGCTCTTAGTTGGTGGAGCGATTTGTCAGGTTAATTC
CGGTAACGAACGTAACTCTAGCCTATTAAATAGACGCCGGTATCTACCGGCGCTTCTTAG
AGGGACCGGCGGTGCCGCACGAGATTGAGCAATAGCAGGTCTGTGATGCCCTTAGATGTC
CTGGGCCGCACGCGCGCTACACTGAAGGGATCAGCGTGTCCTTGGCCTAACGGCCCGGGT
AACCCGATGAAACC------------------CCTTCGTGATAGGGATTGGGGTTTGCAA
TTCTCCCCCATGAACGAGGAATTCCTAGTAAAAGCGAGTCACCAGCTCGCGTTGATTGCG
TCCCTGCCCTTTGTACACACCGCCCGTCGCTACTACCGATTGGATGATTTGGTGAGGTCT
TCGGACTGGTGCGCGG----------------AGCGCTGAATCCTGCGCCGGGAAATGTA
GCGTTCGGGAGGAGAGCGCGCGTCCAA-GTTCCTTGAACGGGGCCCCCGCAGAGGGTGCC
AGGCCCGTGCGCGGTCTCCCTCCCTAGAGTCGGGTTGCTTGAGAGTGCAGCCCTAAGTGG
GTGGTAAACTCCATCTAAGGCTAAATACTACCACGAGACCGATAGCGAACAAGTACCGTG
AGGGAAAGTTGAAAAGAACTTTGAAGAGAGAGTTAAAGA-GTACGTGAAACCGTTCAGGG
GTAAACCTGTGGAACTCAAACGGGGAGATTC-ATGCACTTCTCCCTCACCGCGACCCGTC
GCGAGCGACGGTAGTCG-GCGGTGGTTTTGGGCACTCACAGGACCCGTCTTGAAACACGG
ACCAAGGAGTCTAGCATGTGCGCGAGTCATTGGGAAACCCAGAGGCGAAATGAAAGTGAA
AGGGAAGATGCATTCCCGAGGCGTTTCGAGACGCACTGAGAGCGTACACGCTGGGACCCG
AAAGATGGTGAACTATGCCTGGTCAGGTCGAAGTCAGGGGAAACCCTGATGGAGGACCGA
AGCGATTCTGACGTGCAAATCGATCGTCCGAACTGGGTATAGGGGCGAAAGACTAATCGA
ACTATCTAATAGCTGGTTCCATCCGAAGTTTCCCTCAGGATAGCTGGCGCTCCAGTCTCA
TCCGGTAAAGCGAATGATTAGAGGCATTGGGGCCGAAATGGCCTCAACCTATTCTCAAAC
TTTAAATGGGTGAGATCTCCTTCTTGCTCTGAAGTAGGAGCGGATGAGTGCCAAGTGGGC
CAATTTTGGTAAGCAGAACTGGCGCTGTGGGATGAACCAAACGTCGAGTTAAGGCGCCCA
A-TGAACG-CTCATCGGAGACCATAAAAGGCGTTGGTCGCTCAGGACAGCAGGACGGTGG
CCATGGAAGTCGGAATCCGCTAAGGAGTGTGTAACAACTCACCTGCCGAAGCAACCAGCC
CTGAAAATGGATGGCGCTGTAGCGTTCAGCCTATACTCGACCGTCGCGGCAAAGCCGCGA
CGAGTAGGATGGCCGCGGCGGTGTGCGCAGAAGGGTCTGGGCGTGAGCCCGCCTGGAGCC
TCCGTCGGCGCAGATCTTGGTGGTAGTAGCAAATACTCAAGCGAGGTCCTTGAGGGCTGA
TGTGGAGAAGGGTTTCGCGTTAACAGCCGTTGCACGCGAGTTAGTCGATCCTAAGCCCTA
GGAGAAATCCGAGGGCGAAAGGGAATCCGGTTGCAGTTCCGGAACCCGGG-CGGAACCGG
TTCGTTCGTCGGGGTAACCCAAAGTGGCCTGAAGACGCCGACGGGAGATCCGGAGAGAGT
TATCTTTTCTGCCTGAGCGTTCGAGCGCCCTGGAATCCCATAGCGGGGAGATAGGG-CTC
GGGACGCGAA-GAGCATC-------GCCGAT---GCGGCGGTGTCCGGA-TCGGCCCGGA
CCTTGAAAATTCAGGTGAGGGATACGT-GTCGCGCCGGCTCGTACCCATAT-CCGCAGCA
GGTCTCCAAGGTGAAGAGCCTCTAGCCGATAGAATAATGTAGGTAAGGGAAGTCGGCAAG
TTGGATCCGTAACTTCGGGATAAGGATTGGCTCTGAGGGCCGTGGCGTCG-GGCCTGGTC
GGGAA-GAGG-TGCCGAGA-AGCCGGGCGGGGCCCGGCGCCTT-GGCCCCTCGGATCTTC
C-TCGCTGTGCCTGTACGGCCGCCGGACGACGGTCAACTCAGAACTGGCACGGACAAGGG
GAATCCGACTGTCTAATTAAAACAAAGCATTGCGATGGCCCTCGCGGGTGTTGACGCAAT
GTGATTTCTGCCCAGTGCTCTGAATGTCAATGTGAAGAAATTCAATTAAGCGCGGGTAAA
CGGCGGGAGTAACTATGACTCTCTTAAGGTAGCCAAATGCCTCGTCATCTAATTAGTGAC
GCGCATGAATGGATTAACGAGATTCCCACTGTCCCTATCTACTATCTAGCGAAACCACTG
CCAAGGGAACGGGCTTGGGAGA-ATCAGCGGGGAAAGAAGACCCTGTTGAGCTTGACTCT
AGTCTGGTATTGTAAGGTGACATGA-GGGGTGCAGAATAAGTGGGAGGCTCCAAACGTGA
AATACCACTACTTTCAT-CGTTTCGTTACTTACTCAGTTGGGCGGAGGGCGTGCGCGTCA
CGGGTTTTTCGCGCCAAACGTCCCCGCGTGATCCGTTCTGAGGACACTGCCAGGCGGGGA
GTTTGACTGGGGCGGTACATCTGTCAAAGAATAACGCAGGTGTCCTAAGACCAGCTCAGC
GAGGCCGGAAATCTCGCGTCGAGCAAAAGGGCAAAAGCTGGTTTGATCACGATGTTCAGT
ATGCATAGAGACTGCGAAAGCACGGCCTATCGATCCTTT----------C-GTATAAAGA
GTTTTTAGCGAGAGGTGCCAGAAAAGTTACCACAGGGATAACTGGCTTGTGGCGGCCAAG
CGTTCATAGCGACGCCGCTTTTTGATCCTTCGATGTCGGCTCTTCCTATCATTGCGAAGC
AGAATTCGCCAAGCGTTGGATTGTTCACCCATCAAAAGGGAACGTGAGCTGGGTTTAGAC
CGTCGTGAGACAGGTTAGTTTTACCCTACTGATGATCATTGCGATAGTAATACTGCTCAG
TACGAGAGGAACGGCAGTTTTGGACATTTGGTTCACGCACTCGGTCGACCGGCCGGTGGT
GC
>Lepidoptera Papilionoidea
TAAGCCATGCATGTCTCAGTGCAAGCCGTAGCGATACCGCGAATGGCTCAATATATCAGT
TTTGGTTCCTTAGATCTTTACTTGGATAACTGTGGTAATTCTAGAGCTAATACATGCGAA
CTCTGACCGGGATGAGTGCTTTTATTAG-AT-CAAAACCAATCTTGAT--GAATCTGGAT
AACCGATCGCATGGTACC-GGCGACGCATCTTTCAAATGTCTGCCTTATCAACTTTCGAT
GGTAGTTTCTGCGACTACCATGGTTGTCACGGGTAACGGGGAATCAGGGTTCGATTCCGG
AGAGGGAGCCTGAGAAACGGCTACCACATCCAAGGAAGGCAGCAGGCGCGCAAATTACCC
ACTCCCGGCACGGGGAGGTAGTGACGAAAAATAACGATACGGGACTCGAGGCCTCGTAAT
CGGAATGAGTACACTTTAAATA-TTTTAACGAGGAACAATTGGAGGGCAAGTCTGGTGCC
AGCAGGCGCGGTAATTCCAGCTCCAATAGCGTATACTAAAATTGTTGCGGTTAAAAAGCT
CGTAGTTGCATTTGTGCGCCGCGCTGTCGGTGCACCGGTGACTGACACGTAGCATATCG-
TCGGCCTATCGCGGTGCTCTTCAGTGAGTGTCGAGGTGGGCCGACAATTTTACTTTGAAC
AAATTAGAGTGCTCAAAGCGGGCGCTTGC-GTGCATGGAATAATAGAATAT-GATCTCGG
TTCTATGTTGGTTTTCAGAACCGAGGTAATGATTAATAGGGATAACTGGGGGCATTCGTA
TTGCGACGTTAGAGGTGAAATTCTTGGATCGTCGCAAGACGAACATCAGCGAAAGCATTT
GCCAAAGGTGTTTTCATCAATCAAGAACGAAAGTTAGAGGTTCGAAGGCGATTAGATACC
GCCCTAGTTCTAACCGTAAAT-ATGTCATCTAGCGATCCGCCGACGTTAGGCTCGGCGGG
CAGCTTGGGAAACCAAAGATTTTGGACTCCGGGGGGAGTATGGTTGCAAAGCTGAAACTT
AAAGGAATTGACGGAAGGGCACCACCAGGAGTGGAGCCTGCGGCTTAATTTGACTCAACA
CGGGAAATCTCACCAGGCCCGGACACCGGAAGGATTGACAGATTAACAGCTCTTTCTTGA
TTCGGTGGGTGGTGGTGCATGGCCGTTCTTAGTTGGTGGAGCGATTTGTCTGGTTAATTC
CGGTAACGAACGAGACTCTAGCCTGCTAAATAGGCGTAGGTGTCTGGCGGCGCTTCTTAG
AGGGACCGGCGGCGCCGCACGAGATTGAGCAATAACAGGTCTGTGATGCCCTTAGATGTC
CTGGGCCGCACGCGCGCTACACTGAAGGAATCAACATGTCCCTGGCCTAGAGGCCCGGGC
AACCCGTTGAAACT------------------CCTTCGTGCTGGGGATTGGGGTTTGCAA
TTATCCCCCATAAACGAGGAATTCCTAGTAAGCGCGAGTCATAAGCTCGCGTTGATTACG
TCCCTGCCCTTTGTACACACCGCCCGTCGCTACTACCGATTGAATGATTTAGTGAGGTCT
TCGGACCGACACGCGGGAACAGGGATGAGCCCAGCACTGAATCCCGCCGCGGGAGATGTG
GTGTTCGGGAGGTTCCTCTCGGTCCAA-GTTCCTTGAACGGGGCCCCCGCAGAGGGTGCC
AGGCCCGTCGAGAGGGACACTCCTAAGAGTCGGGTTGCTTGAGAGTGCAGCCCTAAGTGG
GTGGTAAACTCCATCTAAGGCTAAATATCACCGCGAGACCGATAGCGAACAAGTACCGTG
AGGGAAAGTTGAAAAGAACTTTGAAGAGAGAGTTCAAGA-GTACGTGAAACCGTTCAGGG
GTAAACCTGCGAAACTCGA-TCGAGAGATTC-ATGCACTTCTCTCTCATCGCGACCCGTT
CGATCGGACGGTAGTCG-GCGATGGTTTCGGGCACTCGCAGGACCCGTCTTGAAACACGG
ACCAAGGAGTCTAGCATGTGTGCGAGTCATTGAGAAACTGAGAGGCGTAACGAAAGTGAA
GGGGGGGATGCACCCCCGAGGCGTCTCGAGGCGCGCTCTGAGCACAGATGCTGGGACCCG
AAAGATGGTGAACTATGCCTGGTCAGGTCGAAGTCAGGGGAAACCCTGATGGAGGACCGT
AGCGATTCTGACGTGCAAATCGATCGTCGGAACTGGGTATAGGGGCGAAAGACTAATCGA
ACCATCTAGTAGCTGGTTCCGTCCGAAGTTTCCCTCAGGATAGCTGGCGTCGCAGTCTCA
TCCGGTAAAGCGAATGATTAGAGGCATTGGGGCCGAAACGACCTCAACCTATTCTCAAAC
TTTAAATGGGTGAGAACTCCGGCTTACTCTGAAGCCGGAGATGATCGATGCCAAGTGGGC
CAATTTTGGTAAGCAGAACTGGCGCTGTGGGATGAACCAAACGTAGTGTTAAGGCGCCTA
AAGAA-CG-CTCATGGGACACCATGAAAGGCGTTGGTCGCTCATGACAGCAGGACGGTGG
CCATGGAAGTCGGAATCCGCTAAGGAGTGTGCAACGACTCACCTGCCGAAGCGACCAGCC
CTGAAAATGGATGGCGCTGAAGCGTTCTGCCTATACACTACCGTTACGGCAATGCCGTAA
CGAGTAGGAGTG-CGCGGCGGAGAGCGCAGAAGGGTCTGGGCGTGAGCCCGCTTGGAGCC
TCCGTCGGTGCAGATCTTGGTGGTAGTAGCAAATACTCCAGCGAGGCCCTGGAGGACTGA
CGTGGAGAAGGGTTTCGCGTGAACAGTAGTTGCTCGCGAGTCAGTCGATCCTAAGCTCAA
GGAGAGATCTTAGAGCGAAAGGGAATCCGGTTCCTATTCCGGAACCCGGG-CGGAACCGG
TTCGTTCGACGGGGTAACCCAAAGTGGCCTGAAGACGCCGCCGAGGGGTCCGGGAAGAGT
TTTCTTTTCTGCCTGAGCGTTCGAGTTCCATGGAATCCTATAGAAGGGAGATATGG-TTC
GGAACGCGAA-GAGCACC-------GCATTT---GCGGCGGTGTCCGGA-TACTCTCGGA
CCTTGAAAATTCAGGTGAGGGATGTAT-GTCGCGCCGGTTCGTACCCATAT-CCGCAGCA
GGTCTCCAAGGTGAAGAGCCTCTAGTCGATAAAATAATGTAGGTAAGGGAAGTCGGCAAA
TTGGATCCGTAACTTCGGGAAAAGGATTGGCTCTGAGGAGCGGGGTGTTG-GGCTTGTGA
GGGAA-GCGG-GGTTAAGG-GCCTGGGCGAGCCCCGGTCCCTT-GGCCCCGCGGATCTCT
C-TTGCGAGGCCTCTTCGGCCGCCAAAAAACGCTCAACTCAGAACTGGCACGGACAAGGG
GAATCCGACTGTCTAATTAAAACAAAGCATTGCGATGGCCCTAGCGGGTGTTGACGCAAT
GTGATTTCTGCCCAGTGCTCTGAATGTCAACGTGAAGAAATTCAAGCAAGCGCGGGTAAA
CGGCGGGAGTAACTATGACTCTCTTAAGGTAGCCAAATGCCTCGTCATCTAATTAGTGAC
GCGCATGAATGGATTAACGAGATTCCCACTGTCCCTATCTACTATCTAGCGAAACCACAG
CCAAGGGAACGGGCTTGGGAGA-ATCAGCGGGGAAAGAAGACCCTGTTGAGCTTGACTCT
AGTCTGGCATTGTAAGGAGACATGA-GAGGTGTAGCATAAGTGGGAGATGTCGTCGCTGA
AAAACCACTACTTTCAT-TGTTTCATTACTTACTCGGTTGGGCGGAAGCGGTGCGCGT-A
CGG-TGTTTCGTTCCAAGCGCTCCCGCGTGATCCGGTTCGAGGACACTGCCAGGCGGGGA
GTTTGACTGGGGCGGTACATCTGTCAAAGAATAACGCAGGTGTCCTAAGGCCAGCTCAGC
GAGGACAGAAACCTCGCGTAGAGCAAAAGGGCAAAAGCTGGCTTGATCCAGATGTTCAGT
ACGCATAGGGACTGCGAAAGCACGGCCTATCGATCCTTT-----------AGTATAAAGA
GTTTTTAGCAAGAGGTGCCAGAAAAGTTACCACAGGGATAACTGGCTTGTGGCGGCCAAG
CGTTCATAGCGACGTTGCTTTTTGATCCTTCGATGTCGGCTCTTCCTATCATTGCGAAGC
AAAATTCGCCAAGCGTTGGATTGTTCACCCATCAATAGGGAACGTGAGCTGGGTTTAGAC
CGTCGTGAGACAGGTTATTTTTACCCTACTGATGGTCGTTGCGATAGTAATACTGCTCAG
TACGAGAGGAACCGCAGTTTCGGACATTTGGTTCATGCACTCGGCCGAGCGGCCGGTGGT
GC
>Lepidoptera Bombycoidea
TAAGCCATGCATGTCTCAGTGCAAGCCGTAGCGATACCGCGAATGGCTCAATATATCAGT
TTTGGTTCCTTAGATCTTTACTTGGATAACTGTGGTAATTCTAGAGCTAATACATGCGAA
CTCTGACCGGGATGAGTGCTTTTATTAG-AT-CAAAACCAATCTTGAT--GAATCTGGAT
AACAGATCGCATGGTACC-GGCGACGCATCTTTCAAATGTCTGCCTTATCAACTTTCGAT
GGTAGTTTCTGCGACTACCATGGTTGTCACGGGTAACGGGGAATCAGGGTTCGATTCCGG
AGAGGGAGCCTGAGAAACGGCTACCACATCCAAGGAAGGCAGCAGGCGCGCAAATTACCC
ACTCCCGGCACGGGGAGGTAGTGACGAAAAATAACGATACGGGACTCGAGGCCTCGTAAT
CGGAATGAGTACACTTTAAATA-TTTTAACGAGGAACAATTGGAGGGCAAGTCTGGTGCC
AGCAGCCGCGGTAATTCCAGCTCCAATAGCGTATACTAAAATTGTTGCGGTTAAAAAGCT
CGTAGTTGCATTTGTGCGCCGCGCTGTCGGTGCACCGGTGACTGACACGTAGCATATCG-
TCGGCCTATCGCGGTGCTCTTCGGTGAGTGTCGAGGTGGGCCGACAATTTTACTTTGAAC
AAATTAGAGTGCTCAAAGCGGGCGCTTGC-GTGCATGGAATAATAGAATAT-GATCTCGG
TTCTATGTTGGTTTTCAGAACCGAGGTAATGATTAATAGGGATAACTGGGGGCATTCGTA
TTGCGACGTTAGAGGTGAAATTCTTGGATCGTCGCAAGACGAACATCAGCGAAAGCATTT
GCCAAAGGTGTTTTCATCATTCAAGT-CGAAAGTTAGAGGTTCGAAGGCGATTAGATACC
GCCCTAGTTCTAACCGTAAAT-ATGTCATCTAGCGATCCGCCGACGTTAGGCTCGGCGGG
CAGCTTGGGAAACCAAAGATTTTGGACTCCGGGGGGAGTATGGTTGCAAAGCTGAAACTT
AAAGGAATTGACGGAAGGGCACCACCAGGAGTGGAGCCTGCGGCTTAATTTGACTCAACA
CGGGAAATCTCACCAGGCCCGGACACCGGAAGGATTGACAGATTAACAGCTCTTTCTTGA
TTCGGTGGGTGGTGGTGCATGGCCGTTCTTAGTTGGTGGAGCGATTTGTCTGGTTAATTC
CGGTAACGAACGAGACTCTAGCCTGCTAAATAGGCGTAGGTGTCTGGCGACGCTTCTTAG
AGGGACCGGCGTCGCCGCACGAGATTGAGCAATAACAGGTCTGTGATGCCCTTAGATGTC
CTGGGCCGCACGCGCGCTACACTGAAGGAATCAGCATGTCCCTGGCCTAGAGGCCCGGGC
AACCCGTTGAAACT------------------CCTTCGTGCTGGGGATTGGGGTTTGCAA
TTATCCCCCATAAACGAGGAATTCCTAGTAAGCGCGAGTCATAAGCTCGCGTTGATTACG
TCCCTGCCCTTTGTACACACCGCCCGTCGCTAATACCGATTGAATGATTTAGTGAGGTCT
TCGGACCGACACGCGGGAACAGGAAATAGCCCAGCACTGAATCCCGCGGCGGGAGATGTG
GTGTTCGGGAGGTTCCTCTCGGTCCAA-GTTCCTTGAACGGGGCCCCCGTAGAGGGTGCC
AGGCCCGTCGAGAGGGACTCTCCTCAGAGTCGGGTTGCTTGAGAGTGCAGCCCTAAGTGG
GTGGTAAACTCCATCTAAGGCTAAATATTACCGCGAGACCGATAGCGAACAAGTACCGTG
AGGGAAAGTTGAAAAGAACTTTGAAGAGAGAGTTCAAGA-GTACGTGAAACCGTTCAGGG
GTAAACCTGCGAAACTCGAATGGAGAGATTC-ATGCACTTCTCTCTCATCGCGACCCGTT
CGCGCGGACGGTAGTCT-GCGATGGTTTCGGGCACTCGCAGGACCCGTCTTGAAACACGG
ACCAAGGAGTCTAGCATGTGTGCGAGTCATTGAGAAACTGAAAGGCGCAACGAAAGTGAA
GGGGAGGATGCACTCCCGAGGCGTCTCGAGGCGCGCTCTGAGCACAGATGCTGGGACCCG
AAAGATGGTGAACTATGCCTGGTCAGGTCGAAGTCAGGGGAAACCCTGATGGAGGACCGT
AGCGATTCTGACGTGCAAATCGATCGTCGGAACTGGGTATAGGGGCGAAAGACTAATCGA
ACCATCTAGTAGCTGGTTCCGTCCGAAGTTTCCCTCAGGATAGCTGGCGTCGCAGTCTCA
TCCGGTAAAGCGAATGATTAGAGGCATTGGGGCCGAAACGACCTCAACCTATTCTCAAAC
TTTAAATGGGTGAGAACTCCGGCTTACTCTGAAGCCGGAGATGATCGGTGCCAAGTGGGC
CAATTTTGGTAAGCAGAACTGGCGCTGTGGGATGAACCAAACGTAGTGTTAAGGCGCCTA
AAAAA-CG-CTCATGGGACACCATGAAAGGCGTTGGTCGCTCATGACAGCAGGACGGTGG
CCATGGAAGTCGGAATCCGCTAAGGAGTGTGCAACGACTCACCTGCCGAAGCAACCAGCC
CTGAAAATGGATGGCGCTGAAGCGTTTTGCCTATACACTACCGTTACGGCAAAGCCGTAA
CGAGTAGGAGTG-CGCGGCGGAGAGCGCAGAAGGGTCTGGGCGCGAGCCCGCCTGGAGCC
TCCGTCGGTGCAGATCTTGGTGGTAGTAGCAAATACTCCAGCGAGGCCCTGGAGGACTGA
CGTGGAGAAGGGTTTCGCGTGAACAGTAGTTGCTCGCGAGTCAGTCGATCCTAAGCTCAA
GGAGAGATCTTAGAGCGAAAGGGAATCCGGTTCCTATTCCGGAACCCGGG-CGGAACCGG
TTCGTTCGACGGGGTAACCCAAAGTGGCCTGAAGACGCCGCCGAGAGGTCCGGGAAGAGT
TTTCTTTTCTGCCTGAGCGTTCGAGTTCCATGGAATCCTATAGAAGGGAGATATGG-TTC
GGAACGCGAA-GAGCACC-------GCATTT---GCGGCGGTGTCCGGA-TACTCTCGGA
CCTTGAAAATTCAGGTGAGGGATGTAT-GTCGCGCCGGTTCGTACCCATAT-CCGCAGCA
GGTCTCCAAGGTGAAGAGCCTCTAGTCGATAGAATAATGTAGGTAAGGGAAGTCGGCAAA
TTGGATCCGTAACTTCGGAATAAGGATTGGCTCTGAGGACCGGGGCGTCG-GGTTTGGAC
GGGAA-GCGG-AGCCGGGG-GCCTGGTCGATGTCCGGACCCCC-GGCTCCGCGGATCTTC
C-TAGCTAAGTCTGTACGACCGCCGTTCAACGGTCAGCTCAGAACTGGCACGGACAAGGG
GAATCCGACTGTCTAATTAAAACAAAGCATTGCGATGGCCCTCGCGGGTGTTGACGCAAT
GTGATTTCTGCCCAGTGCTCTGAATGTCAACGTGAAGAAATTCAAGCAAGCGCGGGTAAA
CGGTGGGAGTAACTATGACTCTCTTAAGGTAGCCAAATGCCTCGTCATCTAATTAGTGAC
GCGCATGAATGGATTAACGAGATTCCCACTGTCCCTATCTACTATCTAGCGAAACCACAG
CCAAGGGAACGGGCTTGGGAGA-ATCAGCGGGGAAAGAAGACCCTGTTGAGCTTGACTCT
AGTCTGGCATTGTAAGGAGACATGA-GAGGTGTAGCATAAGTGGGAGGTGTCGTCGCTGA
AAAACCACTACTTTCAT-TGTTTCATTACTTACTCGGTTGGGCGGAAGCGGTGCGCGC-A
CGG-TGTTTCGTTCCAAGCGCTCCCGCGTGATCCGGTTCGAGGACACTGCCAGGCGGGGA
GTTTGACTGGGGCGGTACATCTGTCAAAGAATAACGCAGGTGTCCTAAGGCCAGCTCAGC
GAGGACAGAAACCTCGCGTGGAGCAAAAGGGCAAAAGCTGGCTTGATCCAGATGTTCAGT
ACGCATAGGGACTGCGAAAGCACGGCCTATCGATCCTTT-----------AGTATAAAGA
GTTTTTAGCAAGAGGTGCCAGAAAAGTTACCACAGGGATAACTGGCTTGTGGCAGCCAAG
CGTTCATAGCGACGTTGCTTTTTGATCCTTCGATGTCGGCTCTTCCTATCATTGCGAAGC
AAAATTCGCCAAGCGTTGGATTGTTCACCCATCAAAAGGGAACGTGAGCTGGGTTTAGAC
CGTCGTGAGACAGGTTAGTTTTACCCTACTGATGGTCGTTGCGATAGTAATACTGCTCAG
TACGAGAGGAACCGCAGTTTCGGACATTTGGTTCATGCACTCGGCCGAGCGGCCGGTGGT
GC
>Hymenoptera Apocrita
TAAGCCATGCATGTCTCAGTGCATGCCGAGGTGAAACCGCGAATGGCTCATTAAATCAGT
TATGGTTTCTTAGATCGTTACTTGGATAACTGTGGTAATTCTAGAGCTAATACATGCGAG
TTCCGACCGGGAGGAACGCTTTTATTAG-AT-CAAAACCAATCTTGAT--GACTCTGAAT
AACTGATCGCACGGTACC-GGCGACAAGTCTTTCAAATGTCTGCCTTATCAACTGTCGAT
GGTAGGTTCTGCGCCTACCATGGTTGTAACGGGTAACGGGGAATCAGGGTTCGATTCCGG
AGAGGGAGCCTGAGAAACGGCTACCACATCCAAGGAAGGCAGCAGGCGCGCAAATTACCC
ACTCCCGGCACGGGGAGGTAGTGACGAAAAATAACGATACGGGACTCGAGGCCCCGTAAT
CGGAATGAGTACACTTTAAATC-CTTTAACGAGGATCCATTGGAGGGCAAGTCTGGTGCC
AGCAGCCGCGGTAATTCCAGCTCCAATAGCGTATATTAAAGTTGTTGCGGTTAAAAAGCT
CGTAGTTGAATCTGTGTTTCACACTGTCGGTTCACCGGTGTCTGGCATGAGACGTCCTA-
CCGGCCCATCGCGGTGCTCTTCACTGAGTGTCGAGATGGGCCGGTACGTTTACTTTGAAC
AAATTAGAGTGCTTAAAGCAGGCGCCTGT-GTGCATGGAATAATGGAATAG-GACCTCGG
TTCTATGTTGGTTTTCGGAACCGAGGTAATGATTAATAGGGACAGATGGGGGCATTCGTA
TTGCGACGTTAGAGGTGAAATTCTTGGATCGTCGCAAGACGGACAGAAGCGAAAGCATTT
GCCAAAAATGTTTTCATTAATCAAGAACGAAAGTTAGAGGTTCGAAGGCGATCAGATACC
GCCCTAGTTCTAACCATAAACGATGCCAGCTAGCGATCCGCCGAAGTTCGACTCGGCGGG
CAGCTTGGGAAACCAAAGCTTTTGGGTTCCGGGGGAAGTATGGTTGCAAAGCTGAAACTT
AAAGGAATTGACGGAAGGGCACCACCAGGAGTGGAGCCTGCGGCTTAATTTGACTCAACA
CGGGAAACCTCACCAGGCCCGGACACCGGAAGGATTGACAGATTGATAGCTCTTTCTTGA
TTCGGTGGGTGGTGGTGCATGGCCGTTCTTAGTTGGTGGAGCGATTTGTCTGGTTAATTC
CGATAACGAACGAGACTCTAGCCTGCTAAATAGGCGCTGGTATCTACCAACGCTTCTTAG
AGGGACAGGCGGCGCCGCACGAGATTGAGCAATAACAGGTCTGTGATGCCCTTAGATGTT
CTGGGCCGCACGCGCGCTACACTGAAGGAATCAACGTGTCCCTGGCCGAAAGGCCCGGGT
AACCCGCTGAACCT------------------CCTTCGTGCTAGGGATTGGGGCTTGCAA
TTATTCCCCATGAACGAGGAATTCCCAGTAAGCGCGAGTCATAAGCTCGCGTTGATTACG
TCCCTGCCCTTTGTACACACCGCCCGTCGCTACTACCGATTGAATGATTTAGTGAGGTCT
TCGGACTGGTGCGCGGGAAGAGGAAATAGCCCAGCACTGAATCCCCCGCAGGGAAATGTA
GTGTTCGGGAGGATCCTCCCGGTCCAA-GTCCCTTGAATGGGGCCCCCGTAGAGGGTGCC
AGGCCCGTTGGGAGGGTCTCTCCTTAGAGTCGGGTTGCTTGAGAGTGCAGCTCTAAGTGG
GTGGTAAACTCCATCTAAGGCTAAATATGACCACGAGACCGATAGCGAACAAGTACCGTG
AGGGAAAGTTGAAAAGAACTTTGAAGAGAGAGTTCAAGA-GTACGTGAAACCGTTCAGGG
GTAAACCTGAGGAACCCGAAAGGGGAGATTC-ATGCACTTCTCCTCCGTCGCGACCCGTT
GGGCCCGGCGGTCGTCT-GCGACGGCTTTGGGTACTCTCAGGACCCGTCTTGAAACACGG
ACCAAGGAGTCTAACATGTGCGCGAGTCATTGGGAAGCCTAAAGGCGTAATGAAAGTGAA
GGGGAGGATGCACTCCCGGGGCGTCTCGAGGCGCACCCAGAGCGTACACGTTGGGACCCG
AAAGATGGTGAACTATGCCTGGTCAGGACGAAGTCAGGGGAAACCCTGATGGAGGTCCGT
AGCGATTCTGACGTGCAAATCGATCGTCGGAACTGGGTATAGGGGCGAAAGACTAATCGA
ACCATCTAGTAGCTGGTTCCCTCCGAAGTTTCCCTCAGGATAGCTGGCACTCGAGTCTCA
TCTGGTAAAGCGAATGATTAGAGGCCTTGGGGCCGAAACGACCTCAACCTATTCTCAAAC
TTTAAATGGGTGAGATCTCTGGCTTGCTTTGAAGCCAGAGAGGATGAGTGCCAAGTGGGC
CAATTTTGGTAAGCAGAACTGGCGCTGTGGGATGAACCAAACGCAGAGTTAAGGCGCCTA
AGTCGACG-CTTATGGGATACCATGAAAGGCGTTGGTTGCTTAAGACAGCAGGACGGTGG
CCATGGAAGTTGGAATCCGCTAAGGAGTGTGTAACAACTCACCTGCCGAAGCAACTAGCC
CTGAAAATGGATGGCGCTGAAGCGTCGCGCCTATACTCTGCCGTCAGGGCAAAGCCCTGA
CGAGTAGGAGGGTCGCGGCGGTGTGCGCAGAAGGGTCTGGGCGTGAGCCTGCCTGGAGCC
GCCGTCGGTGCAGATCTTGGTGGTAGTAGCAAATACTCCAGCGAGGCCCTGGAGGACTGA
CGTGGAGAAGGGTTTCGTGTGAACAGCCGTTGCACACGAGTCAGTCGATCCTAAGCCCTA
GGAGAAATCCTAGGGCGAAAGGGAATCCGGTTCCTATTCCGGAACCCGGG-CGGAACCGG
GGCGTTCGTCGGGGTAACCCAAAATGACCTGGAGACGCCGTCGGGAGATCCGGGAAGAGT
TTTCTTTTCTGTATAAGCGTTCGAGTTCCCTGGAAACCTCTAGCAGGGAGATAGGG-TTT
GGAACGCGAA-GAGCACC-------GCAGTT---GCGGCGGTGTCCGGA-TCTTCCCGGA
CCTTGAAAATCCAGGAGAGGGCCACGT-GTCGCGCCGGTTCGTACCCATAT-CCGCAGCA
GGTCTCCAAGGTAAAGAGCCTCTAGTCGATAGACTAATGTAGGTAAGGGAAGTCGGCAAA
TTGGATCCGTAACTTCGGAATAAGGATTGGCTCTGAGGAGCGGGGCGTCG-GGCTTGGTA
GGGAA-GCGG-GGCTGAGG-GCCTGGGCGAGGCTCGGTCCCTT-GGCCCCGCGGATCTTC
C-TTGCGAGGCCTCTTCGGCCGCCATTCAACGCTCAGCTCAGAACTGGCACGGACTAGGG
GAATCCGACTGTCTAATTAAAACAAAGCATTGCGATGGCCCTCACGGGTGTTGACGCAAT
GTGATTTCTGCCCAGTGCTCTGAATGTCAACGTGAAGAAATTCAAGCAAGCGCGGGTAAA
CGGCGGGAGTAACTATGACTCTCTTAAGGTAGCCAAATGCCTCGTCATCTAATTAGTGAC
GCGCATGAATGGATTAACGAGATTCCCTCTGTCCCTATCTACTTTCTAGCGAAACCACTG
CCAAGGGAACGGGCTTGGAAAA-ATTAGCGGGGAAAGAAGACCCTGTTGAGCTTGACTCT
AGTCTGGCACTGTAAGGAGACATGA-GAGGTGTAGCATAAGTGGGAGATATCGCCGGTGA
AATACCACTACTTTCAT-CGTTTCTTTACTTACTCGGTTAGGCGGAGCGCGTGCTTGTCA
CGGTGTTCTAGAGCCAAGCGCTCCCGCGTGATCCGATTCGAGGACACTGCCAGGCGGGGA
GTTTGACTGGGGCGGTACATCTGTCAAAGAATAACGCAGGTGTCCTAAGGCCAGCTCAGC
GAGGACAGAAACCTCGCGTAGAGCAAAAGGGCAAAAGCTGGCTTGATCTCGATGTTCAGT
ACGCATAGAGACTGCGAAAGCACGGCCTATCGATCCTTT----------TGGCTTGAAGA
GTTTTCAGCAAGAGGTGTCAGAAAAGTTACCACAGGGATAACTGGCTTGTGGCGGCCAAG
CGTTCATAGCGACGTCGCTTTTTGATCCTTCGATGTCGGCTCTTCCTATCATTGCGAAGC
AGAATTCGCCAAGCGTCGGATTGTTCACCCGCCAACAGGGAACGTGAGCTGGGTTTAGAC
CGTCGTGAGACAGGTTAGTTTTACCCTACTGATGGTCGTTGCGATAGTAATCCTGCTCAG
TACGAGAGGAACCGCAGGTTCGGACATTTGGTTCACGCACTCGGTCGAGCGGCCGGTGGT
GC
>Hymenoptera Symphyta
TAAGCCATGCATGTCTCAGTGCAAGCCATAGTGAAACCGCGAATGGCTCATTAAATCAGT
TATGGTTTCTTAGATCGTTACTTGGATAACTGTGGTAATTCTAGAGCTAATACATGCGAG
TTCCGACCGGGAGGAATGCTTTTATTAG-AT-CAAAACCAATCTTGGT--GACTCTGAAT
AACTGATCGCACGGTACC-GGCGACGCATCTTTCAAATGTCTGCCTTATCAACTGTCGAT
GGTAGGTTCTGCGCCTACCATGGTTGTAACGGGTAACGGGGAATCAGGGTTCGATTCCGG
AGAGGGAGCCTGAGAAACGGCTACCACATCCAAGGAAGGCAGCAGGCGCGCAAATTACCC
ACTCCCGGCACGGGGAGGTAGTGACGAAAAATAACGATACGGGACTCGAGGCCCCGTAAT
CGGAATGAGTACACTTTAAATC-CTTTAACGAGGATCCATTGGAGGGCAAGTCTGGTGCC
AGCAGCCGCGGTAATTCCAGCTCCAATAGCGTATATTAAAGTTGTTGCGGTTAAAAAGCT
CGTAGTTGAATCTGTGTCCCACGCTGCCGGTTCGCCGGCGTCTGGCATGAGACGTCCTA-
CCGGCCCATCGCGGTGCTCTTCACTGAGTGTCGAGGTGGGCCGGTACGTTTACTTTGAAC
AAATTAGAGTGCTTAAAGCAGGCGCTTGT-GTGCATGGAATAATGGAATAG-GACCTCGG
TTCTATGTTGGTTTTCGGAACCGAGGTAATGATTAATAGGGACAGATGGGGGCATTCGTA
TTGCGACGTTAGAGGTGAAATTCTTGGATCGTCGCAAGACGGACAGAAGCGAAAGCATTT
GCCAAAAATGTTTTCTTTAATCAAGAACGAAAGTTAGAGGTTCGAAGGCGATCAGATACC
GCCCTAGTTCTAACCATAAACGATGCCAGCTAGCGATCCGCCGAAGTTCGACTCGGCGGG
CAGCTTGGGAAACCAAAGCTTTTGGGTTCCGGGGGAAGTATGGTTGCAAAGCTGAAACTT
AAAGGAATTGACGGAAGGGCACCACCAGGAGTGGAGCCTGCGGCTTAATTTGACTCAACA
CGGGAAACCTCACCAGGCCCGGACACCGGAAGGATTGACAGATTGAGAGCTCTTTCTTGA
TTCGGTGGGTGGTGGTGCATGGCCGTTCTTAGTTGGTGGAGCGATTTGTCTGGTTAATTC
CGATAACGAACGAGACTCTAGCCTGCTAAATAGGCGCCGGTATCTACCGGCGCTTCTTAG
AGGGACAGGCGGCGCCGCACGAGATTGAGCAATAACAGGTCTGTGATGCCCTTAGATGTT
CTGGGCCGCACGCGCGCTACACTGAAGGAATCAGCGTGTCCCTGGCCGAAAGGCCCGGGT
AACCCGCTGAACCT------------------CCTTCGTGCTAGGGATTGGGGCTTGCAA
TTATTCCCCATGAACGAGGAATTCCCAGTAAGCGCGAGTCATAAGCTCGCGTTGATTACG
TCCCTGCCCTTTGTACACACCGCCCGTCGCTACTACCGATTGAATGATTTAGTGAGGTCT
TCGGACTGGTACGCGGGAACAGGAAATAGCCCAGCACTGAATCCCGCGCCGGGAAATGTA
GTGTTTGGGAGGATCCTCCCGGTCCAA-GTCCCTTGAATGGGGCCCCCGTAGAGGGTGCC
AGGCCCGTCGGGAGGATCTCTCCTCAGAGTCGGGTTGCTTGAGAGTGCAGCTCTAAGTGG
GTGGTAAACTCCATCTAAGGCTAAATATGACCACGAGACCGATAGCGAACAAGTACCGTG
AGGGAAAGTTGAAAAGAACTTTGAAGAGAGAGTTCAAGA-GTACGTGAAACCGTTCAGGG
GTAAACCTGAGAAACCCGAAAGGGGAGATTC-ATGCACTTCTCCCCCGTCGCGACCCGTT
GGGCCCGGCGGTAGTCG-GCGACGGCTTTGGGTACTTTCAGGACCCGTCTTGAAACACGG
ACCAAGGAGTCTAACATGTGCGCGAGTCATTGGGAAACCTAAAGGCGAAATGAAAGTGAA
GGGGAGGATGCACTCCCGGGGCGTCTCGAGGCGCACCCAGAGCGTACACGTTGGGACCCG
AAAGATGGTGAACTATGCCTGGTCAGGACGAAGTCAGGGGAAACCCTGATGGAGGTCCGT
AGCGATTCTGACGTGCAAATCGATCGTCGGAACTGGGTATAGGGGCGAAAGACTAATCGA
ACCATCTAGTAGCTGGTTCCCTCCGAAGTTTCCCTCAGGATAGCTGGCACTCGAGTCTCA
TCCGGTAAAGCGAATGATTAGAGGCCTTGGGGCCGAAACGACCTCAACCTATTCTCAAAC
TTTAAATGGGTGAGATCTCTGGCTTGCTTTGAAGCCAGAGAGGATGAGTGCCAAGTGGGC
CACTTTTGGTAAGCAGAACTGGCGCTGTGGGATGAACCAAACGCCGAGTTAAGGCGCCGA
AGTCGACG-CTTATGGGATACCATGAAAGGCGTTGGTTGCTTAAGACAGCAGGACGGTGG
CCATGGAAGTCGGAATCCGCTAAGGAGTGTGTAACAACTCACCTGCCGAAGCAACTAGCC
CTGAAAATGGATGGCGCTGAAGCGTCGCGCCTATACTCGGCCGTCAGGGCAAAGCCCTGA
CGAGTAGGAGGGTCGCGGCGGTGTGCGCAGAAGGGTCTGGGCGTGAGCCTGCCTGGAGCC
GCCGTCGGTGCAGATCTTGGTGGTAGTAGCAAATACTCCAGCGAGGCCCTGGAGGACTGA
CGTGGAGAAGGGTTTCGTGTGAACAGCCGTTGCACACGAGTCAGTCGATCCTAAGCCCTA
GGAGAAATCCGAGGGCGAAAGGGAATCCGGTTCCTATTCCGGAACCCGGG-CGGAACCGG
GGCGTTCGTCGGGGTAACCCAAAAAGACCTGGAGACGCCGTCGGGAGATCCGGAAAGAGT
TTTCTTTTCTGTATAAGCGTTCGAGTTCCCTGGAATCCTCTAGCAGGGAGATAGGG-TTT
GGAACGCGAA-GAGCACC-------GCAGTT---GCGGCGGTGTCCGGA-TCTTCCCGGA
CCTTGAAAATCCAGGAGAGGGCCACGT-GTCGCGCCGGTTCGTACCCATAT-CCGCAGCA
GGTCTCCAAGGTGAAGAGCCTCTAGTCCATAGACTAATGTAGGTAAGGGAAGTCGGCAAA
TTGGATCCGTAACTTCGGGACAAGGATTGGCTCTGAGGAGCGGGGCGTCG-GGCTTGGTA
GGGAA-GCGG-GGCTGAGG-GCCTGGGCGAAGCTCGGTCCCTT-GGCCCCGCGGATCTTC
C-TTGCGAGGCCTCTTCGGCCGCCATTCAACGGTCAGCTCAGAACTGGCACGGACTGGGG
GAATCCGACTGTCTAATTAAAACAAAGCATTGCGATGGCCCTAGCGGGTGTTGACGCAAT
GTGATTTCTGCCCAGTGCTCTGAATGTCAACGTGAAGAAATTCAAGCAAGCGCGGGTAAA
CGGCGGGAGTAACTATGACTCTCTTAAGGTAGCCAAATGCCTCGTCATCTAATTAGTGAC
GCGCATGAATGGATTAACGAGATTCCCACTGTCCCTATCTACTATCTAGCGAAACCACTG
CCAAGGGAACGGGCTTGGAAAA-ATTAGCGGGGAAAGAAGACCCTGTTGAGCTTGACTCT
AGTCTGGCACTGTAAGGAGACATGA-GAGGTGTAGCATAAGTGGGAGATATCGCCGGTGA
AATACCACTACTTTCAT-CGTTTCTTTACTTACTCGGTTAGGCGGAGCGCGTGCGTGTCA
CGGTGTTCTAGAGCCAAGCGCTCCCGCGTGATCCGATTCGAGGACACTGCCAGGCGGGGA
GTTTGACTGGGGCGGTACATCTGTCAAAGAATAACGCAGGTGTCCTAAGGCCAGCTCAGC
GAGGACAGAAACCTCGCGTAGAGCAAAAGGGCAAAAGCTGGCTTGATCTCGATGTTCAGT
ACGCATAGAGACTGCGAAAGCACGGCCTATCGATCCTTT----------TGGCTTGAAGA
GTTTTCAGCAAGAGGTGTCAGAAAAGTTACCACAGGGATAACTGGCTTGTGGCAGCCAAG
CGTTCATAGCGACGTTGCTTTTTGATCCTTCGATGTCGGCTCTTCCTATCATTGCGAAGC
AGAATTCGCCAAGCGTTGGATTGTTCACCCGCCAAT------------------------
------------------------------------------------------------
------------------------------------------------------------
--
