# Supplementary material for: A Unique Box in 28S rRNA Is Shared by the Enigmatic Insect Order Zoraptera and Dictyoptera
Source: PLoS One. 2013 Jan 3;8(1):e53679. doi: 10.1371/journal.pone.0053679 (PMC3536744; doi:10.1371/journal.pone.0053679)
Supplement: Dataset S2 — The data matrix of the combined 18S and 28S rDNA. This matrix was generated through alignment programs, which included the complete 18S and 28S rDNAs. (FAS) [file pone.0053679.s011.fas]

>Chelicerata Arachnida
T-AAGCCATGCATGTCTAAGTACAAGCCAA-AAT--AAG-GTGAAACCGCGAATGGCTCA
TTAAATCAGTTACGGTTCCTTAGACT-ATA--CTTTC----CTACTTGG--ATAACTGTG
GTAATTCTAGAGCTAATACATGCA-TCTGAGC-TCCGACCTT------------------
------------CGGGGACGAGCGCTTTTATTAGACCAAGA----CCAATC---------
------------------------------------GGA-----CTCAGGTC---CGC--
------------------------------------------------------------
----------------------------------------------AAAA----------
----CG------------TGGC-------GAC----------------------------
----------TCTGGATAACTTTGGGCGGA-TCGCACGGTCTA----GC-ACCGGCGACG
TATCTTTCAAGTGTCTGCCTTATCAACTTTCGATGGTAGGTTATGCGCCTACCATGGTCG
TTACGGGTAACGGGGAATCAGGGTTCGATTCCGGAGAGGGAGCCTGAGAAACGGCTACCA
CATCCAAGGAAGGCAGCAGGCGCGCAAATTACCCACTCCCGGCACGGGGAGGTAGTGACG
AAAAATAACAA-TACGGGACTCTA--TTGAGGCCCCGTAATTGGAATGGGTACAC--TCT
AAACCCTTTAA----CGAGGATCTATTGGAGGGCAAGTCTGGTGCCAGCAGCCGCGGTAA
TT-CCAGCTCCAATAGCGTATATTAAA-GTTGTTGCGGTTAAAAAGCTCGTAGTTGGATC
T--------------------------CGGTTCCGGAC-----TGTCGGTCCGCCG-A--
---------------CAGGC-----------------------------------GGTTA
-----------CTGGCAGGACCGGACGTCTAG----------------------------
------------------------------------------------------------
------------------------------------C---CGG-----------------
---CCT-CCCTC------------------------------------------------
------------------------------------------GGTGCTCTTCACCG-GGT
GTCT-----------------------------TGGGTGT-CCGG---------------
---------CAC-GTTTAC------------TTTGA------------------------
----AAAAATTAGAGTGCTCAAA-------------------GCAGGCGA----------
------------------------------CCTGCC--TGAATAA---------TG-G--
------TGCAT-----------------GGAA-TAATGGAATAGGACCT-CGGTTCTAT-
-------------------------------------------TTT--------------
------------------------------------------------------------
-------------------------------------------------------GTTGG
TTTTCGG--AA--CAC-GAGGAAATGATTAAGAGGGACAGAC-GGGGGCATTCGTATTGC
GACGCTAGAGGTGAAATTCTTGGACCGTCGCAAGACGAACTACTGCGAAAGCATTTGCC-
AAGAATGTTTTCAT-TAATC-AAGAACGAAAGTTAGAGGTTCGAAGGCGATCAGATACCG
CCCTAGTTCTAACCATAAACGATGCCAACCAGCGATCCG-CCTGAGTTCCTC-AAAT---
GACTCGGCGGGCAGCTT---CC--GGGAAACCAAAG-TCTCTGGGTTCCGGGGGAAGTAT
GGTTGCAAAGCTGAAACTTA-AAGGAATTGACGGAAGGGCACCACCAGGAGTGGAGCCTG
CGGCTTAATTTGACTCAACACGGG-AAAACTTACCCGGCCCGGACACCGGAAGGATTGAC
AGAT--------TAATAGCTCTTT-CTTGATTC-GGTGGGTGGTGG-TGC--ATGGCC-G
TTCTTA-GTTGG---TGGAGC-GATTTGTCTGGTTAATTC-CGATAAC-GAACGA--GAC
TCTAGCCTACT-AAATAGACGA--------------------------------------
------GCGAT-------------------------------------------------
---------------------------------TATACGAGTCGCTCGGA----------
------------------------------------------------------------
------------------------------------------------------------
------------------------------------------------------------
--CTTCTTAGAGGGACA-GGCGGCT------TACAGCCGCA-CGAGACAG-AGCAATAAC
AGGTCTGTGATGCCCTTAGATGTCCGGGGCCGCACGCGCGCTACACTGAAGGATGCAGCG
TGCGTTT--------------------------------A---CCCCTGTCCGGAAGG--
--ACTGGGTAACCCCTTCAACCTCC------------------TTCGTGAT-AGGGATAG
GGGATTGGAATTATTCCCCTTCAACGAGGAATTCCCAGTAAGCGCGAGTCATAAGC-TCG
CGTTGATTACGTCCCTGCCCTTTGTACACACCGCCCGTCGCTACTACCGATTGAATGATT
-TAGTGAGGTCTTCGGACTGG-------CGCCCGGGAACGGGGAAGAGC-CCAGCGCCGA
ATCCC-----TTGTCCC----CT-GGG----CA-ATGGGAAATGTGGCGTTTGGGAGGTC
GTC----------TCCC----GGCAGACGGATGGCG------------------------
-------------------------------GTGCAAGTCC-C-CCTGACTGGGGCTCT-
GA----CCCAGAGCGGGTGCAAGGCCCTTAGCTGCCG-----CATCTGTTCTGTTGGATT
-CGGCTTCTCTGGAGTCGGGTTGCTTGGGAGTGCAACCCTAAGTGGGTGGTAAACTCCAC
CTAAGGCTAAATAC-TGGCGCGAGTCCGATAGCGAACAAGTACCGTGAGGGAAAGTTGAA
AAGAACTTTGAAGAGAGAGTTCAAGA-GTACGTGAAACCGCTTCGAGG--CAAACGGGTG
GGCCC-TCGAAAGTCG--AACGGCGGGGG------------GATTCAGTCGGGAGGCA-T
GAGTGTGGGCGCTTC-GCTGC--------CCGTGGTGGACCCT-------A--GCGGGCC
CCGGCGTGCGATGGACGTC---------------------------------------TC
GTCTCCCG--ACGCACTTTCCCCTGCC----CAG-------TAGTACGCTGCG------A
CCGGTTGGGTTGCATAC----A-AGTGTCGGCCGTGAG--GGTCGGAC---------GCC
GAAGGTGGCTGGTGGTGTGCTCTCCCGAGCC------CTGCCAGTGTTACATC---TGAC
CGGCCCG------GG--------CACGTCAC----------CTGACCGAGGC-------A
CCATGTG-GCCCTG--TGTGGGCCA-GTCTGCACCCT---------CC-ATGTCGGGAGC
GGATCTC--CTG--CCAGGGGT--TCGACGTTCGGTTGTTCCGCGTGCTAGCG--GG---
CGGCCGGGCTCGGGCAATGG------TGGG---CGGGAAGA---GTCCGT-----GCG--
--GGTGCAGGA--------GGTCGGCAGCG-AG--------TAGGTCGGTCACCCACCCG
ACCCGTCTTGAAACACGG-ACCAAGGAGTCTAACA-TGTGC---GCGAGTCGTCGGGTCT
T-----------------------GAATAGG--------CCCGCA--GGCGTAATGAAAG
TGAAGGG-C--------GACCTCGGCGTCGCC----TG-CGTT-----GGGATCC--CCG
GTTCCAAGGGTCCGG---------------------------------------------
GGCGCA------------------------------------------------------
--------CCAACGGCCCGTCC--CATCCGCCTCGT------CGGC--------------
-GGGACGGAGCG-AGAGCGTACACGTTGGGACCCGAAAGATGGTGAACTATGCCTGGGCA
GGACGAGGCCAGAGGAAACTCTGGTGGAGGTCCGCAGCGATTCTGACGTGCAAATCGATC
GTCAGACCTGGGTATAGGGGCGAAAGACTAA-TCGAACCATCTAGTTGCTGGTTCCCTCC
GAA--GTTTCCCTCAGGATAGCTGGTGCTCGA----------------------------
-------------GGG--AGT---CAGTCTCATCCGGT--------------------AA
AGCGAATGATTAGAGG-------------------------------CCTTGGGGC----
---------------------------------------------------------CGA
AACGACCTCAACCTATTCTCAAACTTTCAATGG-GTGAGA--------------AGTCCG
-----------------------------------------GTTTA--------------
CGTGA-------------------CTGAA-------------------------------
------------------------------------------------------------
------------------------------------------------GCCCGGACGATT
C-T-------------------------------------------------CAGGATGC
G-AGTGCCCAGTGGGCCAC-TTTTGGTAAGCAGAACTGGCGCTGTGGGATGAACCAAACG
CC-GGGTTAAGGAGCCCGATGCAAGA-CGCTCACGAGATCCCATGAAA-GGTGTTGGTTG
CTATAGACAGCAGGACGGTGGCCATGGAAGTCGGAATCCGCTAAGGAGTGTGTAACAACT
CACCTGCC-GAAGCAACTAGCCCTGAAAATGGATGGCGCTCCAGCGTCGATCCCATACCC
-GGCCGTCTC---GGCAGTGT---------------------------------------
---------------------------------------------------------GGC
---------------------------------ATTATGCCGAGACGAGTAGGAGGGT-C
GCGGAGGTGTGCGTTGAAGGTGC-CGGGCGTGAG----CCCGTCTGGAGCCGCCTCCGGT
GCAGATCTTGGTGG-TAGTAGCAAA-TACTCAAGTGAG-AACCTTGAGGACTGACGTGG-
AGAAGGGTTCCATGTGAACAGCAGTTGAAC-ATGGGTCAGTCGGTCCTAAGGGATGGGGG
AAACCCG--TTC----------CGAAGCGGGACGT-------------------------
--------------------------TG-------AGAAAGGAGAGTC------------
------------------------------------------------------------
----------------------------------------------------------CT
GCCGCTGACCGAAA----------------------------------------------
----------------------------------GGGAATCGGGTTAA------------
TATTC-----CCGAACCCGGACGC--GGAGATCGGCCCTTC-------------------
-----------------------------------------------------GGG----
-------------GTCCAGT------------GCGGT-----------------------
------AACGCAAACGAA--------------------------CTCGGAGAC-------
-----GT----------------------------CGGCGGGAG----------------
-----------TCCCGGGAAGAGTTGTCTTTTCTTTGTAAGGAGTCGGCTCCCTGG--AA
TCGGCTCGCCCGGAGATAGGGATG----CT------------GTG--TCCGTAAAGCACC
GCG-GCTCTTG--CGGTGTCCGGAGCGC-------TCCCGTCGGCCCTTGAAAATCCGAG
GGAGAGTGTGTG-------ATTTTCGTGCCGGACCGTACCCA-TATCCGCAGCAGGTCTC
CAAGGTGAACAGCCTCTAGTCGATGGAACAATGTAGGTAAGGGAAGTCGGCAAG-ACGGA
TCCGTAACTT---CGGGACAAGGATTGGCTCTGAGGACTGGGCC--AGTCGGGCTGAG--
--GT-CCG----------------------------------------------------
------------------------------------------------------------
------------------------------------------------------------
------------------AAGCGG--GTGCGG----------------------------
--------------------------------CAC-TGAACCGGGACTG-----------
------------------------------------------------------------
---------------------------------------------GGCGAGACTGTC---
----------T-CCCCCCAGGGTGTTCGGTCGAGCTCG-----GACCAGCGTCGGGGCC-
----------------------------------------------------------TT
CC-CGTGGAATGCCTCAGCTACGCGGCG--------------------------------
-------------CGTCTGTTG--------------------------------------
----TCGAGACGGATGC-------------------------------------------
-----------------------GACCGTTTCGGCTGGCAACTAACAGCCA-ACTC----
AGAACTGGCACGGACCGGGGGAATCCGACTGTCTAATTAAAACAAAGCATTGCGATGGCC
GTCGGC-CGGTGTTGACGCAATGTGATTTCTGCCCAGTGCTCTGAATGTCAAAGTGAAGA
AATTCAACCAAGCGCGGGTAAACGGCGGGAGTAACTATGACTCTCTTAAGGTAGCCAAAT
GCCTCGTCATCTAATTAGTGACGCGCATGAATGGATTAACGAGATTCCCA-CTGTCCCTA
TCTACTATCTAGCGAAACCACAGCCAAGGGAACGGGCTTGGCAGAA-TCAGCGGGGAAAG
AAGACCCTGTTGAGCTTGACTCTAGTCTGACTCTGTGAAGAGACATGA-GAGGTGTAGCA
TAAGTGGGAG--GTC-------------------------------------CCTGGGGC
----------------------------------------------------CGCC--GG
TGAAATACCACTACTTTCAT-CGTTTCTTTACTGACTCGGTGAAGCGGAGAGC-------
------------------GGGCC-------------------------------------
------------------------------------------------------------
----------------------------TC-GGGT-------------------------
------------------------------------------------------------
-----C--------CACCGTTCTAGCTCT-------------------------------
---------A-AGCGTCA---GTGCGTTCGCCGCAC------------------------
---------------------------------------GACGCGATCCGCTCCGAGGAC
AG-TGTCAGGCGGGGAGTTTGACTGGGGCGGTACATCTGTCAAAAGGTAACGCAGGTGTC
CTAAGGCG-AGCTCAGCGAGGACAGAAACCTCGCGTAGAGCAAAAGGGCAAATGCTGGCT
TGATCTTGATTTTCAGTACGAATACAGACC-----GCGAAAG----CGGGG-CCT-AT--
-CGA--TCCTTTTGATT-TTAG---------GAGTTTTAAGCA-AGAGGTGTCAGAAAAG
TTACCAC-AGGGATAACTGGCTTGTGGCGGCCAAGCGTTCATAGCGACGTCGCTTTTTGA
TCCTTCGATGTCGGCTCTT--CCTATCATTGCGAAGCAGAATTCGC-CAAGCGTTGGATT
GTTCACCCACTAATAGGG-AACGTGAG-CTGGGTTTAG-ACCGT-CGTGAGACAGGTTAG
TTTTACCCTACTGATGACT-----------------------------------------
--------AGTCGTTGCGATAGT----------AATCCTGCTCAGTACGAGAGGAACC-G
CAGGTTCGGACACTTGGTACATGTGCTTGGTCGAGCGGCCAGTGGTGC
>Chelicerata Merostomata
T-AAGCCATGCATGTCTAAGTACATGCCGA-AAT--AAG-GTGAAACCGCGAATGGCTCA
TTAT-CCAGCCGTTGTTCCTTAGATC-GTA--CTTTC----CTACTTGG--ATAACTGTG
GTAATTCTAGAGCTAATACATGCA-ACAAAGC-TCCGACCTC------------------
------------ACGGGACGAGCGCTTTTATTAGACCAAGA----CCAATC---------
------------------------------------GGA-----CTTCGGTC---CGC--
------------------------------------------------------------
----------------------------------------------AAAT----------
----GA------------TGGT-------GAC----------------------------
----------TCTGGATAACTTTTGGCTGA-TCGCACGGTCTA----GC-ACCGGCGACG
CATCTTTCAAGTGTCTGCCTTATCAACTGTCGATGGTAGGTTATGCGCCTACCATGGTCG
TAACGGGTAACGGGGAATCAGGGTTCGATTCCGGAGAGGGAGCCTGAGAAACGGCTACCA
CATCCAAGGAAGGCAGCAGGCGCGCAAATTACCCACTCCCAGAACGGGGAGGTAGTGACG
AAAAATAACGA-TACGGGACTCTA--TCGAGGCCCCGTAATTGGAATGAGTACAC--TCT
AAATCCTTTAA----CGAGGATCTATTGGAGGGCAAGTCTGGTGCCAGCAGCCGCGGTAA
TT-CCAGCTCCAATAGCGTATATTAAA-GTTGTTGCGGTTAAAAAGCTCGTAGTTGGATC
T--------------------------CAGTTCTAGAC-----TGGCGGTCCGCT-----
---------------TTGGC-----------------------------------GGTTA
-----------CTGCCTGGCCTAAACATCCTG----------------------------
------------------------------------------------------------
------------------------------------C---CGG-----------------
---TTTTCCCTC------------------------------------------------
------------------------------------------GGTGCCCTTGATTG-AGT
GTCT-----------------------------TGGGTGG-CCGG---------------
---------CAC-GTTTAC------------TTTGA------------------------
----AAAAATTAGAGTGCTCAAA-------------------GCAGGCGC----------
------------------------------AACGCC--TGAATAA---------TG-G--
------TGCAT-----------------GGAA-TAATGGAATAGGACCT-CGGTTCTAT-
-------------------------------------------TTT--------------
------------------------------------------------------------
-------------------------------------------------------GTTGG
TTTTCGG--AA--CAC-GAGGTAATGATTAAGAGGGACAGAC-GGGGGCATTCGTATTGC
GACGCTAGAGGTGAAATTCTTGGACCGTCGCAAGACGAACTACTGCGAAAGCATTTGCC-
AAGAATGTTTTCAT-TAATC-AAGAACGAAAGTTAGAGGTTCGAAGGCGATCAGATACCG
CCCTAGTTCTAACCATAAACGATGCCAACCAGCGATCCG-CCTGAGTTCCTC-AAAC---
GACTCGGCGGGCAGCTT---CC--GGGAAACCAAAG-TGTTTGGGTTCCGGGGGAAGTAT
GGTTGCAAAGCTGAAACTTA-AAGGAATTGACGGAAGGGCACCACCAGGAGTGGAGCCTG
CGGCTTAATTTGACTCAACACGGG-GAAACTCACCCGGCCCGGACACTGGAAGGATTGAC
AGAT--------TAAGAGCTCTTT-CTTGATTC-AGTGGGTGGTGG-TGC--ATGTCC-G
TTCTTA-GTTGG---TGGAGC-GATTTGTCTGGTTAATTC-CGATAAC-GAACGA--GAC
TCTAGCCTATT-AAATAGACGA--------------------------------------
------CCGAT-------------------------------------------------
---------------------------------CACACGTGTCGGTCGAT----------
------------------------------------------------------------
------------------------------------------------------------
------------------------------------------------------------
--CTTCTTAGAGGGACA-AGCGGCG------TTTAGCCGCA-CGAGACAG-AGCAATAAC
AGGTCTGTGATGCCCTTAGATGTCCGGGGCCGCACGCGCGCTACACTGAAGGAATCAGCG
TGTGATT--------------------------------G---CCCCTGTCCGGTAGG--
--ACTGGGTAACCCGTTGAACCTCC------------------TTCGTGAT-AGGGATAG
GGGCTTGTAATTATTCCCCTTGAACGAGGAATTCCCAGTAAGCACGAGTCATCAGC-TCG
TGTTGATTACGTCCCTGCCCTTTGTACACACCGCCCGTCGCTACTACCGATTGAATGATT
-TAGTGAGGTCTTCGGACTGG-------CTGCCGGGAACGGGGAAAAGC-CCAGCGCCGA
ATCCC-----GCGTCCT----TAAGGG----CGTATGGGAAATGTGGCGTTTGGGAGGCA
CTC----------TTCC----GTTGG-TGGTTTGTG------------------------
-------------------------------GTGCAAGTCC-C-CCTGACTGGGGCTCT-
AC----CCCGGAGCGGGTGCAAGGCCCATAGATGCCA-----CTGCCG--CCGATGGAGG
-TCGCCTCTCCGGAGTCGGGTTGCTTGAGAGTGCAGCCCTAAGTGGGTGGTAAACTCCAC
CTAAGGCTAAATAC-GTCCACGAGACCGATAGTAAACAAGTACCGTGAGGGAAAGTTGAA
AAGAACTTTGAAGAGAGAGTTCAAGA-GTACGTGAAACCGCTTAGAGG--TAAACGGGTG
GGCCC-TCGAAAGCCG--A-TGGCAGGGG------------GATTCAGCCGGTAGA----
----ATGGACGAGTC-GCCGT--------ACTTC-CGGACTCG-------A--GCAGGAC
GGGACGGTGTCTCTTAGTC---------------------------------------TG
TTTTGCCG--GCGCACTTTCCCCTGTC----C-G-------TAGGACGCCGCC------A
CCGGTTGGGTCGTCCAA----A-GAGTGCGGTCAGGAG--GTCGGGCT---------ACG
GAAGGTATCCGATGGTGGAGCTGAACGTTCTG-----CCGATGGTGTTATAGC---CAGC
CCGTCCGA--ACGGA--------CGCGCCAC----------CCAACCGAGGT-------T
AAAGAAG-GTCCTG--TGCGGGCCT-GGCCGTGCCTT---------CCCACACGTGGAGC
GG-TACC--TCG--CCGGCAGTCGTCGACCCGGAGCTTACCACCGAGCGCGTG--GT---
TTGCCGACGGTAGGCGGCGA------TGGT---CTGGCGGT---GCTTCC-----GCGAG
GAGGTGCTTGC--------GGTCGGCGGCG-AG--------TAGGTCGGTCACCCACCCG
ACCCGTCTTGAAACACGG-ACCAAGGAGTCTAACA-TGTGC---GCAAGTCATTGGGTCT
T-----------------------GCACAGG--------CCTAGA--GGCGCAATGAAAG
TGAAGGT-C--------GGCCGGGCCGCCGAC----TG-CGTT-----GGGATCC--CCG
CCTTACGAGGT--GG---------------------------------------------
GGCGCA------------------------------------------------------
--------CCAACGGCCCGTCC--CTGCCGCTACGT------CGGC--------------
-GGGGCGGAGTG-AGAGCGTACACGTTGGGACCCGAAAGATGGTGAACTATGCCTGGGCA
GGACGAAGCCAGAGGAAACTCTGGTGGAGGTCCGCAGCGATTCTGACGTGCAAATCGATC
GTCAGACCTTGGTATAGGGGCGAAAGACTAA-TCGAACCATCTAGTAGCTGGTTCCCTCC
GAA--GTTTCCCTCAGGATAGCTGGTGCTCGA----------------------------
-------------GGGTAAAT---CAGTCTCATCCGGT--------------------AA
AGCGAATGATTAGAGG-------------------------------CCTTGGGGC----
---------------------------------------------------------CGA
AACGACCTCAACCTATTCTCAAACTTTAAATGG-GTGAAA--------------AGTCCG
-----------------------------------------GCTTG--------------
CTCGA-------------------CTGAA-------------------------------
------------------------------------------------------------
------------------------------------------------GCCCGGACGTTT
------------------------------------------------------GGATGT
G-AGTGCCCAGTGGGCCAT-TTTTGGTAAGCAGAACTGGCGCTGTGGGATGAACCAAAAG
CC-GGGTTACGGCGCCCGATGCAAGA-CGCCCATGAGATCCCATGAAA-GGTGTTGGTTG
CTATAGACAGCAGGACGGTGGCCATGGAAGTTGGAACCCGCTAAGGAGTGTGTAACAACT
CACCTGCC-GAAGCAACTAGCCCTGAAAATGGATGGCGCTTGAGCGTCGAGCCTACACCC
-GGCCGCCGC---GGCAAAGATAGAG----------------------------------
---------------------------------------------------------AGA
---------------------------------GTTATGCCGCGGCGAGTAGGAGGGT-C
GCAGCGGCGAGCGTTGAAGGTGC-CGGGCGTGAG----CCCGCCTGGAGCCGCCGCTGGT
GCAGATCTTGGTGG-TAGTAGCAAA-TACTCAAGTGAG-AACCTTGAGGACTGAGGTGG-
AGAAGGGTTCCATGTGAACAGCAGTTGAAC-ATGGGTCAGTCGGTCCTAAGGGATAGGAG
AAATCCG--TTT----------GAAAGCGGGACCCGTC----------------------
--------------------------CA-------ACAGCCGCAGGTC------------
------------------------------------------------------------
----------------------------------------------------------CC
GCTACTGACCGAAA----------------------------------------------
----------------------------------GGGAATCGGGTTAA------------
TATTC-----CCGAACCCGGACAC--GGAGATCGACCTTC--------------------
------------------------------------------------------GG----
-------------GTCAAGT------------GCGGT-----------------------
------AACGCAACCGAA--------------------------CTCGGAAAC-------
-----GT----------------------------CGACGGGAG----------------
-----------TCCCGGGAAGAGTTGTCTTTTCTTTGTAAGGGATCGGCTCCCTGG--AA
TCGGCTCGCCCGGAGATAGGGATG----CT------------GTA--CCCGTAAAGCACC
GCG-GCTCTTG--CGGTGTCCGGAGCGC-------TCCCGTCGGCCCTTGAAAATCCGAG
GGAGAGAGTGTG-------ATTTTCGTGCCGGACCGTACCCA-TATCCGCAGCAGGTCTC
CAAGGTGAACAGCCTCTAGTCGATAGAACAATGTAGGTAAGGGAAGTCGGCAAA-ACGGA
TCCGTAACCT---CGGGACAAGGATTGGCTCTGAGGGCTGGGTCT-GGTCGGGCTGAA--
--GT-CCG----------------------------------------------------
------------------------------------------------------------
------------------------------------------------------------
------------------ACGCGG--GTGTGG----------------------------
--------------------------------TAC-TGCACCGGGACTG-----------
------------------------------------------------------------
---------------------------------------------GGCGAGGCTAGC---
----------C-TTCGACGG----CTCGGTCAAGCCCG-----GACCAGCGTCGGGACC-
----------------------------------------------------------TT
CC-CGTGAAAGGCCTCAGCTGCGCGGCG--------------------------------
-------------TGCCGGGT---------------------------------------
----TCCCGCCTGGCGC-------------------------------------------
-----------------------GACCGTTTCGGCCAGCAACTAACAGCCG-ACTC----
AGAACTGGCACGGACCGGGGGAATCCGACTGTCTAATTAAAACAAAGCATTGCGATGGCC
GTCGGA-CGGTGTTGACGCAATGTGATTTCTGCCCAGTGCTCTGAATGTCAAAGTGAAGA
AATTCAACCAAGCGCGGGTAAACGGCGGGAGTAACTATGACTCTCTTAAGGTAGCCAAAT
GCCTCGTCATCTAATTAGTGACGCGCATGAATGGATTAACGAGATTCCCA-CTGTCCCTA
TCTACTATCTAGCGAAACCACAGCCAAGGGAACGGGCTTGGAAAAA-TCAGCGGGGAAAG
AAGACCCTGTTGAGCTTGACTCTAGTCTGACTCTGTGAAGAGACATGA-GAGGTGTAGCA
TAAGTGGGAG--GTCGC-----------------------------------TCTGCGGC
----------------------------------------------------CGCC--GT
TGAAATACCACTACTTTCAT-CGTTTCTTTACTGACTCGGTGAAGCGGAGAGC-------
------------------GGACC-------------------------------------
------------------------------------------------------------
----------------------------GCAGGGT-------------------------
------------------------------------------------------------
-----C--------CACGTTTCTAGTCCT-------------------------------
---------A-AGTGCCG---GGCCGTCG--CGTCT------------------------
---------------------------------------GGCGCGATCTGCTCCGAGGAC
AG-TGTCAGGCGGGGAGTTTGACTGGGGCGGTACATCTGTCAAAAGGTAACGCAGGTGTC
CTAAGGCG-AGCTCAGCGAGGACAGAAACCTCGCGTAGAGCAAAAGGGCAAAAGCTTGCT
TGATCTTGATTTTCAGTACGAATACGGACC-----GCGAAAG----CGGGG-CCT-AT--
-CGA--TCCTTTTGACT-TTAG---------GAGTTTTAAGCA-AGAGGTGTCAGAAAAG
TTACCAC-AGGGATAACTGGCTTGTGGCGGCCAAGCGTTCATAGCGACGTCGCTTTTTGA
TCCTTCGATGTCGGCTCTT--CCTATCATTGCGAAGCAGAATTCGC-CAAGCGTTGGATT
GTTCACCCACTAATAGGG-AACGTGAG-CTGGGTTTAG-ACCGT-CGTGAGACAGGTTAG
TTTTACCCTACTGATGACT-----------------------------------------
--------AGTCGTTGCGATAGT----------AATCCTGCTCAGTACGAGAGGAACC-G
CAGGTTCGGACACTTGGTACATGTGCTTGGTCGAGCGACCAGTGGTGC
>Chelicerata Pycnogonida
T-AAGCCATGCATGTGTAAGTACATGCCGA-TTTTGAAG-GCGAAACCGCGAATGGCTCA
TTAAATCAGTTATGGTTCCTTAGATC-GTAGCCCTTA----TCACATGG--ATAACTGTG
GTAATTCTAGAGCTAATACATGCA-CGCATGC-CCCGACCCCGTTTCG------------
----------GCGGGGAAAGGGCGCTTTTATTAGACCAAAA----CCAATC---------
------------------------------------GGGTATTCCAAAGCCT---CGCTT
CGGCGGGGTTGC------------------------------------------------
---------------------------------------TCGACAAAATT----------
----TG------------TGGT-------GAC----------------------------
----------TCTGGATAACTTTCGGCCGA-TCGCACGGTCTT----GC-ACCGGCGACG
TGTCTTTCAAATGTCTGCCTTATCAACTGTCGATGGTAGGTTATGCGCCTACCATGGTCG
TAACGGGTAACGGGGAATCAGGGTTCGATTCCGGAGAGGGAGCCTGAGAAACGGCTACCA
CATCCAAGGAAGGCAGCAGGCACGCAAATTACCCACTCCCGGCACGGGGAGGTAGTGACG
AAAAATAACAA-TACGGGACTCTT--TCGAGGCCCCGTAATTGGAATGAGTACAC--TTT
AAATCCTTTAA----CGAGGATCTATTGGAGGGCAAGTCTGGTGCCAGCAGCCGCGGTAA
TT-CCAGCTCCAATAGCGTATATTAAA-GTTGTTGCGGTTAAAAAGCTCGTAGTTGGATT
T--------------------------CTGTTCCAGAC-----TGACGGTCCACCGAA--
---------------TCGGT-----------------------------------GGCGA
-----------CTGTCAGGCCTGAACATCCCGTCG----------------------GTT
TGAAACGGGGGTCGGTGGCGTGCGTTTAGGCGTGCG------------------------
------------------------------------TTGCCGTGCCA-------------
--CCCTTCCCGC------------------------------------------------
------------------------------------------GGTGCTCTTCGTTG-AGT
GTCG-----------------------------CGGGAGG-CCGA---------------
---------CAA-GTTTAC------------TTTGA------------------------
----AAAAATTAGAGTGCTCAAA-------------------GCAGGCGT----------
-----------------------------GTCAGCC--TGAATAA---------TG-G--
------TGCAT-----------------GGAA-TGATGGAATAGGACCT-CGGTTCTAT-
-------------------------------------------TTT--------------
------------------------------------------------------------
-------------------------------------------------------GTTGG
TTTTCGC--AA--CTC-GAGGTAATGATTAAGAGGGACAGAC-GGGGGCATTCGTATTGC
GACGCTAGAGGTGAAATTCTTGGACCGTCGCAAGACGAACTATTGCGAAAGCATTTGCC-
AAGAATGTTTTCAT-TAATC-AAGAACGAAAGTTAGAGGTTCGAAGGCGATCAGATACCG
CCCTAGTTCTAACCATAAACGATGCCAACCAGCGATCCG-CCGGAGTTACTT-CAAT---
GACTCGGCGGGCAGCTT---CC--GGGAAACCAAAG-TCTTTGGGTTCCGGGGGAAGTAT
GGTTGCAAAGCTGAAACTTA-AAGGAATTGACGGAAGGGCACCACCAGGAGTGGAGCCTG
CGGCTTAATTTGACTCAACACGGG-AAAACTCACCCGGCCCGGACACTGGAAGGATTGAC
AGAT--------TGAGAGCTCTTT-CTTGATTC-AGTGGGTGGTGG-TGC--ATGGCC-G
TTCTTA-GTTGG---TGGAGC-GATTTGTCTGGTTAATTC-CGATAAC-GAACGA--GAC
TCTGGCCTGCT-AAATAGTCGG--------------------------------------
------TCGATCAG----------------------------------------------
---------------------------TACCTTCGTGTCTGTCGACCGAATT--------
------------------------------------------------------------
------------------------------------------------------------
--------------------------------------------------------AAAC
GACTTCTTAGAGGGACA-GGCGGTC------TTTATCCGCA-CGAGATAG-AGCAATAAC
AGGTCTGTGATGCCCTTAGATGTCCGGGGCCGCACGCGCGCTACACTGAAGGAATCAGCG
TGTGCTT--------------------------------TGTTCCCCTGTCCGAAAGG--
--ACCGGGTAACCCGCTGAACCTCC------------------TTCGTGAT-GGGGATAG
GGGCTTGTAATTGTTCCCCTTGAACGAGGAATTCCCAGTAAGCACGAGTCATCAGC-TCG
TGTTGATTACGTCCCTGCCCTTTGTACACACCGCCCGTCGCTACTACCGATTGAATGATT
-TAGTGAGGTCTTCGGACCGG-------CCGCCGTGAACGGGGTAGAGC-CCAGCGCCGA
ATCCC-----GCGACCCATCATTCGGGTC-GCGCCAGGGACATGTGGCGTTTGGGAGAGA
CGC-----G----TTCC----GCGCGATCGATCGAT------------------------
-------------------------------TCGTAGGTCC-T-CCTGACCGAGGCCAT-
TA----CCCACGGAGGGTGCTAGGCCCGTTTCGTTTA-----CGATCGT-CGTTCGGACG
-TTCGCTCCCTAGATTCGGGTTGCTTGAGAGTGCAGCCCTAATCGGGTGGTAGACTCCAC
CTAAGGCTAAGTAC-AGCCGCGAGACCGATAGCGAACAAGTACCGTGAGGGAAAGTTGCA
AAGAACTTTGAAGAGAGAGTTCAAGA-GTACGTGAAACCGTCTAGAGG--CAAACGGGTG
GACCC-ACGAAGCCCA--GACGGGACGGACTCAA----CCCGGTTCGGCGTGCCGACGGC
TGGTCCGAGCGCGTTTGGTTC--------CCATCCAGGGTTCC-------ATCGCTCGAC
CGGTTTTGTTTCGGCCGTCGC---------------------------------CGGGTG
CACTTCCG--TTCCCGTTCTCCCCGCCAGTCCAGGCGGGGTTGGGTCGCCGCG------A
CCG-TCGGGTTAT--AA----T-TTTTTTGGCCGGCGTTCAGTCGGAT---------GGC
GAAGTCAGCTCGGTGTCTTCACTTCGGTTTTGG----CCCCGAGTGTTGTAGCGCCCATT
CCGGCCGTCGAAGAA--------CGTACGGC----------CTGCCCGGCGCGT-----A
GCAGAAA-GAGATG--ATCGGAACGCACCCTCGCCCC---------CTCGTGGGGCGCGC
GAGCTTCGTTCG--CCGTTCGTTCCCGCCGCCGGTGTCTCCCTCGTCGAAGCGAGGG---
CTTCGGTGCATTAGCGGGGAG---TTCGTG---CGGGCGTC---GTTCATAACTCGCAGC
GGGTTCCTTAGCGT----TGATCAGCGGCGCAG--------TAGGTCGGCAGTCCACCCG
ACCCGTCTTGAAACACGG-ACCAAGGAGTCTGACA-TGTGC---GCAAGCCGTCGCG--C
T-----------------------ACTTAAG--------CGTAGAA-GGCGTAGTGAAAG
CATTGGC-C--------GATCTCAGCATCGGC----CGTCGTT-----GGGATCC--GTG
GGGGAAGGAACTCGTTT---------------------------------CTTTTTCCCC
GGCGCA------------------------------------------------------
--------CCAACCGTCCGCCT--ATACCGTACCGTT-----CGGT--------------
-TTGGCGGAACG-TGAGCGGACACGTCGGGACCCGAAAGGTGGTGAACTATGCCTGGGCA
GGACGAAGCCAGAGGAAACTCTGGTGGAGGTCCGCAGCGATTCTGACGTGCAAATCGATC
GTCGGACCTGGGTATAGGGGCGAAAGACTAA-TCGAACCGCCTAGTAGCAGGTTCCTCCC
GAA--GTTTCCCTCAGGATAGCTGGCGCTCGAACC-------------------------
-------------GGAGATAG---CAGTCTCATCCGGT--------------------AA
AGCGAATGATTAGAGG-------------------------------CCTTGGGGT----
---------------------------------------------------------CGA
AACGACCTCAACCTATTCTCAAACTTTCAATGG-GTGAGA--------------AGTCCG
-----------------------------------------GCTTG--------------
CTCGA-------------------CTGAA-------------------------------
------------------------------------------------------------
------------------------------------------------GCTCGGACGA--
-----------------------------------------------------AGGATGC
G-AGTGCCAAGTGGGCCAC-TTTTGGTAAGCAGAACTGGCGCTGTGGGATGAACCAAAAG
CC-GAGTTACGGCGCCCGATGCG-GA-CGCTCATCAGACCCCATGAAA-GGCGTTGGTTG
CTATAGACAGCAGGACGGTGGCCATGGAAGTCGGAATCCGCCAAGGAGTGTGTAACAACT
CACCTGCC-GAAGCAACTAGCCCTGAAAATGGATGGCGCTCGAGCGTCGAGCCTATACTC
-GGTCGTTGG---GACGGAGGCGGGC----------------------------------
----------------------------CGTCAAAAGCC-----------------CGCA
---------------------------------GTTAGGTCCCAACGAGTAGGGAGGT-C
GCAGCGGTGTGCGCGGAAGGTGT-CGGGCGTGAG----CCCGTCTCGAGCCGCCGCTGGT
GCAGATCTTGGTGG-TAGTAGCAAA-TACTCGAGTGAG-AATCTTGAGGGCCGAAGTGG-
AGAAGGGTTCCATGTGAACAGCAGTTGAAC-ATGGGTCAGTCGGTCCTAAGGAATAGGAG
AAGTCCG--TTC----------GAAAGCGGGTGTTCTT----------------------
--------------------------TATGTTACCAAATAAAATGAAC------------
------------------------------------------------------------
----------------------------------------------------------CC
GCCGATGACCGAAA----------------------------------------------
----------------------------------GGGAATCGGGTTAA------------
CATTC-----CCGAACCCGGATGC--GGAGACCGGCCCTTC-------------------
-----------------------------------------------------GGG----
-------------GTCAAGT------------GCGGC-----------------------
------GACGCAAACCGA--------------------------CTCGGAGAC-------
-----GT----------------------------CGGCGAGAG----------------
-----------TCCCGGGAAGAGTTGTCTTTTCTTCGTAAGGGACTGACTCCCTGG--AA
TCGGCTTGCCCGGAGATAGGGACGAAGTTT------------ATAATCCCGTAAAGCACC
GCG-GCTCTTG--CGGTGTCCGGTGCAC-------TCTCGTCGGCCCTTGAAAATCCGAG
GCGGACGTCGTG-------ATTTTCGCGCCGGACCGTACCCA-TATCCGCAGCAGGTCTC
CAAGGTGAACAGCCTCTGGTCGATAGAACAATGTAGGTAAGGGAAGTCGGCAAG-TCAGA
TCCGTAACTT---CGGGAAAAGGATTGGCTCTGAGGACTGAGTC--GGTCGGGCTGGA--
--GT-ACG----------------------------------------------------
------------------------------------------------------------
------------------------------------------------------------
------------------AAGCGG--GCCTGG----------------------------
--------------------------------CAT-CTTCGCGGGACTG-----------
------------------------------------------------------------
---------------------------------------------GGCGAGACCG-C---
----------G-TGCCTCGG--TGCGCGGTCGAGTCCG-----GACCAGTGTCGGCGCC-
----------------------------------------------------------TT
CC-CGTGGAATGCTCCAGCTGCGCGGCGG-------------------------------
-----GGGAGTTGTGCGTGTTC--------------------------------------
----GCGCGCGTACCGCTCCTT--------------------------------------
-----------------CTCTTTGCTCGCTTCGGCCGGCGCCAAACAGTCA-ACTC----
AGAACTGGCACGGACCGGGGGAATCCGACTGTCTAATTAAAACAAAGCATCGAGATGGCC
GGTGAG-CGGTGTTGACTCGATGTGATTTCTGCCCAGTGCTCTGAATGTCAAAGTGAAGA
AATTCAACCAAGCGCGGGTAAACGGCGGGAGTAACTATGACTCTCTTAAGGTAGCCAAAT
GCCTCGTCATCTAATTAGTGACGCGCATGAATGGATTAACGAGATTCCCA-CTGTCCCTA
CCTACTATCTAGCGAAACCACAGCCAAGGGAACGGGCTTGGCAGAA-TTAGCGGGGAAAG
AAGACCCTGTTGAGCTTGACTCTAGTCTGACTCTGTGAAGAGACATGA-GAGGTGTAGAA
TAAGTGGGAG--CCCCG-----------------------------------TTCGCGGG
G---------------------------------------------------CGAC--GG
TGAAATACCACTACTTTCAT-CGTTTCTTTACTTACTCGGTTGGGCGGAAGGC-------
------------------GAGCC-------------------------------------
------------------------------------------------------------
----------------------------GCAAGGC-------------------------
------------------------------------------------------------
-----T--------CACGCTTCTGGCCGT-------------------------------
---------A-AGTGGAA---GTCCTCGTGACATC-------------------------
-----------------------------------------CTCGATCCGCTCCGAGGAC
AG-TGTCAGGCGGGGAGTTTGACTGGGGCGGTACATCTGTCAAAGGGTAACGCAGGTGTC
CTAAGGCG-GGCTCAGCGAGGACAGAAACCTCGCGTAGAGCAAAAGGGCAAAAGCCTACT
TGATCTTGATTTTCAGTACGAATACAGACC-----GCGAAAG----CGGGG-CCT-AT--
-CGA--TCCTTTTGACT-TTAC---------GAGTCTTAAGCA-AGAGGTGTCAGAAAAG
TTACCAC-AGGGATAACTGGCTTGTGGCGGCCAAGCGTTCATAGCGACGTCGCTTTTTGA
TCCTTCGATGTCGGCTCTT--CCTATCATTGCGAAGCAGAATTCGC-CAAGCGTTGGATT
GTTCACCCACTAATAGGG-AACGTGAG-CTGGGTTTAG-ACCGT-CGTGAGACAGGTTAG
TTTTACCCTACTGATGACC-----------------------------------------
--------GGTCGTTGCGATAGT----------AATCCTGCTCAGTACGAGAGGAACC-G
CAGGTTCGGACACTTGGTACATGTGCTTGGTCGAGCGGCCAGTGGTGC
>Myriapoda Diplopoda
T-AAGCCATGCATGTCTAAGTACATGCC---TTTGCAAG-GTGAAACCGCGAATGGCTCA
TTAAATCAGTCATGGTTTACTAGACC-GT--TCATCC----TTACTTGG--ATAACTGTG
GTAATTCTAGAGCTAATACATGCC-AAGATGC-TCCGACCCT------------------
-----------TGTGGAACGAGTGCTTTTATTAGACCAAGA----CCAATC---------
------------------------------------GGG-GCTTCACGGCTC---CGTT-
------------------------------------------------------------
----------------------------------------------AGTT----------
----TG------------TGGT-------GAC----------------------------
----------TCTGGATAACTTTGAGCAGA-TCGCACGGTCTT---TGT-ACCGGCGACG
TATCTTTCAAATGTCTGCCTTATCAACTGTCGATGGTAGGTTACTTGCCTACCATGGTTG
TAACGGGTAACGGGGAATCAGGGTTCGATTCCGGAGAGGGAGCCTGAGAAACGGCTACCA
CATCCAAGGAAGGCAGCAGGCACGCAAATTACCCACTCCCAGCACGGGGAGGTAGTGACG
AAAAATAACAA-TGCGGGACTCTT--ACGAGGCCCCGTAATTGGAATGAGAACAC--TTT
AAATCCTTTAA----CGAGGATCTATTGGAGGGCAAGTCTGGTGCCAGCAGCCGCGGTAA
TT-CCAGCTCCAATAGCGTATATTAAA-GTTGTTGCGGTTAAAAAGCTCGTAGTTGGATG
T--------------------------CAGTTTTGGGC-----GGGTGGTCCATCGTA--
---------------CTGGT-----------------------------------GGT--
--------------TTA---CTGCCCGTCCCG----------------------------
---------------------------AGACCTGC-------------------------
------------------------------------TGGCTG----G-------------
--CCTCTCCCGC------------------------------------------------
------------------------------------------TATGCTCTTAACCG-GGT
GTGG-----------------------------CGGGTGG-CCGG---------------
---------CAT-GTTTAC------------TTTGA------------------------
----AAAAATTAGAGTGCTCAAA-------------------GCAGGCGTT---------
-----------------------------ATCCGCC--CGTATAT---------TA-C--
------AGCAT-----------------GGAA-TGATGGAACAGGACCT-CGGTTCTAT-
-------------------------------------------TTT--------------
------------------------------------------------------------
-------------------------------------------------------GTTGG
TTTTCGG--AA--ATCCGAGGTAATGATTAATAGGGACTGAC-GGGGGCATTTGTATTGC
GGCGCTAGAGGTGAAATTCTTGGACCGTCGCAAGACAAACTAGTGCGAAAGCATTTGCC-
AAGAATGTTTTCAT-TAATC-AAGAACGAAAGTTAGAGGTTCGAAGGCGATCAGATACCG
CCCTAGTTCTAACCATAAACGATGCCAACCAGCGATCTG-CCGGAGTTCCTC-CAAT---
GACCCGGCAGGCAGCTT---CC--GGGAAACCAAAG-TGTTTGGGTTCCGGGGGAAGTAT
GGTTGCAAAGCTGAAACTTA-AAGGAATTGACGGAAGGGCACCACCAGGAGTGGAGCCTG
CGGCTTAATTTGACTCAACACGGG-AAAACTCACCCGGCCCGGACACTGGAAGGATTGAC
AGAT--------TGAGAGCTCTTT-CTTGATTC-AGTGGGTGGTGG-TGC--ATGGCC-G
TTCTTA-GTTGG---TGGAGC-GATTTGTCTGGTTAATTC-CGATAAC-GAACGA--GAC
TCTAGCTTATT-AAATAGGCGG--------------------------------------
------TCGAT-------------------------------------------------
-------------------------------TCTCTGATAGTCGACCTGAT---------
------------------------------------------------------------
------------------------------------------------------------
------------------------------------------------------------
--CTTCTTAGAGGGACA-AGCGGCG------CTCAGCCGCA-CGAGATTG-AGCAATAAC
AGGTCTGTGATGCCCTTAGATGTCCGGGGCCGCACGCGCGCTACACTGAAGGAATCAACG
TGTGTTT--------------------------------G---CCCCCGTCTGAAAGG--
--ACAGGGTAATCCGTTGAACCTCC------------------TTCGTGAT-AGGGACTG
GGGCTTGAAATTCTTGCCCACGAACGAGGAATTCCCAGTAAGTGCGAGTCATAAGC-TCG
CATTGATTACGTCCCTGCCCTTTGTACACACCGCCCGTCGCTACTACCGATTGAATGATT
-TAGTGAGGTCTTCGGACTGG-------GGCCCGGGAAAAGGGATTAGC-CCAGCACCGA
AGCTC-----CCGCCGT-----AATGG----CAGGGTTGCAATGTGGTGTAAGGGAAGG-
TTC-----G----TTCT----GGCGAGGAGCTCGGC------------------------
-------------------------------GCCTAAGTCC-C-CCTGACCGGGGCCAT-
GG----CCCGTGGAGGGTGCAAGGCCTGTTTGGCCCGGCTATCCTTTCTCGCCATTCGCA
-TCTCATCCCAGGAGTCGGGTTGCTTGAAAGTGCAACCCTAAGCGGGTGGTAAACTCCAT
CTAAGGCTAAATACCTGCCACGAGACCGATAGCAAACAAGTACCGTGAGGGAAAGTTGCA
AAGAACTTTGAAGAGAGAGTTCAAGA-GTGCGTGAAACCGTCCAGAGG--TAAACGGGTG
GGGCC-TCGAAGGTCG--AAAGGTTGGGGAGGGA----TTCAATCCGTAGCGCGGGTGCC
CGG-TCGAACGTTTC-GGTAT--------TCCAGCTCCGTCTG-------GTAGCCGTGC
GATCCCGGCGCGCCTCGCCGC---------------------------------GACGGG
TGCATTTC--CCGAAAAACCCCCCTTC---CTAG-------TAGGACACCGCA------A
CCGGTCGGAA-GTTGAA----C-GCGGGAGATTAGTAACTAGGCCAAT---------TGG
TAGCTGCACGGGCGATGGGAGCTGGCGCTCTGCGTCTTCGACCACGCCTGCTTGTCTGGC
CGGGCCACATGGTGAAT-----TCTCTCACT----------CCGACCGAGGCTT-----A
GTGAGTGCGCGCCGGTCTCGTACCGCGCGTCCACTAT---------CGCGCCCCGCACAC
CGGCAGTGCTCGGGCGGACAGAGTCCAACCGAGTGGCTCGGGCCGGAAGGACGTCGGACC
CTGCTGTCCACGTCCCACCGGATTTCCGAGTCGCTGGCAGC---GATGGCG-CAGGCTCC
CGAAGGGGCGACGG----GGGTTAGCGGTG-AG--------TAGGTCGGCATCCCACCCG
ACCCGTCTTGAAACACGG-ACCAAGGAGTCTAACA-TGTAT---GCGAGTCTTTGGG-CT
T-----------------------GATAACC--------CCGTAAA-GGCGCAATTAAAG
TGAAGG--C--------GACCTCG-CGTTGCC----TA--GGC-----GGGATCC--CGG
CGACTCATCAT-CGT-------------------------------------------CG
GGCGCA------------------------------------------------------
--------CCGCCGGCCCGTCCAACGACCGCTTTGC------CGGC--------------
-CGGGCGGAGCT-AGAGCATACACGTTGGTACCCGAAAGATGGTGAACTATGCCTGGGCA
GGACGAGGCCAGAGGAAACTCTGGTGGAAGTCCGCAGCGATTCTGACGTGCAAATCGATC
GTCGGACCTGGGTATAGGGGCGAAAGACTAA-TCGAACCATCTAGTAGCTGGTTCCCTCC
GAA--GTTTCCCTCAGGATAGCTGTCGCTTAG----------------------------
------------------ATG---CAGTCTCATCCGGT--------------------AA
AGCGAATGATTAGAGG-------------------------------CCTTGGGGT----
---------------------------------------------------------CGA
AACGACCTCAACCTATTCTCAAACTTTCAATGG-GTGAGA--------------AGTCCG
-----------------------------------------GTTTG--------------
CTTAAA----------------AACTGAA-------------------------------
------------------------------------------------------------
------------------------------------------------ATCCGG-CACAC
C-C-------------------------------------------------GAGAATGC
G-AGTGACAAGTGGGCCAC-TTTTGGTAAGCAGAACTGGCGCTGTGGGATGAACCAAACG
CC-GGGTTAAGGCGCCCGATGCG-GA-CGCTCATCAGAGCCCATGAAA-GGTGTTGGTTG
CTATAGACAGCAGGACGGTGGCCATGGAAGTCGGAATCCGCTAAGGAGTGTGTAACAACT
CACCTGCC-GAAGCAACTAGCCCTGAAAATGGATGGCGCTCCAGCGTTGAGCCTATACCC
-GGCCGCC-----GGTGGTTG---------------------------------------
---------------------------------------------------------GCT
---------------------------------CTGTAGCCCCGGCGAGTAGGAGGGT-C
GCAGCGGTGTGCGTTGAAGGTGA-CGGGCGCGAG----CCTGCCTGGAGCCGCCGCTGGC
GCAGATCTTGGTGG-TAGTAGCAAA-TACTCAAGTGAG-ACCCTTGAGGACCGAAGTGG-
AGAAGGGTTCCATGTGAACAGCAGTTGAAC-ATGGGTCAGTCGGCCCTAAGGAATTGGAA
AATTCCG--TTC----------GGAAATTGCGGGAATT----------------------
--------------------------TA-------------TTGGCAC------------
------------------------------------------------------------
----------------------------------------------------------CC
GTCAGTGACCGAAA----------------------------------------------
----------------------------------GGGAATCAGGTTAA------------
TATTC-----CTGAACCAGGACAC--AGAAGTCGGTCTCGCCCAACCTGAC---------
--------------------------------------CTCTGGCCAGGCGGCGGG----
-------------ACCCGTG------------GCGGT-----------------------
------AACGCAAACGAA--------------------------CACGGAGACT------
-----GT----------------------------CGGCGGGAG----------------
-----------TCCCGGGAAGAGTTTTCTTTTCTTTGTTAAGGACGGACTCCATGG--AA
TCGGCTTGCCCGGAGATATGGACG----TT------------GTT--CCTGTAAAGCACC
GCG-GCTCTTG--CGGTGTCCGGTGCAC-------TTCCGCCGTCCCTTGAAAATCCGTG
GGAG-CGATATG-------ATTTTTGTGCCTGACCGTACCCA-TATCCGCAGCAGGTCTC
CAAGGTGAACAGCCTCTGGCCAATAGGACAATGTAGGTAAGGGAAGTCGGCAAG-CCAGA
TCCGTAACTT---TGGGATAAGGATTGGCTCTGAGAGCTGGGCC--GGACGGGCTGGA--
--GC-AGG----------------------------------------------------
------------------------------------------------------------
------------------------------------------------------------
------------------AAGCGG--GTGCGGG---------------------------
--------------------------------CAC-CGCAGCTGGGCTG-----------
------------------------------------------------------------
---------------------------------------------GGCGAGTCCTCT---
----------C-CTCGCCAGG--GGAGGTATGAGCTCG-----GAACGGCGACGGGACC-
----------------------------------------------------------TT
TCTCGTGGATGGCTTCAGCTGTGCGCCGA-------------------------------
-----CGGGGTAACATGGGGGCCCATACAA----------------------------CC
CGATTCCAGGTAACCGCTTCTCTGAAGGGGTAAGCATGGCGGGGCT--------------
--------GGGTCCTTCCCGTTCGGACGTTTCGTCTGGCATACAACAGCTA-ACTC----
AGAACTGGCACGGACCAGGGGAATCCGACTGTCTAATTAAAACAAAGCATTGCGATGGCC
GCTGGT-CGGTGTTGACGCAATGTGATTTCTGCCCAGTGCTCTGAATGTCAAAGTGAAGA
AATTCAACCAAGCGCGGGTAAACGGCGGGAGTAACTATGACTCTCTTAAGGTAGCCAAAT
GCCTCGTCATCTAATTAGTGACGCGCATGAATGGATTAACGAGATTCCCA-CTGTCCCTA
TCTACTGTCTAGCGAAACCACAGCCAAGGGAACGGGCTTGGCGAAA-TTAGCGGGGAAAG
AAGACCCTGTTGAACTTGACTCTAGTCTGACTCTGTGAAGAGACATGA-GAGGTGCAGCA
TAAGTGGGAGATGTTCG-----------------------------------CTCGTCGG
ATGT------------------------------------------------CGTC--CT
TGAGATACCACTACTTTCAT-TGTTTCTTTACTTACTCGGTAAAGTGGAGAGC-------
------------------AGGACCTCCC-------------------CTCCGAGCGGG--
------------------------------------------------------------
--------------------------GGTCGAGGT-------------------------
------------------------------------------------------------
-----C--------CTCCCTTCTGGCGCA-------------------------------
---------A-AGTGCCACACGTTCCCGTCGCATTGC-----------------------
TTGGGTGTCAACGGCTCCCTTGCAGGCGGGTTCG---GAGGCACGATCCCCACCGAGGAC
AC-TGTCAGGTGGGGAGTTTGACTGGGGCGGTACATCTGTCAAAAGGTAACGCAGGTGTC
CTAAGGCC-AGCTCAGCGAGGACAGAAACCTCGCGTAGAGCAAAAGGGCAAATGCTGGCT
TGATCCTGATTTTCAGTACGAATACGGACC-----GCGAAAG----CGTGG-CCT-AT--
-CGA--TCCTTTTGATG-TTGA---------GAGTTTCAAGCA-AGAGGTGTCAGAAAAG
TTACCAC-AGGGATAACTGGCTTGTGGCGGCCAAGCGTTCATAGCGACGTCGCTTTTTGA
TCCTTCGATGTCGGCTCTT--CCTATCATTGCGAAGCAGAATTCGC-CAAGCGTTGGATT
GTTCACCCACTAATAGGG-AACGTGAG-CTGGGTTTAG-ACCGT-CGTGAGACAGGTTAG
TTTTACCCTACTGATAACT-----------------------------------------
--------CGTTACTACGATAGT----------AATCCTGCTCAGTACGAGAGGAACC-G
CAGGTTCGGACCGGTGGTCCTTGTGCTTGGCCGAGAGGCCAGTGGTGC
>Crustacea Maxillopoda
T-AAGCCATGCATGTCTAAGTACAAAGCCT-ACAAGGC---TGAAACCGCGAATGGCTCA
TTAAATCAGTTGTGGTTTACTAGATC-GTACCAATT-----CTACTTGG--ATAACTGTG
GTAATTCTAGAGCTAATACATGCGTCAATATT-TCCGACCTTAAC---------------
-------------GGGGAGGAAGGCTTTTATTAGACCAGAA----TCGATT---------
------------------------------------CGGTGCCGCGGGTTTT---GCTCG
CGAGT-------------------------------------------------------
------------------------------------------ACCGGTTT----------
----CT------------TGGT-------GAC----------------------------
----------TCTGAATAACTTTGGGCTGA-TCGCACGGTCTC---CGC-ACCGGCGACG
GGTCTTTCAAATGTCTGACTTATCAACTGTCGATGGTAGGTTATGCGCCTAC-ATG-TTG
TCACGGGTAACGGGGAATCAGGGTTCGATTCCGGAGAGGGAGCCTGAGAAACGGCTACCA
CATCCAAGGAAGGCAGCAGGCGCGTAAATTACCCACTCCCGGCACGGGGAGGTAGTGACG
AAAAATAACAA-TACGGGACTCAT--CCGAGGCCCCGTAATTGGAATGAGTACAC--TTT
AAATCCTTTAA----CGAGGATCCATTGGAGGGCAAGTCTGGTGCCAGCAGCCGCGGTAA
TT-CCAGCTCCAATAGCGTATATTAAA-GTTGCTGCGGTTAAAAAGCTCGTAGTTGGATC
C--------------------------CAGTTGCAGAC-----GGGCGGTCCGCCTCATG
---------------GCGGT-------------------------------------TCA
-----------CTGCCTCGTTCT-------------------------------------
-------------------------CGACATACCT-------------------------
---------------------------------------CCGGTTGA-------------
--TCTTTGTCCCG-----------------------------------------------
-----------------------------------------CGATGCTCTTCATCG-GGT
GTCG-----------------------------CGGGAGG-CCGG---------------
---------GAC-GTTTAC------------TTTGA------------------------
----AAAAATTAGAGTGCTTAAA-------------------GCAGGC------------
-----------------------------GATGGCC--AGAATAA---------TG-G--
------TGCAT-----------------GGAA-TAATGGAATAGGACCT-CGGTTCTAT-
-------------------------------------------CTTG-------------
------------------------------------------------------------
-------------------------------------------------------TTGGT
TCTTCGG--AA--CAC-GAGGTAATGATTAATAGGGACGGAC-GGGGGCATTCGTATTGC
GACGTTAGAGGTGAAATTCTTGGATCGTCGCAAGACGAACTACTGCGAAAGCATTTGCC-
AAGAATGTTTTCGT-TAATC-AAGAACGAAAGTTAGAGGTTCGAAGGCGATCAGATACCG
CCCTAGTTCTAACCATAAACGATGCCAACCAGCGATCCG-TCGGCGTTACTTAGAAT---
GACCCGACGAGCAGCTT---CC--GGGAAACCAAAG-TTTCTGGGTTCCGGGGGAAGTAT
GGTTGCAAAGCCGAAACTTA-AAGGAATTGACGGAAGGGCACCACCAGGAGTGGAGCCTG
CGGCTTAATTTGACTCAACACGGG-AAACCTCACCAGGCCCGGACACTTGGAGGATTGAC
AGAT--------TGAGAGCTCTTT-CTTGATTC-AGTGGGTGGTGG-TGC--ATGGCC-G
TTCTTA-GTTGG---TGGAGC-GATTTGTCTGGTTAATTC-CGATAAC-GAACGA--GAC
CCTTTCCTGCT-AAATAGGCGG--------------------------------------
------AAGATCCT----------------------------------------------
-----------------------------CATGCAG---TGTCTAACGTT----------
------------------------------------------------------------
------------------------------------------------------------
------------------------------------------------------------
--CTTCTTAGAGGGACA-GGTGGCG------TTTAGCCACA-CGAGATTG-GGCAATAAC
AGGTCTGTGATGCCCTTAGATGTTCTGGGC-GCACGCGCGCTACACTGAAGGAATCAACG
TG-GTC-------------------------------------CCCTAGTCCGAGAGG--
--ACCGGGAAACCCGCGGAATCTCC------------------TTCGTGAT-AGGGATTG
GGGCTTGCAACTGCAACCCATGAACGAGGAATTCCCAGTAAGTGCGAGTCATAAGC-TCG
CATTGATTACGTCCCTGCCCTTTGTACACACCGCCCGTCGCTACTACCGATTGAATGATT
-TAGTGAGGACTTCGGATCGG-------TGCCCGTGAACAGGGTGAAGC-CCATCACTGA
ACCGC-----CTG---CC------ATCTC-GGTAGTGTGGAATGTAGTGTTC-GGGATTG
TCT-----TA-TCATAT----TTTAGCAACTTG---------------------------
--------------------------------TCCAAGTAC-ACCTTGACTGGGGCCGCA
T-----CTCATAGAGGGTGATAGGCCCGTA-------CGACAGTTTGCTTTAGTATGCTG
-ACTTTTCCCTAGAGTCGAGTTGCTTGAAAGTGCAGCTCAAAGTGTGAGGTAAGCTCCTC
ATAAGGCTAAATAT-TACCCCGAGACCGATAGCAAACAAGTACCGTGAGGGAAAGTTGAA
AAGAACTTTGAAGAGAGAGTTCAAGA-GTACGTGAAACTGTTTAGTGGT-AAACGGAGGA
GTACC-TCGAAGTTAG--ATGTTCCTAAG-------------ATTCATACTTATGATC-T
G--------------GATTCG--------TTGAGGAGTTTTAA-------TGATCTTTAA
C---CGGACATTGC--TTTTT---------------------------------AATCGT
TTTCTGGT--GGATAG--GTTGCACTTCTTGGGT-------------------------T
--CATTTTACGCC-----------GTTAGCCATTCCTTATG-------------------
--G---ACTGATTTGACCATGGGTGAAGTTTA------------------------GGGT
AACTCTTC-------------------GGAT----------TTGCCTTA-----------
-------AGCCCTGTGACTCAAGCTTTGTAGGGGATG---------GTGTAAACGAAAGA
TAGATCTCTTAAGCTCGT----------TATAACGAGTGATTAT--TTATTATCACGG--
---------------------------------CTTAAGAT---CTTTTG----------
--------AACGG---------CGAGTAGGTCG--------GT--GGC----TCCTCCG-
ACCCGTCTTGAA-CACGG-ACCAAGGAGTCTAACA-TGTAT---GCGAGTCATTGGGTGT
A-----------------------ACT----------AAACCTAAA-GGCGTAGTGAA--
-AGCAAAT----------GCAGGGATGA-----TCCTTT----------GTTTAAAACCG
GA-GGCGCAATCCCGAC---------------------------------TC--------
------------------------------------------------------------
-------------------TTTGCACTGACCTCGTTTC-ATGCAG---------------
--AGAAGTAA----GAGCATACACGTTGGGACCCGAAAGATGGTGAACTATGCCTGGCCA
GGTCGAAGTCAGGGGAAACCCTGATGGAGGACCGTAGCGATTCTGACGTGCAAATCGATC
GTCGGAGCTGGGTATAGGGGCGAAAGACTAA-TCGAACTATCTAGTAGCTGGTTCCTTCC
GAA--GTTTCCCTCAGGATAGCTGGTGCTC------------------------------
------------------GTAATCGAGTTTCATCCGGT--------------------AA
AGCGAATGATTAGAAG-------------------------------TATTGGGGA----
---------------------------------------------------------CGA
AACGTCCTCAACTTATTCTCAAACTTTAAATGG-GTGAGA--------------AGTGAG
-----------------------------------------ACTTG--------------
CTTA------------------AGTGAA--------------------------------
------------------------------------------------------------
------------------------------------------------GCCTTACTTTTT
TC----------------------------------------------------GAATCG
G-AGTACCTAGTGGGCCAT-TTTTGGTAAGCAGAACTGGCGCTGTGGGATGAACCAAACG
TT-GGGTTAAAGTGCCTGAGTAAACG-CTCAT--CAGATACCATGAAA-GGTGTTGGTTG
CTTAAGACAGCAGGACGGTGGCCATGGAAGTCGGAATCCGCTAAGGAGTGTGTAACAACT
CACCTGCC-GAAGCAACTAGCCCTGAAAATGGATGGCGCTAAAGCGTTTCACTCATACCC
-AACCCTTGA---AACA-------------------------------------------
----------------------------CTGAAATTAATTTT------------TCGATT
---------------------------------ATG---TTTCAAGGAGTAGGAAGGT-C
GCAGAGGTG-GCGCGGAAGGTTC-CGAGTGTAAA----CTTGACTGGAGCCGCCTCTGGT
GCAGATCTTGGTGG-TAGTAGCAAA-TACTCCAGAGAG-GCCCTGGAGGACCGATGTGG-
AGAAAGGTTTCGTGTGAACAGCCGTTGAAC-ACGAGTCAGTCGACCCTAAGGCTTAGGGG
AGGCCTTATATA----------ATTGTTGGTGTTT-------------------------
-----------------------GCACAAAAATTTGTTTGTAAAAGCATTTC--------
------------------------------------------------------------
---------------------------------------------------------AAA
ATACAAGACCAAATCAAA------------------------------------------
-------------------------GCCGAAAG--GGAATCTGGTCCA------------
TATTCCAGAACCTGATAGCAGAAC---CGTTTCGGATCCTC-------------------
------------------------------------------------------------
-------------ATCCGTCG------------TGGC-----------------------
------AACACGAAACGAC-------------------------TA-GGAGAC-------
-----GC----------------------------CCCTTAGAG----------------
-----------CTCTGGGAAGAGTTGTCTTTTCTGCATGA-GCCACCGAGGCCCTG-GAA
TCCTCTCGCAGGGAGAATGGGTTTTGGTTTTTA------AAAATTGGC--GAAGAGTGCT
GCA-GTTTCCG--CGGCATCCACGAGTG-------TCTAAGGGGACCTTGAAAATCCTAG
GGAGGGTTACGGC------GGAGTTGCATCAGCTCGTACTCA-TATCCGCAGCAGGTCTC
CGAGGTGAACAGCCTCTGGTCGATAGAATAATGTAGGTAAGGGAAGTCGGCAAA-TTGGA
TCCGTAACTT---CGGGATAAGGATTGGCTCTGAGGACTGGGATA-ATCGGGCTTTGT--
--GT-AGG----------------------------------------------------
------------------------------------------------------------
------------------------------------------------------------
------------------AAGCAGTTGTTTG-----------------------------
--------------------------------CTCAT-CGGTGGGCCTG-----------
------------------------------------------------------------
---------------------------------------------GACGA--GTGAT---
----------A-TTGTTTAT-TCAGTGTTGCAAATTCG-----GTCCC------ATTCA-
----------------------------------------------------------AG
AG-CCT------CTGTGGA--------T--------------------------------
-----------TACCTAAGCT---------------------------------------
--ACGCATG-TACTTG--AG---G-------------------GGC--------------
--------AACTTTC-TTGTATTCATGTT--CGGCTATCAATTAACAGTCA-ACTC----
AGAACTGGCACGGACAAGGGGAATCCGACTGTCTAATTAAAACAAAGCATTGTGATGGTT
GGAGAG-CAATGATGACACAATGTGATTTCTGCCCAGTGCTCTGAATGTCAAAGTGAAGA
GATTCACCCAAGCGCGGGTAAACGGCGGGAGTAACTATGACTCTCTTAAGGTAGCCAAAT
GCCTCGTCATCTAATTAGTGACGCGCATGAATGGATTAACGAGATTCCCA-CTGTCCCTA
TCTACTATCTAGCGAAACCGCAGCCAAGGGAACGGACTTGGAAAGA-TCAGCGGGGAAAG
AAGACCCTGTTGAGTTTGACTCTAGTCTCTTATTGTGGCGGAGCATCT-TGGGCGTAGAA
TAGGAAGGAGAT--GTTTA-----------------------------------------
-CA------------------------------------------------TCGCA--AG
TGAAATACTTCTACTAAGAT-CGCTCCTCTGCTTACTCGGTTAAGCAGGG----------
--------------------------------------------------TTATC-----
------------------------------------------------------------
---------------------------TTGAT----TTCAAGATATT-------------
-------------------------------------------TTCTTGTATC------A
ATCATTGA-------------ATC-------------------TTTGTTAT---------
-------------TCTTTGA----------------------------------------
--------------------------------------------GACCTGCTCCGAGGAC
AT-TGCGAGGCGGGGAGTTTGACTGGGGCGGTACATCTGTCAAATGATAACGCAGGTGTC
CTAAGGCC-AGCTCAGTGAGGACGGAAACCTCACGTAGAGCAAAAGGGCAAATGCTGGCT
TGACCTCTCCCTTCAGTACGGGGCGAGGAG-----CAGAAAT----GTCGG-CCT-AT--
-CGA--TCCTCTTTATT-TAA----------GAGCTTTAAGAA-AGAGGTGCCAGAAAAA
TTACCAC-AGGGATAACTGGCTTGTGGCGGCCAAGCGTTCATAGCGACGTCGCTTTTTGA
TCCTTCGATGTCGGCTCTT--CCTATCATTGCGAAGCAGAATTCGC-CAAGCGTCGGATT
GTTCACCCGCTAATAGGG-AACGTGAG-CTGGGTTTAG-ACCGT-CGTGAGACAGGTTAG
TTTTACCCTACTGATGACT-----------------------------------------
--------CGTCGTTGCGATAGT----------AATCCTGCTCAGTACGAGAGGAACA-G
CAGGTTCGGACATTTGGTACACGTACTTGGCTGATCAGCCAGTGGTGC
>Crustacea Malacostraca
T-AAGCCATGCATGTGTAAGTACAGGCCGA-CTTAAGG---CGAAACCGCGAATGGCTCA
TTAAATCAGCTATGATTCATTGGATCTGTAAACCCAC----TTACTTGG--ATAACTGTG
GTAATTCTAGAGCTAATACATGCA-CCACGTC-TCTGACCGCAA----------------
--------------GGGAAGAGCGCTTTTATTAGTTCAAAA----TCAG-----------
-------------------------------------------TCGGGCCT-----CGGT
CCGTT-------------------------------------------------------
------------------------------------------ACCCATGT----------
----GT-------------GGT-------GAA----------------------------
----------TCTGAATAACTTCTCGCTGA-GCGCAGGGTCTC---CGC-ACCGGCGCCG
CATCTTTCAAGTGTCTGCCTTATCAGCTTTCGATTGTAGGTTATGCGCCTACAATGGCTA
TAACGGGTAACGGGGAATCAGGGTTCGATTCCGGAGAGGGAGCCTGAGAAACGGCTACCA
CATCTAAGGAAGGCAGCAGGCACGCAAATTACCCACTCCCGGCACGGGGAGGTAGTGACG
AAAAATAACGA-TGCGAGACTCAT--CCGAGGCCTCGCAATCGGAATGAGTACAC--TTT
AAATCCTTTAA----CGAGGATCCATTGGAGGGCAAGTCTGGTGCCAGCAGCCGCGGTAA
TT-CCAGCTCCAATAGTGTATATTAAA-GTTGTTGCGGTTAAAAAGCTCGTAGTTGGATT
T--------------------------CAGTTCCGGAG-----TGACGGTTCACCCCC--
----------------CGGT-----------------------------------GCCTA
-----------CTCTCACGCT---------------------------------------
-------------------------CCGAACAGCCGCA----------------------
-------------------------------------CCCCGCCCGG-------------
--TTGCACGG--------------------------------------------------
------------------------------------------GGTG-TCTTCATCG-AGT
GTCC-----------------------------CGAGTGG-CCGG---------------
---------CAC-GTTTAC------------TTTGA------------------------
----AAAAATTAGAGTGCTCAGA-------------------GCAGGCTGTT--------
---------------------------TGAATGGCT--TGAATGT---------CT-A--
------TGCAT-----------------GGAA-TAATGGAATAGGACCT-CGGTTCTAT-
-------------------------------------------TTT--------------
------------------------------------------------------------
-------------------------------------------------------GTTGG
TTTTCGG--AA--CCC-GAGGTAATGACTAATAGGAACAGGC-GGGGGCATTCGTATTGC
GACGCTAGAGGTGAAATTCTTGGACCGTCGCAAGACGAACTACTGCGAAAGCATTTGCC-
AAGGATGTTTTCAT-TAATC-AAGAACGAAAGTTAGAGGTTCGAAGGCGATCAGATACCG
CCCTAGTTCTAACCATAAACGATGCTGACTAGCGATCCG-CCGGCGTTATTC-CCAT---
GACCCGGCGGGCAGCTT---CC--GGGAAACCAAAG-TCTTTGAGTTCCGGGGGAAGTAT
GGTTGCAAAGCTGAAACTTA-AAGGAATTGACGGAAGGGCACCACCAGGAGTGGAGCCTG
CG-CTTAATTTGACTCAACACGGG-AAATCTCACCCGGCCCGGACACCGGAAGGATTGAC
AGAT--------TGAGAGCTCTTT-CTCGATTC-GGTGGGTGGTGG-TGC--ATGGCC-G
TTCTTA-GTTGG---TGGAGC-GATTTGTCTGGTTAATTC-TGATAAC-GAACGA--GAC
TCTAGCCTATT-AACTAGTCG---------------------------------------
------ACGGATCTCCAGCATGC-------------------------------------
---------------------------TCCGTGGTGTCCAGTACGCAACTT---------
------------------------------------------------------------
------------------------------------------------------------
------------------------------------------------------------
--CTTCTTAGAGGGATA-AGCGGCAAT----TCTAGCCGCA-CGAGATTG-AGCAATAAC
AGGTCTGTGATGCCCTTAGATGTTCTGGGCCGCACGCGCGCTACACTGAAGGGACCAACG
TGTTGT-------------------------------------CCCC-CTCCGAGAGG--
--AGCGGGTAACCCGTTCAAACCCC------------------TTCATGAT-AGGGATTG
GGGCTTGCAATTGTTTCCCATGAACGAGGAATTCCCAGTAAGCGCAAGTCATTAGC-TTG
CGTTGATTACGTCCCTGCCCTTTGTACACACCGCCCGTCGCTACTACCGATTGAATGATT
-TAGTGAGGCTTCGGACCGGCGCTCT--TGGATGTGAACGGGGAGGAGC-CCAGCGCGGA
ACCTC-----GCGCGCCT---CACCGGCT-GCGTCTGAGGAATGTCGCGTTCCGGAGGGG
CCT-----T----CTCC----GACCACACCGACCCC------------------------
-------------------------------CCCCAAGTCC-G-CTTGAACGCGGCCAC-
TG----CCCATGGAGGGTGCGAGGCCCGTACGGGGAT--TAGGAGTCGGGCGGTCGGACG
GCCCCGTCCGTAGAGTCGGGTTGCCTACTAACGCAGCCCAAAGCAGGTGGTAAACTCCAT
CTAAGGCTAAATAT-GACCACGAGACCGATAGCGAACAAGTACCGTGAGGGAAAGTTGAA
AAGAACTTTGAAGAGAGAGTTCAAGA-GTGCGTGAAACCGTTAAGAGG--AAAACGGGTG
GAACC-TCGAAGGTCG--AACGGGGGG---------------ATTCAGTCCGACGGCGTC
GGAGTGCAGTGGTGCGGCGAC--------CCTTT---TACCCG-------G--GGCGCCC
CCGCTGCTCGACCGGCGCG-----------------------------------------
---GACGG--GCGTATTTCCCCCT-------TAG-------TAGGACGCCGCG------A
CCCGTTGTG-----------------------------------GGGT---------TGC
CGAAGGCCCGGGCGGGCGGAACCATCGCCATG-----------------------AGATG
AGGACCCCCCGGTGA--------CTTACAAC----------CTGGCCGACCCC-------
--------GCGACG-------GTCGTAACCGCAAGTG---------CCCGCCCGCCGACT
CG-------TCG-----------------GCGGGCGCCTCCTTCGCCGGGGCA-------
------------------------------------GCGGC---GCTTTT----------
----------------------CAGCGGCG-TG--------TAGGTCGGTGATCCACCCG
ACCCGTCTTGAAACACGG-ACCAAGGAGTCTAACA-TGTGT---GCGAGTCATTGGG--C
G-----------------------CACTAAA--------CCCAAA--GGCGAAATGAAAG
TGAAGGGCC--------TCCCCCGAGGGGGCC----CGAGGGC-----CGATCCG--CCG
CCATGCGGCGG------------------------------------------------C
GGCGCA------------------------------------------------------
--------AGCTCGGGACTTGC--ACACCCCACCGT------GGGT--------------
-GGTGAGTACCA-AGAGCAGACATGTTGGGACCCGAAAGATGGTGAACTATGCCTGGCCA
GGACGAAGCCAGAGGAAACTCTGGTGGAGGTCCGTAGCGATTCTGACGTGCAAATCGATC
GTCGGAGCTGGGTATAGGGGCGAAAGACTAA-TCGAACCATCTAGTAGCTGGTTCCCTCC
GAA--GTTTCCCTCAGGATAGCTGGTGCTCGC----------------------------
-----------------TACA---GAGTTTCATCCGGT--------------------AA
AGCGAATGATTAGAGG-------------------------------TCTTGGGGA----
---------------------------------------------------------CGA
AACGTCCTCAACCTATTCTCAAACTTTAAATGG-GTGAGA--------------GGTCGG
-----------------------------------------GCTTG--------------
CTTGA-------------------CTGAA-------------------------------
------------------------------------------------------------
------------------------------------------------GCCTCGACAGT-
------------------------------------------------------GAATCT
GGAGTACCTAGTGGGCCAT-TTTTGGTAAGCAGAACTGGCGCTGTGGGATGAACCAAACG
TC-GAGTTAAGGGGCCTAA-ATG-GA-CGCTCATCAGATCCCATGAAA-GGTGTTGGTTG
CTATAGACAGCAGGACGGTGGCCATGGAAGTCGGAATCCGCTAAGGAGTGTGTAACAACT
CACCTGCC-GAAGCAACTAGCCCTGAAAATGGATGGCGCTCAAGCGTCCTCCCGATACTC
-GACCGTCGG---GGCAGTACCGGCC----------------------------------
----------------------------GACCAGG----------------------GTC
---------------------------------TCGAAGCCCCGACGAGTAGGAGGGT-C
GCAGCGGTGAGCGTAGAAGGAGT-CCGGCGCGAG----CCGGTCTGGAGCCGCCGCTGGT
GCAGATCTTGGTGG-TAGTAGCAAA-TACTCGAGCGAG-ATCCTTGAGGGCTGAAGTGG-
AGAAGGGTTCCATGTGAACATCAGTTGAAC-ATGGTGCAGTCGATCCTAAGCCCAAGGAG
AAATCCGCCTTC----------CACAGTCCCGCCGTGC----------------------
--------------------------CGAACAACGAGTTGGCCGGGCCG-----------
------------------------------------------------------------
----------------------------------------------------------CC
GCCACCAGCCGTRATGGG------------------------------------------
-------------------------?GATRATGAK?RAGTACG?TC?T------------
CGTTCGTCGTCCGTTGCCCGCTGCCTGCCGGCCGGCCCTGCCTCTTCCTCC---------
--------------------------------------CTGCCGGGAGGAGGCGAGTGTG
GTTTGCTTACCTTGCCCGCTCACTCGCA---CGCGGTCTATGCGGCCGGA--------AG
GTTGTGGGCGAAAGGGAATCCGGTTCTTATTCCGGAACCTCC-ACCCGGAGACG------
-----GTGTTACCCCTCGCCTAAAGGTACTCCTGGCGACAGGAGGAAACCTGCTGCTGCC
GGCCGCGG---TCCAGGGAAGAGTTTTCTTTTCTGCTTAAGAGGTCTTGGCCCTGG--AA
GCTACTTGCAAGGCGAGAGGGCCT----TA------------TCAAACCCGTAGAGCGTC
GCA-GGTCTTG--CGGCGTCCTGAGTACCGCGATCTTTTGCCGGTCCCTGAAGCAGCGGG
GGAAGGGGTCAA-------ATTTTCGGGGGAGCCCGTACCCA-TATCCGCAGCAGGTCTC
CAAGGTGAATAGCCTCTAGTCGATAGAATAATGTAGGTAAGGGAAGTCGGCAAG-TTAGA
TCCGTAACTT---CGGGAAAAGGATTGGCTCTGAGGGTCGGGCC--AGTCGGGCCTGT--
--GG-GGG----------------------------------------------------
------------------------------------------------------------
------------------------------------------------------------
------------------AAGCGG--GCACGGG---------------------------
--------------------------------CTC-GCCGTCTGGACTG-----------
------------------------------------------------------------
---------------------------------------------GGCGAGGCCTCC---
----------T-CGCATCCGCCCGCCCGCCGTCCTCCG-----GGACGGTCGTGGCGGC-
----------------------------------------------------------GC
GGTCGGGGCCGGCCGAGCCCGGACCGGAT-------------------------------
-----TGGCGTCCCTTCCGTGGA-------------------------------------
-ACTCGCAGGCTAACGCGGGCGGG------------------------------------
---------GCCTCGTTGCCCCGTAACGCTTCGGCTGGCGCTCAGCGACCG-ACTC----
AGAACTGGCACGGACTAGGGGAATCCGACTGTCTAATTAAAACAAAGCATTGCGATGGCC
G-TAGC-CGGTGTTGACGCAATGTGATTTCTGCCCAGTGCTCTGAATGTCAAAGTGAAGA
AATTCAACCAAGCGCGGGTAAACGGCGGGAGTAACTATGACTCTCTTAAGGTAGCCAAAT
GCCTCGTCATCTAATTAGTGACGCGCATGAATGGATTAACGAGATTCCCA-CTGTCCCTA
TCTACTATCTAGTGAACCCACAGGCAGGGGAACGGGCCTGCAAGAC-ACAGCGGGGAAAG
AAGACCCTGTTGAGCTTGACTCTAGTCTGATTTTGTAGAGAGACATGA-GAGGTGTAGCA
TAAGTGGGAGGGGTAAG-----------------------------------ACC-----
----------------------------------------------------CGAC--AG
TGAAATACCACTACTTTCAT-CGTTTCTTTACTTACTCGGTGAGACGGA-AGC-------
------------------GGACCC------------------------------------
------------------------------------------------------------
----------------------------CCGCGGT-------------------------
------------------------------------------------------------
-----C--------CTT-CTTCTAGCCTT-------------------------------
---------A-AGCGGCC---GGCTTCGCGTCGGC-------------------------
-----------------------------------------CGCGATCCGCTCCGAGGAC
AT-TATCAGGCGGGGAGTTTGACTGGGGCGGTACATCTGTCAAACGATAACGCAGGTGTC
CTAAGGCC-AGCTCAGCGAGGACAGAAACCTCGCGTAGAGCAAAAGGGCAAATGCTGGCT
TGATCCTGATTTTCAGTACGAATACGGACC-----GCGAAAG----CGTGG-CCT-AT--
-CGA--TCCTTTTGACT-TTAA---------GAGTTTTAAGCA-AGAGGTGTCAGAAAAG
TTACCAC-AGGGATAACTGGCTTGTGGCGGCCAAGCGTTCATAGCGACGTCGCTTTTTGA
TCCTTCGATGTCGGCTCTT--CCTATCATTGTGAAGCAGAATTCAC-CAAGCGTCGGATT
GTTCACCCGTTTAAAGGG-AACGTGAG-CTGGGTTTAG-ACCGT-CGCGAGACAGGTTAG
TTTTACCCTACTGTTGGCT-----------------------------------------
--------CGTCGTTGCGATAGT----------AATCCTGCTCAGTACGAGAGGAACC-G
CAGGTTCGGACATTTGGTACACGTACTTGGTCGAGTGGCCAGTGGTGC
>Crustacea Branchiopoda
T-AAGCCATGCATGTCTAAGTACAAGCCCC-CAGTGGG---CGAAACCGCGAATGGCTCA
ATAAATCAGTTATGGTTCCTTAGATC-GTACTATATC----CTACTTGG--ATAACTGTG
GTAATTCTAGAGCTAATACATGCA-CAATAGC-CCCAACTTCAC----------------
--------------GGAAGGGGTGCTTTTATTAGATCAAGA----CCAA-----------
-------------------------------------------TCGG----------GCT
TCGG--------------------------------------------------------
------------------------------------------CTCGTC-T----------
----CT------------TGGT-------GAC----------------------------
----------TCTGAATAACTATA-GCCGA-TCGCACGGTCTC----GC-ACCGGCGACG
TGTCTTTCAAATGTCTGCCTTATCAACTTTCGATGGTAGGCTATGCGCCTACCATGGTTG
CAACGGGTAACGGGGAATCGGGGTTCGATTCCGGAGAGGGAGCCTGAGAAACGGCTACCA
CATCCAAGGAAGGCAGCAGGCGCGCAAATTACCCACTCCCAGCACGGGGAGGTAGTGACG
AAAAATAACGA-TGCAGGACTCAT--CCGAGGCCCTGTGATTGGAATGAGTACAC--TTT
AAATCCTTTAA----CGAGGATCCATTGGAGGGCAAGTCTGGTGCCAGCAGCCGCGGTAA
CT-CCAGCTCCAATAGCGTATATTAAA-GTTGCTGCGGTTAAAAAGCTCGTAGTTGGATA
T--------------------------CGGTCTCGGTC-----GGGTGGTGCCGCCTC--
---------------ACGGT-----------------------------------GGTCA
-----------CTGCCTC------------------------------------------
-----------------------GATCGGACAATT-------------------------
----------------------------------------CATTGGA-------------
--TCGTTCGG--------------------------------------------------
------------------------------------------GGTGCTCTTAACCG-AGT
GTCC-----------------------------TGGGTGG-CCGA---------------
---------TAC-GTTTAC------------TTTGA------------------------
----ACAAATTAGAGTGCTTAAA-------------------GCAGGTG-----------
---------------------------CACCGCGCC--TGAATAT---------CACA--
-------GCAT-----------------GGAA-TGATGGAATAGGACCT-CGGTCTTAT-
-------------------------------------------TAT--------------
------------------------------------------------------------
-------------------------------------------------------GTTGG
TTTTCTG--GA--CTT-GAGGTAATGGTTAACAGAGACAGAC-GGGGGCATTCGTACTGC
GACGCTAGAGGTGAAATTCTTGGACCGTCGCAAGACGAACAACTGCGAAAGCATTTGCC-
AAGAATGTTTTCAT-TAATC-AAGAACGAAAGTTAGAGGTTCGAAGGCGATCAGATACCG
CCCTAGTTCTAACCATAAACGATGCCAACCAGCGATCCG-CGGACGTTACTT-GAAT---
GACTCCGCGGGCAGCTT---CC--GGGAAACCAAAG-TGTTTGGGTTCCGGGGGAAGTAT
GGTTGCAAAGCTGAAACTTA-AAGGAATTGACGGAAGGGCACCACCAGGAGTGGAGCCTG
CGGCTTAATTTGACTCAACACGGG-AAACCTCACCAGGCCCGGACACTGGAAGGATTGAC
AGAT--------TGAGAGCTCTTT-CTTGATTC-AGTGGGTGGTGG-TGC--ATGGCC-G
TTCTTA-GTTGG---TGGAGC-GATTTGTCTGGTAAATTC-CGATAAC-GAACGA--GAC
TCTAGCCTGCT-AAATAGACG---------------------------------------
------ATGG--------------------------------------------------
------------------------------ATCCTAGT-GGTGGATCGCT----------
------------------------------------------------------------
------------------------------------------------------------
------------------------------------------------------------
--CTTCTTAGAGGGACA-AGTGGCG------TCTAGCCATA-TGAGAGTG-AGCAATAAC
AGGTCTGTGATGCCCTTAGATGTCCTGGGCCGCACGCGCGCTACACTGGAAGAATCAGCG
CGTCCT-------------------------------------CCCT-GTCCGAGAGG--
--ACCGGGTAA-CCGCTGAACCTCT------------------TCCGTGGT-TGGGATTG
GGGACTGCAAGGATCCCC-ATGAACCAGGAATCCCTAGTAGGCGCAAGTCATTAGC-TTG
CGTCGATTACGTCCCTGCCCTTTGTACACACCGCCCGTCGCTACTACCGATTGAATGATT
-TAGTGAGAACTTCGGACGAC-------TCGCCAGGAACAGGGATGAGC-CCAGCACCGA
ACCTC-----GCGCCCGG----TTGAGCG-GGTGCCGAGGAATGTGGTGTTCGGGAGGAT
CGT-----GCGCGTCTG----TCCGGTATCTATCGT------------------------
---------------------------------CCAAGTCT-C-CATGAACGGGGCGAGC
AA----CCCACAGAGGGTGTCAGGCCCGTAGATAAGA--CGAGCCGAGACCGTGCATCGG
ATCCCTTCCCAAGAGTCGGGTTGCTTGAGCGTGCAGCCCTAAGCGGGAGGTAAACTCCTT
CTAAGGCTAAATAT-CGCCACGAGACCGATAGCGAACAAGTACCGCGAGGGAAAGTTGAA
AAGAACTTTGAAGAGAGAGTTCAAGA-GTGCGTGAAACCGTTCAGGGGGTTAAACGGGTG
GGCCC-TCGAAGGTCG--AACAAGT------------------CCCCGCTCCCGGC--AC
TTGGTTGTATGCCCTTAACGC--------TGCATG-GAGACTG-------CCTGAATTGG
CGGCTCTCTTGCATAAGTCGT---------------------------------TCTGCG
-ATCGCAA--TAGCCACGCCAAGGTCC--------------GCAAGTGGGGGG------C
CTAGTAGGAC--------------TCCGCGACCGACTGGGTGTCTGTT---------AC-
ACGGGGCGTCCGTTAGCGAGTTTCGTGGTT-----ACCT--TCGCGGG----TG-CCGCG
ATGAC-----------------GAGCGCGGC----------GTTTCCCAACA--------
--------GTACTG---CCCGGTCGTGACCTGTC--------------------TCCTCC
CGGGAGGTGTCGTA------------------GCTTTTTTTTGTAAAAGAGAAAAAG---
----------------------------------TTGCGGT---GCTCA------ACCTG
TGGAGGCCCAG-----------A-GCGGAGAGT--------AGAAGTCGGGTCCCACCCG
ACCCGTCTTGAAACACGG-ACCAAGGAGTCTAACA-TGTGC---GCAAGTCGTCGAGAAA
T-----------------------TATCAAACT---AAACTCGCGA-GGCGCAATGAAAG
TGAAGCGGC--------CCCGATGAGGGTGCATCCGCGAGGGG-----TGATCCCGTCTC
GAACAGAGCGGGCGCAA---------------------------------CCCCAGGGCG
TCCGAATGC---------------------------------------------------
---TCGCGAGATCTTTCCCCCTTAAAAGGGTTTGGTCG-AGTCGGC--------------
-CGGACGAACCC-AGAGCGCACACGTTGGGACCCGAAAGATGGTGACCTATGCCTGGCCA
GGACGAAGCCAGGGGAAACCCTGGTGGAGGTCCGCAGCGATTCTGACGTGCAAATCGATC
GTCGGAGTTGGGTATAGGGGCGAAAGACTAA-TCGAACCATCTAGTAGCTGGTTCCCCCC
GAA--GTTTCCCTCAGGATAGCTGGTGCTCGCAAA-------------------------
-------------GAGAACAAACGGAGTTTCATCCGGT--------------------AA
AGCGAATGATTAGAGG-------------------------------CCTTGGGGT----
---------------------------------------------------------CGA
AACGACCTCAACCTATTCTCAAACTTTCAATGG-GTGAGA--------------AGCCCG
-----------------------------------------GCCTTTT----------TC
CTTGA-------------------TTGAG-------------------------------
------------------------------------------------------------
------------------------------------------------GCCGCGGCAATT
GAT-------------------------------------------------TTGAATCT
G-AGCGCCCAGTGGGCCAT-TTTTGGTAAGCAGAACTGGCGCTGTGGGATGAACCAAACG
CC-CGGTTAAGGCGCCTAAACG-ACG-CACATTTCGGATCCCACGAAAAGGAGTTGGTTG
CTAAAGACAGCAGGACGGTGGCCATGGAGGTCGGAATCCGCTCAGGAGTGTGTAACAACT
CACCTGCC-GAAGCAACTAGCCCTTAAAATGGGAGGCGCTATAGCGTCGTGCCTATACCG
-GGCCGTCGGT-CGGCAGAGCGAATA----------------------------------
----------------------------ACGTCCGTGTCAGCTCGAAGAGAGCGACGGCG
---------------------------------CTGAGGCCCCGACGAGTAGGGGGGT-C
GCGACGGTGAGCGTAGAAGGGTTGTGGGCGTGAG----CCTGCCCGGAGCCGCCGTCGGT
GCAGATCTTGGTGG-TAGTAGCAAA-TACTCCAGAGGG-ATCCTGGAGGACTGACGCGG-
AGAAGGGTTTCATGTGAACAGTGGTTGGAC-ATGAGTCAGTCGATCCTAAGCCGCAGGCG
AAAGCCGACCTA----------GTGACGGGCGTGATGTGTTGCAT---------------
----------------------CTATCGTATGAGTAGCGGGCGTGGTTGTGGTTGAGTC-
------------------------------------------------------GTGTGT
CGGTGATTCTTCTGTGGTGTGCGCGAAGAGAAAAAATCTAAAGTTGCGGGGTCAAAGAAA
ACACATGAATAAGAAAGC------------------------------------------
-------------------------TTGTGAGAATGATAGAAGGTTAAAGAAG-------
TGTCTTTTTCCTTTTTTTTGATTTCTCTTAGCCGGTATTTGATTGTTTTTCTCCCGTCTC
TTTTATTTTTCCTAGAACCGTTCATCGCGTTATGGCATCGCATGCTTCTTTCGCAGCGCC
TTCGAAAATATGAAACCATGTATCGTAT---AACGTGAGACGCCACC-----------CA
GGTTAAGGCGAAAGGGAATCCGGTCCTGATTCCGGAACCAGG-CTGCGGCTACGTCCGCG
ATAAAACGACTTTAACCCTCGTAATGTCACGGTCGCGGTAACGCGACACAAACCGGAGAA
GCTGCCGAGAACCCCGGGAAGAGTTTTCTTTTCTGCTTGAGGGACCGAGACCCTGG--AA
TCCCGTCGCGGGGCGAGAGGGTTATGGATTTAGCTGTCAAAGGCTATCCCGAAGAGCGTC
GCG-TTTCT-G--CGACGTCCGTGGTCG-----TTCTCGGCTGGCCCTTGAAAATCCGGT
GGGAGGGTTACGTTGTTGGACGTTCGCGCCTGCTCGTACCGA-TATCCGCATCAGGTCTC
CAAGGTGAACAGCCTCTAGTCGATGGATGAATGTGGGTAAGGGAAATCGGCAAA-TTGGA
TCCGTAACTT---CGGGATAAGGATTGGCTCTGAGGGTCGAGGC--GGTCGGGCTGAG--
--TTTATC----------------------------------------------------
------------------------------------------------------------
------------------------------------------------------------
------------------AAGCGAAGCCGTCGG---------------------------
--------------------------------CGGACGTGTCAGGCCTG-----------
------------------------------------------------------------
---------------------------------------------GGTCGAAGTGCG---
----------T-TGGT-TGTTTCGAGCGTTGGTTTTTC-----TTTCGGGGAAAGCTCT-
----------------------------------------------------------CG
TTTCGGGACTCTTTCGCGCTGAGGCTCG--------------------------------
-------GTCCTCGGCCAGATCGCTGCCGG----------------------------TG
GAGCGGCTCGGCATCGTCTCCCGAGTGTTTGGCCCTC------AAA--------------
--------AGTCGGGCGCTCGTGGTAGATCTCGGCCGCCATCGAACGACCA-ACTC----
AGAACTGGCACGATCCAGGGGAATCCGACTGTCTAATTAAAACAAAGCATTGCGATGGCC
GCAAGT-CGGTGCTGACGCAATGTGATTTCTGCCCAGTGCTCTGAATGTCAAAGTGAAGA
AATTCAACGAAGCGCGGGTAAACGGCGGGAGTAACTATGACTCTCTTAAGGTAGCCAAAT
GCCTCGTCATCTAATTAGTGACGCGCACGAATGGATTAACGAGATTCCCA-CTGTCCCTA
TCTACTATCTAGCGAACCCACTGCAAGGGGAACGGGCCTTGTTTCG-TCAGCGGGGAAAG
AAGACCCTGTTGAGCTTGACTCTAGTTCGGCATTGTGGAGTGACATGA-GAGGTGTAGCA
TAAGTGGGAGACGGGCT-----------------------------------TTCGGGTC
CGT-------------------------------------------------CGAC--GA
TGAAATACCACTACTTTCAT-GGTCGCTTCACTTACTCGGTGAAGCGGAGTGG-------
------------------GCGGTCGCCC-------------------GGGTGGG-ATC--
------------------------------------------------------------
--------------------------TTTCACGGT-CTCCGTCCGCGGCGT---------
----------------------------------------CTCGCTTGATTCTTGCATTG
AAGCGCGAG----CCGTCCCGGTAGGGGTCGGTG--GGCGAGGCGGAGTTTTGTT-----
-TTGCCGATAAAGAGCTTCACGGCTTGGAGTCGGTAAGGCTGGCCGAGCT--------TT
CTTAGTCCGCCTTCCATCTCCGGGAGTTTATTCG---GTGGCGCGATCCGGGCTGAGGAC
AT-TGCCGGATGGGGAGTTTGACTGGGGCGGTACATCTGTCAAACGATAACGCAGGTGTC
CTAAGGCT-GGCTCAGGGAGGACAGAAACCTCCCGTAGAGCAAAAGGGCAAATGCCGGCT
TGATCCCGATTTTCAGTACGAATACGGACC-----GCGAAAG----CGCGG-CCT-AT--
-CGA--TCCTTTTGGCCATTCT---------GAGTTTGAAGCA-AGAGGTGTCAGAAAAG
TTACCAC-AGGGATAACTGGCTTGTGGCGGCCAAGCGTTCATAGCGACGTCGCTTTTTGA
TCCTTCGATGTCGGCTCTT--CCTATCATTGCGAAGCAGTATTCGC-CAAGCGTAGGATT
GTTCACCCACCTACAGGG-AACGTGAG-CTGGGTTTAG-ACCGT-CGTGAGACAGGTTAG
TTTTACCCTACTGACGACCATAGA------------------------------------
---AGAAATGTTATTGCGATAGT----------AATCCTGCGAAGTACGAGAGGAACC-G
CAGGTTCGGACAGTTGGTTGGCGCACTTGGTCGAGCGGCCAGTGGTGC
>Crustacea Ostracoda
T-AAGCCATGCAGGTCTAAGTATAAGCCG----AAATAAAGTGAAACCGCGAATGGCTCA
TTACATCAGTTATGGTTCCTTAGATCTTCGGTATCC------TACTTGG--ATAACCCTG
GAAATTCTAGAGCTAATACATGCGTATGTAGC-CCTGACCTT------------------
----CGGGAAC--------GGGCGTTTTTGTTAGACCAAAA----CCAATC---------
------------------------------------AGGGAGC-----------------
------------------------------------------------------------
--------------------------------------AATCTCTGGCAA----------
----TT------------TGGT-------GAG----------------------------
----------TCTGAACAACCTTGAGCGGA-TCGCACGGTCTT-----GTACTGGCGACA
ACTCTTTCAAATGTCTGCCTTATCAACT--TGATGGTAGGTTATGTGCCTACCATGGTGA
TAACGGGTAACGGAGAATCAGGGTTCGATGCCGGAGAGGGAGCCTGAGAAACGGCTACCA
CATCCAAGGAAGGCAGCAGGCACGCAAATTACCCACTCCCGGCACGGGGAGGTAGTGACG
AAAAATAACAA-TACGGGACTCATCC--GAGGCCCCGTAATTGGAATGAGTACAC--TTC
AAATCCTTTAA----CGAGGATCCATTGGAGGGCAAGTCTGGTGCCAGCAGCCGCGGTAA
TT-CCAGCTCCAA-GTCTGGTGCCACCAGCCGCGGTAATTCCAGCTCCAATAGCGTATAT
TAAAGTT------------------------GCTGCG-----------GTTAAAAAGCTC
G----------TAGTTGGATCTCAGT---TACGGGCAGGTGGTTCACCTCACGGTGCT--
------------------------------------------------------------
------------------------------------------------------------
---------------------------------------ACTACCTGGTCCGGACCTATT
GCTGGTG-----------------------------------------------------
-----CCCCC------------------------------TAGGTGCCCTTCATTG-GGT
GCCT------------------------------GGGGAGACCAG---------------
---------AGC-GTTTAC------------TTTGA------------------------
----AAAAATTGGAGTGCTCAAA-------------------GCAGGCGAA---------
--------------------------------TGCC--TGAACAG---------T--CG-
------TGCAT-----------------GGAA-TAATGGAAAAGGGCCT-CGGTGCTAT-
------------------------------------------------------------
------------------------------------------------------------
----------------------------------------------------TTTGTTGG
TTCTC----GGC-ACTCGAGGTAATGGTTGAAGGGGACAG-ACGGGGGCATTCGTATTGC
GACGTTAGAGGTGAAATTCTTAGATCGTCGCAAGACGGACTACTGCGAAAGCATTTGCC-
AAGAATGTTTTCAT-TAATC-AAGAACGAAAGTCAGAGGTTCGAAGGCGATCAGATACCG
CCCTAGTTCTGACCTTAAACGATGCCAACTGGCGATCCGTCGGGGGTAATTCCAT-----
GACCTGACGGGCAGCTT---CC--GGGAAACCAAAG-TTTTTGGGTTCCGGGGGAAGTAT
GGTTGCAAAGCTGGAACTTAAA-GGAATTGACGGAAGGGCACCACCAGGAGTGGAGCCTG
TGGCTTAATTTGACTCTTCACGGA--AACCTCGCGGGGGAAGTATGGTTGCAAAGCTGGA
ACTT------AAAGGAATTGACGG-AAGGGCAC-CACCAGGAGTGA-AGCCTGTGGCT-T
AATTTG-ACTCAACACGGGAA-ACCTCACCAGGCCCAGACACTAGAAG-GATTGACAGAT
TGAGAGCTCTT-TCTTGATTTGGTGGTTG------------------------------G
TGGTGCATGGCCGTTCTTAGTTGGTG----------------------------------
-----------------------------------GAGTGATTTGTCTGGTTAATTCCGA
TAACGAACGAGACTCTGGCCTACT------------------------------------
------------------------------------------------------------
--AAATAGATGATGGATCTTTGAGTC----------------------------CATTAT
GTCTTCTTAGAGGGACAAGGCAGCTC------CAAGCTGCG-TGAAATGG-GGCAATAAC
AGGTCTGTGATGCCCTTAGATGTTCTGGGCCGCACACGCGCTACACTGAAGGAGACAACG
TGTTTG--------------------------------------TCTGGCTCGAAAGAG-
---TCGGGTAACCCGTTTAATCTCC------------------TTCGTGCT-GGGGATTG
AGGTTTGCAATTGTCCCTCATGAACGAGGAATTCCCAGTAAGTGCAAGTCATAAGC-TTG
CGCTGACTACGTCCCTGCCCTTTGTACACACCGCCCGTCGCTACTACCGATTGAATGATT
-TAGTGAGGACTTCGGACTG-----------AGACGAACAGGGAAGAGG-CCAGCACTGA
ATCCC-----CTGTCC-------CGAGTG-GGCAGTGGGAAATGTGGTGTTTGGGAGGTC
CAT-----T----TCCT----CGCGGAGGCCAGCGT------------------------
-------------------------------GCCCAAGTCC-G-TTGGAATACGGCCCCG
TT----CCCCGAGAGGGTGACAGGCCCGTATGGCGGC--TGGCTC---TCCGTAGGTTGG
ATTCTCTCT--AGAGTCGAGTTGCTTGTGAGTGCAGCTCTAAGCAGGTGGTAAACTCCAT
CTAAGCCTAAATAT-AACTACGAGACCGATAGTGAACAAGTACCGTGAGGGAAAGTTGAA
AAGAACTTTGAAGAGAGAGTTCAAGA-GTGCGTGAAACCGTCCAGAGG--TAAGCGGTTG
GAATC-----AGGCC----ATGTGT------------------CCTGGGTACTCGCTGGC
ATAGTTGTCTG--CTGAGCGA--------TCGAGGAGAAATTG-------GTT--ACTCT
CGGGTTTCCTGTCTCCGTGGT---------------------------------TGCTCA
CATGGCAG--GCGCTGTGCCCAGTCCTCTCCCGG-------ACCGTCGTCGCG------G
CGAGTTGGGC--------------GTCACCCCTGGTTACCCGGAGGGA---------GCT
GCATGGCTTTTGCCCTCGGGCTGAGCAGTGCA---ACCTGTTGATGGGGAATCG-CTGGG
GTGACCTC-----GACT-----GCGTCTGGT----------ATTTCCTACCAT-------
GTGTCGGCACTCTG---TGCGGGCTCGAACTGGTGAT---------AGGTGGAACTGCGC
TATGGGGTGTCATGCCG-----------CAGTGCGGCCTCTGGCGTGGAGCTGCTCT---
----------------------------------TTGCCGG---GCTCTT-----GCCTC
CAGACACACGG-----------TTGCGACGCGT--------GTTGCCTCCGTTCCCACTG
ACCCGTCTTGAAACACGG-ACCAAGGAGTCTAACT-TGTAC---GCGAGTGGTCGAGAT-
T-----------------------TATAAAA-------ACTCG-AG-TGCGCAATGAATG
TAAAGGTTC--------TCTTTCGAGAGC-------TGACGGG-----TGATCC---TCG
GATTCTTGCCTGC-CTA---------------------------------GTGTGGGACG
GCCGAG------------------------------------------------------
-----GCGCAGCCCGGGGGCACTAAGACTGCTTTATT---GCCGGT--------------
-CTGGTGCACCT-AGAGCGTACACGTTGGGACCCGAAAGATGGTGAACTATGCTTGGCAA
GGACGAAGCCAGGGGAAACTCTGGTGGAGGTCCGTTTGGATTCTGACGTGCAAATCGATC
CTCAAAGCTGAGTATAGGGGCGAAAGACTAA-TCGAACCATCTAGTAGCTGGTTCCCCCT
GAA--GTTTCCCTCAGGATAGCTGGTACTCGTTGT-------------------------
-------------GAGAGGGT---GAGTTTCATCCGGT--------------------AA
AGCGAATGATTAGAGG-------------------------------CCTTGGGGT----
---------------------------------------------------------CGA
AATGACCTCAACCTATTCTCAAACTTTAAATGG-GTGAGA--------------AGCCGG
-----------------------------------------GCCCA--------------
CTCGA-------------------GTGGG-------------------------------
------------------------------------------------------------
------------------------------------------------GCTCCGGCATCC
GAA-------------------------------------------------TC--ACGA
G-AGTACCTAGTGGGCCAC-TTTTGGTAAGCAGAACTGGCGCTGTGGGATGAACCAAACG
TC-GAGTTACGGCGCCCGAATGGACG-CAAATGT--GATCCCATGGAAGGGTGTCGGTTG
CTCCAGACAGCAGGACGGTGGCCATGGAAGTTGGAATCCGCTAAGGAGTGTGTAACAACT
CACCTGCC-GAAGCAACCAGCCCTGAAAATGGATGGCGCTCTAGCGTCCTGCCTATACTC
-GACCGCCGG---GACAGAGCTGGCA----------------------------------
----------------------------CTCTCCGAGT-------------GTGG-AGCC
---------------------------------CTTAAGTCCCGGTGAGTAAGGGGGT--
GTAGTGGTGTGCGTTGAAGGGTC-TGGGCGTGAG----CCTGCCTGGAGCCGCCACTGGC
ACAGATCTTGGTGG-TAGTAGCAAA-TACTCGAGTGAG-ATCCTTGAGGGCTGACGTGG-
AGAAGGGTTCCATGTGAACAGTAATTGCAC-ATGGGTGAGTCGATCCTAAGCCAGAAGCG
AAAGCTGCTC--------------------------------------------------
--------------------------CGTAT-----------------------------
------------------------------------------------------------
------------------------------------------------------------
ACACCTGGGC--------------------------------------------------
------------------------------------------------------------
---------------CTCTGATTCTGCTTAGT----------------------------
---------------------------------------GCACGGTTCCCTCGTGACGT-
--------AGCGAAGCGATGTGCC---------CGGGGGGAGTCT---------------
------GGCGAAAGGGAATCCGGTACTTATTCCGGAACCTGG-ATGTGGGGAATAGGGAC
ACCTCGTGTGTTTCCTAGCCGTAAGGCCTTTGCCTCCTGGAGAT--TTCCAACCGGGGAG
-------------CCGGGAAGAGTTTTCTTTTCTGGTTAAGGGGCCGAGGGCCTTGTGAA
TTGGGTCGCTCAGAGAGAGGGTCTTGG-------------------CCCCGAAGAGCGCC
GCG-GCTCTTG--CGGCGTCCGCGCTT------CTCCGGTATGGAACTTTAAAATCTCGG
GGCGTGAATGCGT------ACCTTCACACCAGTTCGTACCCA-TATCCGCATCTGGTCTC
CGAGGTGAACAGCCTCTAGTCGATAGATTAATGTAGGTAAGGGAAGTCGGCAAG-CCAGA
TCCGTAACTT---CGGGAAAAGGATTGGCTCTGAGGGTTGGGCC--GGTCGGGCTTGG--
--AC-AGG----------------------------------------------------
------------------------------------------------------------
------------------------------------------------------------
------------------AAACGG-GTAGTGGC---------------------------
--------------------------------CT--CGCGCACGGGCTG-----------
------------------------------------------------------------
---------------------------------------------GGCGGAGCTGCC---
----------T-CTGTGTGTTTCA----TCGGTCTCTC----------GGGACTGGTGG-
----------------------------------------------------------CA
TGCGGGGGTTTGTTCCTG------CTCG--------------------------------
-------GACTACTGCCGGGGTGC-ACCCG----------------------------CG
GAGTGTCC-----TCGCTAGGCGGGCCGCTGG-----------GGC--------------
--------AACTCGGCGGTCTCG-----TTTCGGCCGGCAATAAGCAACCA-ACTC----
AGAACTGGCACGGACCGGGGGAATCCGACTGTCTAATTAAAACAAAGCATTGCGCTG-CC
CCTCGT-GGGCTCCGACGCAATGTGATTTCTGCCCAGTGCTCTGAATGTCAAAGTGAAGA
AATTCATCCAAGCGCGGGTAAACGGCGGGAGTAACTATGACTCTCTTAAGGTAGCCAAAT
GCCTCGTCATCTAATTAGTGACGCGCATGAATGGATTAACGAGATTCCCA-CTGTCCCTA
TCTACTGTCTAGCGAAACCACAGCCAAGGGAACGGGCTTGGAAAAA-TTAGCGGGGAAAG
AAGACCCTGTTGAGCTTGACTCTAGTCTGACTTTGTCGAGAGACATGA-GAGGTGTAGCA
TAAGTGGGAGGCTCGGC-----------------------------------TTCGGTTG
AGTT------------------------------------------------CGCC--AG
TGAAATACCACTACTCTCAT-TGTCTCTCTACTTACTCGATGAGGCGGAATGC-------
------------------G------------------------------------ACT--
------------------------------------------------------------
--------------------------CCTCRCGG--------------------------
------------------------------------------------------------
-------AG----TCACCCTATTAGGGCT-------------------------------
---------AAAGA-----------TGGGG------------------------------
--------------CGCCTCCGGCGATCCCCT--------GTCCGATCCGATTCGAGGAC
AG-TGTCAGGCGGGGAGTTTGACTGGGGCGGTACATCTGTCAAATACTAACGCAGGTGTC
CTAAGGTT-GGCTCAGGTAGGACAGAAACCTACCATAGAGTAAAAGGGCAAAAGCCAGCT
TGATCTTGATTTTCAGTACGAATACAGACC-----GCGAAAG----CGGGG-CCT-AT--
-CGA--TCCTTTTGAC--TCTC---------GAGTTTAGATCA-AGAGGTGTCAGAAAAG
TTACCAC-AGGGATAACTGGCTTGTGGCAGCCAAGCGTTCATAGCGACGTTGCTTTTTGA
TCCTTCGATGTCGGCTCTT--CCTATCATTGAGACGCAGTCTTCCC-CAAGTGTTGGATT
GTTCACCCACTGATAGGG-AACGTGAG-CTGGGTTTAG-ACCGT-CGTGAGACAGGTTAG
TTTTACCCTACTGATGACT-----------------------------------------
--------TGTGGTTGCGATAGT----------AATCCTGCGCAGTACGAGAGGAACC-G
CAGGTTCGGACATTTGGTACACGTTCTTAACCGAGCGGTTAGTGGAGC
>Protura Sinentomata
T-AAGCCATGCAAGTCTAAGTTCAGGCCT--CTTCGGAGG-TGAAACCGCGAATGGCTCA
ATACATCAGTTGTGGTTCCTTAGAACGTGCTTTTC-------TACTTGG--ATAACTGTG
GGAATTCTAGAGCTAATACATGCA-ATTAGGC-TTCGACTCTCG----------------
GCAACGGGACG-----GAGAAGCGCTTTTATTAGATCGAAA----CCAACC---------
------------------------------------CGGGCATTTGCTTG-CAGATGC-C
-CGGTCCCTGG-------------------------------------------------
-------------------------------------TTCT-TCCGGGGG----------
----CT------------TGGT-------GAC----------------------------
----------TCTGAATAACCACAGGCCGA-TCGCATGGCCTC-----GCGCCGGCGACG
CATCTTTCAAGTGTCTGCCTCATCAACTTTCGACGGTAGGTTACGTGCCTACCGTGGTGA
TGACGGGTAACGGGGAATCAGGGTTCGATTCCGGAGAGGGAGCCTGAGAAACGGCTACCA
CATCCAAGGAAGGCAGCAGGCGCGCAAATTACCCACTCCCGGCACGGGGAGGTAGTGACG
AAAAATACCGG-GAAGGGAC-TTCTT----GTCCCCGCTCCCGGAATGAGGCGAC--TCC
AAATCCTTTCA----CGAGGATCTATTGGAGGACAAGTCTGGTGCCAGCACCCGCGGTAA
CT-CCAGCTCCAATAGCGTATATTAAC-ATTGCTGCGGTTAAAAAGCTCGTAGTTGGATC
TCAGCTC---------------------CGGCCGGT------------GTCAGCGGGGTC
G----------TAGTACGGTCTCCGCCTGGCC-CGATGCCGGGCTTTAAAACGCCGGG--
------------------------------------------------------------
--------------------------TGGCCG----------------------------
------------------------------------G--CCGTGCTCGGCG-CTGCCTGC
GCGCGGGG----------------------------------------------------
--TTTCTCGC---------------------------GTGTTGGCTTCGTCTGGCT-G-C
GGTG---------------------G-------CAAGGTGTCCGG---------------
--------TCAC-GTTTAC------------TTTGA------------------------
----GAAAAGGAGAGTGCTCAAG-------------------GCAGGCT-----------
----CTACA-----------------------TGCC--TGTGAAT---------CTCGG-
------TGCAT-----------------GGAA-TAATGGAACAGGGCCT-CGCGCCTGT-
------------------------------------------------------------
------------------------------------------------------------
--------------------------------------------------G-TTTGTTGG
TTTCGGG--GCG-CCCCGAGGTAATGATTAATAGGGACGGGTCGGGGGCATTCGTACTGC
GGCGTGAGAGGTGAAATTCTTGGATCGTTGCAAGACGAACAGCGGCGAAGGCATTTGCC-
AAGCACGTCCTCAT-TAATC-AAGAACGAAAGTTAGAGGTTCGAAGGCGATCAGATACCG
CCCTAGTTCTGACCGTAAACGATGCCAACTGGCGATCCGCCCCTTGTCGCTTAAAA----
GACGGGGTGGGCAGCCC---CC--GGGAAACCAAAG-TTTTTGGGTTCCGGGGGGAGTAT
GGTTGCAAAGCTGAAACTTAAA-GGAATTGACGGAAGGGCACCACAAGGAGTGGAGCCTG
CGGCTTAATTCGACTCAACACGGG-AAACCTCACCAGGCCCGGACACTGGAAGGATTGAC
AGACCTTTACCCATGAAGCTCTTT-CTCGATTC-AGTGGGTGGTGG-TGC--ATGGCC-G
TTCGTG-GTTGG---TGGAGT-GATCTGTCTGGTTCATTC-CGATAAC-GAACGA--GAC
TCCGGCCTGCT-AACTAGC--------C--------------------------------
-----GGCGAC--TCTGCGCTCGTTT----------------------------------
-----------------------------------GCAGCGTTTGCCG------------
------------------------------------------------------------
------------------------------------------------------------
-------T---CG-----------------------------------------------
--CTTCTTAGAGGGACG-GGCGGCGCTTT--TTAAGCCGCA-CGAAGCCGGAGCAATAAC
AGGTCTGTGATGCCCTTCGATGCCCTGGGCCGCACGCGCGCTACACTGAAGAAGGCAACG
CGCTCCCTTCCTTCGTGGAGGGCAAGCCCGTTTG-CGGCGCGTTCCCGATCCGAAAGGC-
---TCGGGCAACCG-CTGAATCTTCTTTGGCACTCGT-GGCCCTTCGTGGT-AGGAACTG
GGGCTTGAAATTGTGCCCCACGAACCAGGAATTCCCAGTAAGCGCGAGTCATCAGC-TCG
CGTTGATTACGTCCCTGCCCTTTGTACACACCGCCCGTCGCTACTACCGATCGAATGATG
-CAGTGAGGCTTTTGGACCGCTAC----GGAACGAGAAAAGGGAGGAGC-CCAGCACCGA
ATCT--------CGTGCCTGCCTGC--CG-GGCACCGAGAAATGTGGTGTTAGGGAAGGG
CA----AATCTTGCCCC-----GCGTTCTCGCCCG-------------------------
--------------------------CTGA-ACCCAAGTCC-G-ATCGAACGCGGCGGCC
TCATCGCCCATAGAGGGTGCAAGGCCCGTGGGGTCGGCGCGAGGCGCGCGGGAGCTGCC-
---CTTTCCGTGGAGTCGGGTTGCTTGAGAGTGCAGCCCTAAGTGGGTGGTAAACTCCAC
CTAAGGCTAAATAC-AACCACGAGACCGATAGCGAACAAGTACCGCGAGGGAAAGTTGAA
AAGAACTCTGAAGAGAGAGTTCAAGA-GTGCGTGAAACCGCTCAGGGGT-AAA-CGTATG
GAGTTGCCGAAGGTCG--AACAGGAAGATCGCAG----GGTT-TCTCGGTTTCGCGTGGC
CCCCGCTGCGTGCTCTGGCGG--------C-GTCCGGCGGCGG------CACCTTCGGGT
GTCGTTGCCGG-CACCGTCGG-CAG-CCGCGC---CGCGGGTTG----CGCCCGCGCCGG
AGATCCGT--ACGGCTTCCCCAGTAGGACGTCGCGACCAATTGGA----TGTA-------
GCTCTCGTGGGGCCCCAGG--G-ACGTGTCT-CTGCGTCTGTTTACACCGGCCACGGCGT
TTCGGCGCTTGGCCGGTGGGCAGGTTGCGCTTGGCTGCGGCGTTCGCGTCGAGGTCGGGC
GCAATCCCACCGGGTGCGTCCTCCTTGCGTG----------CTCTCCGATTGTGAT---G
ACGATAACGGACTCA-CGCCGG---CAGGCTTGCCTG-C-CGGGCGTGCCGGCAGGTGGG
CAGGAAGGTGGAAGGCTG----CGGAACGGTCGAGTTCGCGAGGATT----CTCTTCCGT
GGCCTGTC--------CGCTTTCGGTGCTCG----CCCGCC---GCTGCCGGCT-CCGGC
CGTCGGTCCGTT---CC--AGTCTGCGGCGAGT-------AGGATTTGTGGCTCCATCCG
ACCCGTCTTGAAACACGG-ACCAAGGAGTCTAGCA-TGTGC---GCGAGTCTCGGGGTCA
A-----------------------ACATTGT----TGAAACCCCCA-GGCGAAGCGAAAG
CGAAGTCG---------TCCGTTT-CGGGC----GATTAGGGG-----AGATCCGCCGAT
TG------AATGC---G-------------------------------------GCGGCG
CATCCC------------------------------------------------------
----------CGGGGCGCTTGCGA--GGCGGCGGCTT--GCCGTCG----------CCGG
GTAGGTGCACCT-AGAGCGCACACGCTGGGACCCGAAAGATGGTGATCTATGCCCGGCCA
GGACGAAGCCAGGGGAAACTCTGGTGGAGGTCCGCCGCGATTCTGACGTGCAAATCGATC
GTCTGAGCTGGGCATAGGGGCGAAAGACTAA-TCGAACCATCTAGTAGCTGGTTCCCTCC
GAA--GTTTCCCTCAGGATAGCTGGCACTCGC----------------------------
---------------CAA-CGGAGGAGTCTCATCCGGT--------------------AA
AGCGACTGATTAGAGG-------------------------------CTTTGGGGT----
---------------------------------------------------------CGT
AATGACCTCGACCTATTCTCAAACTTTAAATGG-GTGAGAAGCGGT---------GCTTC
-----------------------------------------CCTAA--------------
-ACGG-------------------TCGAGGCACCGCA-----------------------
------------------------------------------------------------
---------------------------------------------CTCTTTCGGATCCA-
------------------------------------------------------------
CGAGTGCCCAGTGGGCCAC-TTTTGGTAAGCAGAACTGGCGCTGTGGGATGAACCAAAAG
CC-GGGTTAAGGCGCCCGAGTCGACG-CGCATC--AGACCCCAGGAAAGGCG-TCGGTGG
CTAAAGACAGCAGGACGGTGGCCATGGAAGTCGGCATCCGCCAAGGAGTGTGTAACGACT
CACCTGCCTAAAGCGACCGGCCCTGAAAATGGATGGCGCTGCAGCGTCGCGCCCATACCC
-GGCCGCCGC--GGGCAGTGCACCC-----------------------------------
----------------------------GGCAGGCCGCGTT-AACGCGTGGC-CGTCGGG
------------------------------C--GTGAGGCCCCGGCGAGTAGGAGGGAGC
GCAGCGGCGTGCGTTGAAGGGGACTGGGCGCGAG----CCCGCCCGGAGCCGCCGCTGGT
GCAGATCTTGGTGG-TAGTAGCAAA-TACTCCGGAGAG-GCCCCGGAGGGCTGAGGCGG-
AGAAGGGTTTCGCGTGAACAGCCGTTGGAC-GCGAGTCAGTCGATCCTAAGCCCTAGGGG
AAACCCGAGATG----------CAGAGTCGACGGGTAGGCACGCG---------------
----------------------GAGCGTTAGCGCGTTTTGCGTCGCTGGCCGTCTATT--
------------------------------------------------------------
----------------------------------------------CTCCGTCGAATGCA
GGGCGAAAGGGAATCCGG------------------------------------------
-------------------------CCAAAATTCCGGAACCCGGCAGCGG----------
-AACCGAT----GGCCCGAAGGGT-----CGCGAGCCCCAG-------------------
--------------------------------------------GTTCGGGAGGGTTTCC
CTCTCCGAGCCAGCTCGTCGC-------------GGT-----------------------
------AACGCGACAAAA--------------------------CCCGGAGAC-------
-----GC----------------------------CGACGGGGG----------------
-----------CCTCGGGAAGAGTTATCTTTTCTCCAGAAGCGGTCGAG-GCCCTG-GAA
ACCTCTTGGAGGGAGAGAGGGTTTTGACCT---------------TTGCGAG-GAGCGTC
GCC-AACACGGGGCGGCGTCCGGGGATCTCCCG--TCA----GGCCCTTGAAAATCCGGG
CGAGG-GGCACGC---GGAGGTGTCGCGCCGGTTCGTACCCA-TATCCGCAGCAGGTCTC
CGAGGTGCAAAGCCTCTAGCCAATAGAACAATGTAGGTAAGGGAAGTCGGCAAA-TTCGA
TCCGTAACTT---CGGGATAAGGATTGGCTCTGAGGATCG----------------GG--
--GC-GCT----------------------------------------------------
------------------------------------------------------------
------------------------------------------------------------
------------------GGCCGG------------------------------------
-------------------------------------------GCT--------------
------------------------------------------------------------
---------------------------------------------CG------GTAC---
----------T-ACAGTTCGG----CTG-GGTATACCG-----AGCCAGCGGAAG-----
------------------------------------------------------------
---------G--------------CGCGG-------------------------------
-----AGGGCTGCTGCTGACC---CCGCAA----------------------------G-
-GGGAC------------------------------G-GTGGCTCG--------------
--------C------GCTCCCGCTTT--CCCCGGCCG-CCCAGAACGATCGCGCTC----
GGAACTGGCACGGCCCAGGGGAATCCGACTGTCTAATTAAAACAAAGCATTGCGACGGGC
CCCAAAAGGGTGTTGACGCAATGTGATTTCTGCCCAGTGCTCTGAATGTCAAGGTGAAGA
AATTCAACGAAGCGCGGGTAAACGGCGGGAGTAACTATGACTCTCTTAAGGTAGCCAAAT
GCCTCGTCATCTAATTAGTGACGCGCATGAATGGATTAACGAGATTCCCA-CTGTCCCTA
TCTACTATCTAGCGAACCCACAGCCAAGGGAACGGGCTTGGGAAGA-TCTGCGGGGAAAG
AAGACCCTGTTGAGCTTGACTCTAGTCTGGCGTTGCGAGGAGACGTGA-GAGGCGTAGCA
TAGGTGGGAGATTA-----------------------------------CGCTCGCGTTG
---------------------------------------------------TCGCC--CG
TGAAATACCACTACTTTCGTGCGTTTCCTGGCTAACTCGGTTAGGCGGGAGTA-------
------------------AGGGGAAGGAG--GCGGCAC-------------GAGGGCT--
------------------------------------------------------------
--------------------------CTGCCC--T-CTGTGCTTTCTTCTC---------
----------------------------------------TC-TCTTGCGAGCGCTAAGC
GCTTACGGCGGCG------------------GC-TC--CTCGTGGG--------------
------------------------------------TCGCAGTCG---------------
--------------------------------------GG-CGCAACCCGAGCCGAGGAC
AG-CGCCAGGCGGGGAGTTTGACTGGGGCGGTACATCTGTCAAAAAGTAACGCAGGTGTC
CCGAGGCC-AGCTCAGCGGGGCCAGAAACCTCGCGTAGAGCAAAAGGGCACAAGCTGGCC
GGCTCTGGCTTTTCAGTAGGAAGACAGACC-----GCGAAAG----CGCGG-CCT-AT--
-CGA--TCCTCCGGCCCACTC--GACTTTACGAGTTTTAAGCT-AGAGGTGTCAGAAAAG
TTACCAC-AGGGATAACTGGCTTGTGGCGGCCAAGCGCTCATAGCGACGCCGCTTTTTGA
TCCTTCGATGTCGGCTCTT--CCTATCATCGCGACGCAGAAGTCGC-CAAGCGTCGGATT
GTTCACCCGCTAACAGGG-AACGTGAG-CTGGGTTTAG-ACCGT-CGTGAGACAGGTTAG
TTTTACCCTACAGATGC--GCATAAATCCGTCGTCTTCGGACGTAACACTCCGGAGGCGA
CCGAGAGTTGTTGTCGCGACGGG----------AATCCTGCATAGTACGAGAGGAACC-G
CAGGTTCGGACCTTTGGTTCAGGCGCTCGGCCGAGAGGCCGTTGGCGC
>Protura Eosentomata
T-AAGCCATGCAAGTCTTTGTTCAGGCCT--CTTTAGAGG-TGAAACCGCGAATGGCTCA
TTACATCAGTTGTGGTTCCTTAGACAGCGCACCCCCAAATCTTACTTGG--ATAACTGTG
GGAATTCTAGAGCTAATACATGCA-CTCAGGC-TTTGACTCCCG----------------
GCAACGGGTTG-----GAAAAGCGCTTTTATTAGATCGAAA----CCAACC---------
------------------------------------CGGATGTATGCTTGTCATACGTTC
-CGGTCCCCAGA------------------------------------------------
-------------------------------------TTCTATCTGGGGG----------
----CT------------TGGT-------GAC----------------------------
----------TCTGAATAACCAT--GTCGA-TCGTAGGGACTC-----GTTCCCTTGACG
TATCTTTCAAGTGTCTGCCTCATCAACTGTCGACGGTAGGTTAAGCGCCTACCGTGGTCA
CGACGGGTAACGGGGAATCAGGGTTCGATTCCGGAGAGGGCGCCTGAGAAACGGCGGCCA
CATCCAAGGAAGGCAGCAGGCGCGCAAATTACCCACTCCCAGCCCGGGGAGGTAGTGACA
AGAAATACCGG-GAAGGGACATTATT----GTCCCCGCTCCCGGAATGAGACGAT--TTT
AAACCTCTTTA----CGAGGACCTATTGGAGGACAAGTCTGGTGCCAGCACCCGCGGTAA
CT-CCAGCTCCAATAGCGTATATTAAC-ATTGCTGCGGTTAAAAAGCTCGTAGTTGGATT
TGAGCTC---------------------CGGCCGGT------------GTCAGTGGGGTC
G----------TGGTACGGTCTCCGTCTGTAC-CGTTGCCGGGCTTCTCGCAGCCAGG--
------------------------------------------------------------
--------------------------TGGCCG----------------------------
------------------------------------G--CCAGATCGGCTGTCTACTTGC
ACACAGGG----------------------------------------------------
--AAACCTGT-----------------------T---GTGTGGTGGGAGTCTGGTT---T
GGTG---------------------G-------CAAGGTGCCTGG---------------
--------CCAC-GTTTAC------------TTTGA------------------------
----GAAAAGGAGAGTGCTCAAA-------------------GCAGG-T-----------
----CGGAG-----------------------TGCC--TGTAGAT---------CTCGT-
------TGCAT-----------------GGAA-TAATGGAACAGGACCT-CGCGTCTGT-
------------------------------------------------------------
------------------------------------------------------------
--------------------------------------------------G-TTTGTTGG
TTTCGGG--GCG-CCCCGAGGTAATGATTAAGAGGGACGGTTCGGGGACATTCGTACTGC
GGCGTGAGAGGTGAAATTCTTGGATCGCTGCAAGACGAACAACTGCGAAGGCATTTGTC-
AAGGACGTCCTCAT-TAATC-AAGAACGAAAGTTAGAGGTTCGAAGGCGATCAGATACCG
CCCTAGTTCTGACCGTAAACGATGCCAACTGGCGATCGGCCCCTGGTCGCGAGTAA----
GACGGGGTCGGCAGCCT---CC--GGGAAACCGAAG-TCTTTGGGTTCCGGGGGGAGTAT
GGTTGCAAAGCTGAAACTTAAA-GGAATAGACGGAAGGGCACCACAAGCGGTGGAACCTG
CGGCTTAATTCGACTCAACGCGGC-GAATCTCACCAGGCCCGGACACTGGTAGGATTGAC
AGATCTTTCCCCATGAAGCTCTTT-CTCGATTC-AGTGGGTGGTGG-TGC--ATGGCC-G
ATCGTG-GTTGG---TGGGGC-GACCTGTCTGGTTTATTC-CGATAAC-GAACGA--GAC
TGCAGCCTACT-AACTAGG--------A--------------------------------
-----GGCGAC--TCCGTGCTTGTT-----------------------------------
-----------------------------------GCGGCGTCTGCCT------------
------------------------------------------------------------
------------------------------------------------------------
-------G---CG-----------------------------------------------
--CTTCTTAGAGGGACT-GTCGGCTCTTT--TCAAGCCGAA-CGAAGTTGCAGCAATGTC
AGGTCCGTGATGCCCTTCGATGCCCTGGGCTGCACGCGCGTTACACTGAAGGAGACAACG
CGCTCCCTCCCTT-GTGGAGGGCAAGCCCGTTCGTCGGTGCGTTCCCGGTCTGAAAGGA-
---TCGGGCAACCG-CTCAATCTCCTCTGGCCCTTGTTGGCCCTTCGTGGT-AGGAATTG
GGGTTTGAAATTGTACCCCATGAACCAGGAATCCCCAGTAAGCGCGAGTCAGCACC-TCG
CGTTGATTACGTCCCTGCCCTTTGTACTCACCGCCCGTCGCTATAACCGATCGAGTGATG
-TAGTGAGGCTTTTGGACTGTTCA----GGAACAGGAAACGGGAAGAGC-CCAGCACCGA
ATCC--------CCAAACTGGCATTAACA-GGTTGGGTGAACTGTGGTGTTAGGGGACAG
TC----AGC-TTGCCGT-----GTGCCTTTGTTTG-------------------------
--------------------------CCGTAGCTCAAGTCT-G-ATCGAATACAGCTGTT
TCGACGCCCACAGTGGGTGCCAGGCCCGTGCAGTCGGTACGAGGCGCACACGAGCGGCTG
---CTTCCCGTGGAGTCGGGTTGCTTGAAAGTGCAGCCCAAAGTGGGAGGTAAACTCCTC
CTAAGGCTAAATAT-TACCACAAGACCGATAGCAAACAAGTACCGCGAGGGAAAGTTGAG
AAGAACTCTGGAGAGAGAGTCAAAGA-GTGCGTGAAACCGCCTAGGGGT-AAA-CGGGTG
GATTTCCCGAAGCTCG--AACGGAAAGATCTCAG----GACTGTCTGGCATGTGAGTGGC
TCAGGTGTGGGAGTTGCGCAG--------TCTTTGCTTCTCTGC-----TCTGCCCGCAA
GGGACTGGAGCAGGGGGCTGTGCATGCTATGCTCACAGCTGTTG----TGCTCTCTGCTA
CGGTCTGT--ACTGCTTTCCCAGTAGGACGCTGCGACCGATTGGGTTGTTGTG-------
GCAGTCGTGTGGCCCTGTGT-G-GTTTGCTT-CCCTGTCTGTCTACACCTTTGCCCGGGC
AACTGGGC---ATTGGTGGGCAAGCTGATTGAGCTGACGGTGTCTCACTGTCAGTTTGGT
-CAACACACTTGGGTT--TCCGACTTGTCTG----------CCCCCCGATCGTTGTA--C
ATGGCTCTGCCCTCA-CATCAGTGCCAGAGTAATCTGGC-CTGGCGAGGTAAACTGTGGC
CTGTTCAGTTGAGGCGAGTGCTTGGTTTGGGCTC-TTCAAAGGTCCCCTTGTGCTTGTAA
AGCCTGGTGTAACAGCTGGGTCCTTTACTGAATGTTTCCTG---GCCATGGGCT-GTCTT
TGTCAGTGTGGTGAGCAGTAGTCGGCGGCGAGT-------AGGTATTGTGAATCCACCCG
GCCCGTCTTGAAACACGG-ACCAAGGAGTCTAACA-TGTGC---GCGAGTCTTGG-GTCA
---------------------------TCTT----GTATGTCCCAA-GGCGTAGTGAAAG
CGAAGGCT---------TGTCGTTAGGTGA----GCTGAGGGA-----AGATCTGCATGC
TCTG---CTGTGCAACA-------------------------------T-----GCAGCG
CACTCC------------------------------------------------------
----------CAGGGCGTCTGTGATTGGCTTATGCTTC-GGTGTGAG---------CTGG
GCAGATGCACCC-AGAGCGTACACGTTGGGACCCGAAAGATGGTGATCTATGCCCGGCCA
GGATGAAGCCAGGGGAAACTCTGGTGGAGGTCCGTCGCGATTCTGACGTGCAAATCGATC
GTCTGAGCTGGGTATAGGGGCGAAAGACTAA-TCGAACCATCTAGTAGCTGGTTCCCTCC
GAA--GTTTCCCTCAGGATAGCTGGCACTTGC----------------------------
---------------ATT-CGAACGAGTCTCATCTGGT--------------------AA
AGCAA-TGATCTGAGG-------------------------------CTCCAGTGG----
---------------------------------------------------------CGA
AATGCCGTTGGCCTAATCTCAAACTTACAATGG-GTGAGAAGTCAG---------GCATC
-----------------------------------------CCTAA--------------
-CCGG-------------------ACGAAGCCTGTACTGT--------------------
------------------------------------------------------------
--------------------------------------------ACTTTGACGGATCTA-
------------------------------------------------------------
GAGTTGCCAAGTGGGCCAC-TTTTGGTAAGCAGAACTGGCGCTGTGGGATGAACCAAAAG
CT-GGGTTAAGGCGCCCGAGTGGTTA-CGCATC--AGACCCCACTAAAGGTG-TCGGTGG
CTAAAGACAGCAAGGCTGTGGGCATGGAAGTTGTCATCAGCTAAGGAGTGTGTAACGACT
CACTTGCC-GAAGCGACCGGCCCTGAAAATGGATGGCGCTGCAGTGACCCGCCCATACCC
-AGCCGCTG---GGCCAGAGAATGT-----------------------------------
----------------------------TGCATGGCCTGCT-TGCAGTTCGG---CAACA
------------------------------C--TAGAAGGCCCAGTGAGTAGGAGGGAGC
GCAACGATGAGCGTTGAAGGGGACTAGGCGTAAG----CCTGCCTGGAGCTGTCGTTGGT
GCAGATCTTGGTGG-TAGTAGCAAA-TACTTTGGAGAG-GCCCCGAAGGACCGATGTGG-
AGAAGGGTTTCGTGTGAACAGCCGTTGGAC-ACGAGTCAGTCGATCCTAAACCCGACGAG
AAGTCGGTATCA----------CTGTAA-GGCAG--------------------------
---------------------------TTAATG---TAAAAATGTTTGCCTA--------
------------------------------------------------------------
----------------------------------------------CTTTG------ATA
AGGTGAAAGGGAATCTGG------------------------------------------
-------------------------TTTCAATTCCAGAACCCGGTGACGG----------
-AACCG--------CTCTTATTGA-----TATGATCCTC---------------------
--------------------------------------------------GTGGTT----
-----------ATATCATCGG-------------GGT-----------------------
------AACCCAAAAAGA--------------------------CCTGGAGAA-------
-----GC----------------------------CATCAGAAC----------------
-----------TCCCAGGAAGAGTTTTCTTTTCTGCATGAGTAACTAAGCGCCCTG-GAA
TTCCTTCACGGAGAGATAGGGTCACGGT------------------TACGAA-GAGCGCC
GCA-GTTATTG--TGGCGTCTGGG-ATGTTTTG--CTG----GACC-TTGAAAATCCAGG
AGAGG-G--ACAC---GGGAGCGTCGCACCGGATCGTACCCA-TATCCGCAGCAGGTCTC
CGAGGTGAGAAGCCTCTGGTCGATAGAACAATGTAGGTAAGGGAAGTCGGCAAG-TTGGA
TCCGTAACCT---TGGGAAAAGGATTGGCTCTCAGGTTCG----------------GT--
--GC-TCT----------------------------------------------------
------------------------------------------------------------
------------------------------------------------------------
------------------GATCGGCCATGGT-----------------------------
---------------------------------------GTCTGCTGCT-----------
------------------------------------------------------------
---------------------------------------------GG------CCTT---
----------T-GCCGGCTGG----CGGTGGAACTCCA-----AGGCAGTGGGTGA----
------------------------------------------------------------
---------G--------------TGCTG-------------------------------
-----TTTGTCTTGTCTGGCCTGACCGCAA----------------------------G-
-GCTGG------------------------------G-ACGGACTT--------------
--------G------GCTTCGCATTTGCTCCCGGTCG-CACATAACGAACGCGCTG----
GGAACTGGCACGGTCCAGGGGAATCCGACTGTCTAATTAAAACAAAGCAATGTGACGGGC
CCTAAC-GGGTGTTGACACATTGTGATTTCTGCCCAGTGCTCTGAATGTCAATGTGAAGA
AATTCAACGAAGCGCGGGTAAACGGCGGGAGTAACTATGACTCTCTTAAGGTAGCCAAAT
GCCTCGTCATCTAATTAGTGACGCGCATGAATGGATTAACGAGATTCCCA-CTGTCCCTA
TCTACTATCTAGCGAACCCACAGCCAAGGGAACGGGCTTGGGAAAA-TCTGCGGGGAAAG
AAGACCCTGTTGAGCTTGACTCTAGTCTGGCGTTGCGAGGAGATGTGA-GAGGTGTAGTA
CAGGTGGGAGGTCT-----------------------------------GGATCCGTCTG
G---------------------------------------------A----TCGTC--AG
TGAAATACCACTACTTTCGTGCATTTCCTGGCTAACTCGGTTAGGCGGGAGCA-------
------------------CGGGGGACTGG--GCTGTAC-------------GTGGTGC--
------------------------------------------------------------
--------------------------TCACGTGCC-ACGCGGCTCGGTCTC---------
----------------------------------------CTATCTTGCGAGCGTCAAGT
GGCGTGGGTGATGC-----------------GTCCT--TGTGGCGT--------------
------------------------------------TAGTTTCCT---------------
--------------------------------------GGCTGCGATCCGGGCCGAGAAC
GG-CGCTAGGCGGGGAGTTTGACTGGGGCGGTACATCTGTGAAAATGTAACGCAGGTGTC
CCGAGGCC-AGCTCAGTGGGGACAGAAACCCCGCGTGGAGCAAAAGGGCACACGCTGGCC
GGCTCCGGCTTTTCAGTAGGAAGACGGACT-----GTGAAAA----CATGG-CCT-AT--
-CGA--TCCTCCGGCTCCCTTGAGACTTTACGAGTTTTAAGCT-AGAGGTGTCAGAAAAG
TTACCAC-AGGGATAACTGGCTTGTGGTCGCCAAGCGCTCATAGCGACGCGACTTTTTGA
TCCTTCGATGTCGGCTCTT--CCTATCATAGCGACGCAGAAGTCGC-CAAGTGTCGGATT
GTTCACCCGCTAATAGGG-AACGTGAG-CTGGGTTTAG-ACCGT-CGTGAGACAGGTTAG
TTTTACCCTACAGATGCATGCAAACACT-GTGCCTGCCGAACTCGCCACTC---GGTGGG
CCCAGAGTTATCGTCGCGACGGG----------AATCCTGCATAGTACGAGAGGAACC-G
CAGGTTCGGACCGTTGGTTCAGGCGCTCAGCCGATAGGCTGTTGGCGC
>Protura Acerentomata
TCAAGCCATGCACGTCTAAGTTCAGGGCC--CCTCGTGGGCTGAAACCGCGAATGGCTCA
ATACATCAGTTGTGGTTTATTAGATCGTGCAAACT-------TACTTGGTGATAACTGTG
GGAATTCTAGAGCTAATACATGCA-GTCAGGC-TTCGACTTCCG----------------
GCAACGGAA-G-----GAGGAGCGCTTTTATTAGACCGAAA----CCAACC---------
------------------------------------TGGTCGTGTCTCTG--GCACGGTC
-CGGTCTCTGG-------------------------------------------------
-------------------------------------CTTTGTCCAGGGG----------
----TT------------TGGT-------GAC----------------------------
----------TCTGAATAACCACAGGCCGA-TCGCATGGCTTC-----GTGCCGGCGACG
TATCTTTCAAGTGTCTGCCTCATCAACTGTCGACGGTAGGTTACGAGCCTACCGTGGTTT
TGACGGGTAACGGGGAATCAGGGTTCGATTCCGGAGAGGGAGCCTGAGAAACGGCTACCA
CATCCAAGGAAGGCAGCAGGCGCGCAAATTACCCACTCCCGGCACGGGGAGGTAGTGACG
AAAAATACCGG-GAAGGGAC-TTATG----GTCCCCGCTCCCGGAATGAGGCAAC--TCT
AAATCCTTTCA----CGAGGATCCATTGGAGGGCAAGTCTGGTGCCAGCAGCCGCGGTAA
CT-CCAGCTCCAATAGCGTATATTAAT-ATTGCTGCGGTTAAAAAGCTCGTAGTTGGATC
TCAGCTC---------------------CGGCCGGT------------GTCAGCGGGGTC
G----------TGGTACGTTCTCCGTCTGTGC-CGGTGCCGGGCTTCTCTCCGCCGGG--
------------------------------------------------------------
--------------------------TGGCCG----------------------------
------------------------------------G--CCGTCGCTTGCGTTTGCTCGC
GCCCGGGG----------------------------------------------------
--CAACCCGT-----------------------G---GCGTTGTGGCGGCGAAAGT-GGC
GGTG---------------------G-------CTAGGTGCCCGG---------------
--------TCAC-GTTTAC------------TTTGA------------------------
----GTAAAGGAGAGTGCTTAAG-------------------GCAGGCT-----------
----TTTTT-----------------------CGCC--TGTGGAT---------CTCGG-
------TGCAT-----------------GGAA-TAATGGAACAGGGCCT-CGCGCCTTT-
------------------------------------------------------------
------------------------------------------------------------
--------------------------------------------------G-TTTGTTGG
TTTCCGG--GCG-CCCCGAGGTAATGATTAAGAGGGACGGTTCGGGGACATTCGTACTGC
GGCGTGAGAGGTGAAATTCTTGGATCGCTGCAAGACGAACTGCGGCGAAGGCATTTGTC-
AAGGACGTCCTTAT-TAATC-AAGAACGAAAGTTAGAGGTTCGAAGGCGATCAGATACCG
CCCTAGTTCTGACCGTAAACGATGCCAACTGACGATCCGCCCCTTGTCGCGCGCAA----
GACGGGGTGGGCAGCCC---CC--GGGAAACCAAAG-TTTTTGGGTTCCGGGGGGAGTAT
GGTTGCAAAGCTGAAACTTAAA-GGAATTGACGGAAGGGCACCACAAGGAGTGGAGCCTG
CGGCTTAATTCGACTCAACACGGG-AAACCTCACCAGGCCCGGACACCGGAAGGATTGAC
AGACCTTTCTCTATGAAGCTCTTT-CTCGATTC-GGTGGGTGGTGG-TGC--ATGGCC-G
TTCGTG-GTTGG---TGGAGC-GATCTGTCTGGTTCATTC-CGATAAC-GAACGA--GAC
TCCGGCCTGCT-AACTAGT--------C--------------------------------
-----GGCGAC--TCTGTGCTTGTT-----------------------------------
-----------------------------------GCAGCGTCTGTCG------------
------------------------------------------------------------
------------------------------------------------------------
-------G----G-----------------------------------------------
--CTTCTTAGAGGGACG-GGCGGCGGTTA--TGAAGCCGCA-CGAAGTCGGAGCAATAAC
AGGTCTGTGATGCCCTTCGATGCTCTGGGCCGCACGCGCGCTACACTGAAGGAGGCAACG
CGCTCCCTCCGTT-TCGGAGGGCAAGCTCGTTCGTCGGCACGTTCCCGATCCGGAAGGG-
---TCGGGCAACCG-CTGAATCTCCTCTTGGCCTT-TCGGCCCTTCGTGGT-TGGGATTG
GGGCTTGCAATTGTGCCCCATGAACCAGGAATTCCCAGTAAACGCGAGTCAGCAGC-TTG
CGTTGATTACGTCCCTGCCCTTTGTACACACCGCCCGTCGCTACTACCGATCGAATGATG
-TAGTGAGGCTTTTGGACCGTACA----GGAGCGGGAAACGGGATGAGC-CCAGCACCGA
ATCT--------CGTGCCCGATTGCAGCG-GGCACCGAGAAATGTGGTGTTAGGGAAGGG
TC----GTCTTTGCCCC-----ATGTTTACGTACG-------------------------
--------------------------CCGATGTCCAAGTTC-G-ATCGAACGCGGCTACC
TCGT-GCCCATAGAGGGTGCAAGGCCCGTAGGACCGGTGCGCGGCACGTGGGAGCGGCC-
---CTTCCCGTGGAGTCGGGTTGTTTGAGAGTACAGCCCAAAGTTGGTGGTAAACTCCAC
CAAAGGCTAAATAC-GACCACGAGACCGATAGCGAACAAGTACCGCGAGGGAAAGTTGAA
AAGAACTCTGAAGAGAGAGTTCAAGA-GTGCGTGAAACCGCTCAGGGGT-AAA-CGAATG
GAATTGCCGAAGCTCG--AACGGGGAGATCTCAG----GAT------GCTCGCTGGTGGC
GGTCACC-TGGGCGCGGGCGG--------CAGTTGGGCGTCGGT-----CCCCCTCGGGG
TTGACTGGCGCTCGCTGTCGT-CGT-CTGTGC---CTATCGATG----TGCTGGCGC-GA
GCGTTCGT--ATGGCTTCCCTAGTAGGACGTTGCAACCTGTCGGAAACCTATAA---GAG
GCTTTCGTGCGGCCCCGGG--G-TTGTGCTT-CCCTGTCTGTTGACATCG-CGTCGGTCT
CTCGGGACCGATGCGGTGGGCAGGTTGGGGCGGACTGCGTTCCTCGGAGCGCAGTCTGTT
TCAAGCCCTTCGGGTGAGCC---GTTGTCTG----------CCCTCCGACAGT--T---C
A-GATCTTTGACGCG-TACCGGT-CCGGTCGAGTCTG-C-CGTTCGCGC-GGCGGGCTCC
CGGTGAGCCGGAGCGCTGGCAGCGGCGCCGCTGCGTGCGATGTGGTCTGAGCTCTCGGGC
TCCCTGTCGTG-----CGCGGCCGGTGCCGG----TTTCTG---GCCGGCGTTC-TAGTT
CGGCGGTGCGCG---CCGGAGTTTGCGACGAGT-------TTGGTT-GTGATTCCATTCG
ACCCGTCTTGAAACACGG-ACCAAGGAGTCTAACA-TGTGC---GCGAGTCTCGGTGCCA
-----------------------------------CCACACACCAA-GGCGTAGTGAAAG
CGAAGGCT---------TGCCTTTGTGCTC----GCTGAGGGG-----AGATCCGTCGTT
GGTC---CAATGCCGCG-------------------------------------GCGGCG
CATCCC------------------------------------------------------
----------CGGGGCGTCTGCGAA-GGTGTCGGCTT--GCCGGCAT---------CCGG
GCAGGCGCACCT-AGAGCGCACATGTTGGGACCCGAAAGATGGTGACCTATGCCCGGCCA
GGACGAAGCCAGGGGAAACTCTGGTGGAGGTCCGCAGCGATTCTGACGTGCAAATCGATC
GTCTGAGCCGGGTATAGGGGCGAAAGACTAA-TCGAACCATCTAGTAGCTGGTTCCGTCC
GAA--GTTTCCCTCAGGATAGCTGGCGCTCGC----------------------------
---------------CCT-TCAAGGAGTCTCATCCGGT--------------------AA
AGCGACTGATTGGAGG-------------------------------CTTTGGGGT----
---------------------------------------------------------CGC
AATGACCTCGACCTACTCTCAAACTTTAAATGG-GTGAGAAGCGGG---------GCCTC
-----------------------------------------CCTAA--------------
-ACGG-------------------TCGAGGCTCTGCGTCT--------------------
------------------------------------------------------------
--------------------------------------------TCTTTTCGGGATCCA-
------------------------------------------------------------
CGAGTGTCTAGTGGGCCAT-TTTTGGTAAGCAGAACTGGCGCTGTGGGATGAACCAAACG
CC-CGGTTAAGGTGCCCGACTTGACG-CGCATG--AGACACCATTAAAGGCG-TCGGTGG
CTGAAGACAGCAGGACGGTGGCCATGGAAGTCGGCATCCGCTAAGGAGTGTGTAACGACT
CACCTGCC-GAAGCGACCGGCCCTGAAAATGGATGGCGCTGCAGCGTCGGACCTATACCG
-GGCCGCCG---GGACAGAACTCGA-----------------------------------
----------------------------GTTCGAGCTCGCC-TTCGGGCGGTGCTCCTCG
------------------------------T--CTGAAGTCCCGGTGAGTAGGACGGAGC
CTGCCGGTGTGCGTTGAAGGGGACTGGGCGTGAG----CCCGCCTGGAGCCGCCGGTGCT
GCAGATCTTGGTGG-TAGTAGCAAA-TACTCTGGAGAG-GCCCCGGAGGACTGATGCGG-
AGAAGGGTTTCGCGTGAACAGCTGTTGGAC-GCGAGTCAGTCGATCCTAAGCCCTAGGGG
AAACCCGAGATG----------GAGAGGCGGCGG--------------------------
-------------------------CATGAACG-ACTCTAAATGCCAAAGCG--------
------------------------------------------------------------
----------------------------------------------CTTCGTCGCAAACA
GGGCGAAAGGGAATCCGG------------------------------------------
-------------------------CTAAAATTCCGGAACCTGGCAGCGG----------
-AACCGTT----GGCCCTTTGGGT-----CGCGAGCCCCAG-------------------
--------------------------------------------GCGGCGGCAGCTTGCT
GTCGTCGC-CAGGTTCGTCGC-------------GGT-----------------------
------AACGCGACAAAA--------------------------CCCGGAGAC-------
-----GC----------------------------CGGCGGTGG----------------
-----------GCCCGGGAAGAGTTATCTTTTCTCCAAAAGCGGCCGAG-GCCCTG-GAA
ACCTCTTGGAGGGAGAGAGGGTTTTGGT-T---------------ACGCGAG-GAACGTC
GCC-AACACGGGGCGGCGTCCGGGTTTCTACCG--TCA----GGCCCTTGAAAATCCGGG
CGAGG-GGCACGC---GGAGGTGTCGCGCCAGATCGTACCCA-TATCCGCAGCAGGTCTC
CGAGGTGCACAGCCTCTAGTTGCTAGATCAATGTAGGTAAGGGAAGTCGGCAAA-CCAGA
TCCGTACCTT---CGGAAGAAGGATTGGCTCTGAGACTCG----------------GG--
--GC-GTG----------------------------------------------------
------------------------------------------------------------
------------------------------------------------------------
------------------GGTCGG------------------------------------
-------------------------------------------GCTTGT-----------
------------------------------------------------------------
---------------------------------------------CG------GCGG---
----------C-GCTCTCGGG----CGC-CGTTTGGCG-----AGCCAGTGGGCG-----
------------------------------------------------------------
---------C--------------C-CGC-------------------------------
-----GTGCGGACCTCTGCCT---CCTCGT----------------------------G-
-AGGCG------------------------------G-ACGGACCC--------------
--------C------GCCGCGGGTGC--TCCCGGCCG-CCCAGAGCGATTGAGCTC----
GGAACTGGCACGGCTCAGGGGAATCCGACTGTCTAATTAAAACAAAGCATTGCGACAGGC
CCTAAC-GGGTGTTGACGCAATGTGATTTCTGCCCAGTGCTCTGAATGTCAATGTGAAGA
AATTCAACGAAGCGCGGGTAAACGGCGGGAGTAACTATGACTCTCTTAAGGTAGCCAAAT
GCCTCGTCATCTAATTAGTGACGCGCATGAATGGATTAACGAGATTCCCA-CTGTCCCTA
CCTACTATCTAGCGAACCCACAGCCAAGGGAACGGGCTTGGGAAAA-TCTGCGGGGAAAG
AAGACCCTGTTGAGCTTGACTCTAGTCTGGTGTTGCGAGGGGACGAGA-AAGGTGTAGCA
TAGGTGGGAGAT-------------------------------------CGTTTCGGCGG
---------------------------------------------------TCGTC--CG
TGAAATACCACTACTTTCATGCGTTTCCTCGCTAACTCGGTGTGGCGGGAGGA-------
------------------TGGTGGCCGCG--GGTGCGC-------------GCTGGTT--
------------------------------------------------------------
--------------------------TCGGCCAGC-CGTTCCGCTGGCCTC---------
----------------------------------------CC-TCTTGCGAGGTCTAAGT
GGGCTTGACGCCG------------------GCCTT--CGGGTCGG--------------
------------------------------------TCGCCGCC----------------
-----------------------------------------TGCGACCCGCGCCGAGGAC
AG-CGCCAGGTGGGGAGTTTGACTGGGGCGGTACATCTGTCAAAAAGTAACGCAGGTGTC
CCGAGGCC-AGCTCACCGGGGACAGAAACCTCGGGTAGAGCAAAAGGGCAAAAGCTGGCC
GGCTCTGGCTTTTCAGTAGGAAGACAGACC-----GTGAAAA----CGCGG-CCT-AT--
-CGA--TCCTCCGGCTCCTGAA-GACTTTAGGAGTTTTAAGCT-AGAGGTGTCAGAAAAG
TTACCAC-AGGGATAACTGGCTTGTGGCGGCCAAGCGCTCATAGCGACGCCGCTTTTTGA
TCCTTCGATGTCGGCTCTT--CCTATCATGGTGACGCAGAAGTCAC-CAAGCGTCGGATT
GTTCACCCGCTAACAGGG-AACGTGAG-CTGGGTTTAG-ACCGT-CGTGAGACAGGTTAG
TTTTACCCTACAGATGCATGCATAAATC-GCGCTCGCCGGGGCCGCTAACCCTGGCTGAG
CCGATTGGCGTTGTCGCGACGGT----------AATCCTGCATAGTACGAGAGGAACC-G
CAGGATCGGACCTCTGGTTCAGGCGCTCGGTCGATAGGCCGGTGGCGC
>Collembola Arthropleona
T-AAGCCATGCATGTCTAAGTTCAAGCGAA-AAATAAA--GTGAAACCGCGAATGGCTCA
TTATATCAGTTATGGTTCCTTAGATC-GT--ACTTA-----CTACTTGG--ATAACTGTG
GTAATTCTAGAGCTAATACATGCG--TTGGGC-TCCAACTTTCG----------------
--------------GGAAGGAGCGCTTTTATTAGATCAAAG----CCAAT----------
--------------------------------------------CGAA---------CTC
TCGGG-------------------------------------------------------
------------------------------------------TTCGTTTA----------
----AT------------TGGT-------GAC----------------------------
----------TCTGAATAACATT--GCTGA-TCGCACGGTCTT---G-C-ACCGGCGACG
TATCTTTCAAGTGTCTGCCTTATCAACTGTCGATGGTAGGTTATGCGCCTACCATGGTTG
TAACGGGTAACGGGGAATCAGGGTTCGATTCCGGAGAGGGAGCCTGAGAAACGGCTACCA
CATCCAAGGAAGGCAGCAGGCGCGCAAATTACCCACTCCCAGAACGGGGAGGTAGTGACG
AAAAATAACGA-TACGGAACTCAT--ACGAGGCTCCGTAATCGGAATGAGTACAC--TTT
AAATCCTTTAA----CAAGGATCCATTGGAGGGCAAGTCTGGTGCCAGCAGCCGCGGTAA
TT-CCAGCTCCAATAGCGTATATCAGA-ATTGTTGTGGTTAAAAAGCTCGTAGTTGGATC
T--------------------------CGGTTTCAGGT-----GAATGGTGCATCTTG--
----------------CGAT-----------------------------------GTTTT
-----------ACTATTTGC----------------------------------------
-------------------------TTGGACGATT-------------------------
---------------------------------------TTGTTGGT-------------
--TCGTTCAT--------------------------------------------------
------------------------------------------AGTTCTCTTTACTG-AGT
GCTT-----------------------------TGAGTGG-CCAG---------------
---------CAC-GTTTAC------------TTTGA------------------------
----AAAAATTGGAGTGCTCAAA-------------------GCAGGCG-----------
----------------------------CTACAGCC--TGAACAT---------TA-G--
------TGCAT-----------------GGAA-TAATAGAATAGGATCT-CGGTTCTAT-
-------------------------------------------TTT--------------
------------------------------------------------------------
-------------------------------------------------------GTTGG
CTTTCGG--AG--T-C-GAGGTAATGATTAATAGGGACAGAC-GGGGGCATTCGTACTGC
GACGTTAGAGGTGAAATTCTTGGATCGTCGCAAGACGAACTACTGCGAAAGCATTTGCC-
AAGAATGTTTTCAT-TAATC-AAGAACGAAAGTTAGAGGTTCGAAGGCGATCAGATACCG
CCCTAGTTCTAACCATAAACGATGTCGACCAGCGATCCG-TCGTCGTTAATTTTAAT---
GACTCGACGGGCAGCTT---CC--GGGAAACCAGAG-TGTTTGGATTCCAGGGGGAGTAT
GGTTGCAAAGCTGAAACTTA-AAAGAATTGACGGAAGGGCACCACCAGGAGTGGAGCCTG
CGGCTTAATTTGACTCAACACGGG-AAATCTCACCAGGCCCGGACACCGGAAGGATTGAC
AGAT--------TGAGAGCTCTTT-CTTGATTC-GGTGGGTGGTGG-TGC--ATGGCC-G
TTCTTA-GTTGG---TGGAGC-GATTTGTCTGGTTAATTC-CGATAAC-GAACGA--GAC
TCTGGCCTATT-AACTAGACGT--------------------------------------
------TATATCCT----------------------------------------------
---------------------------------ATTATGGGTTTGACGATG---------
------------------------------------------------------------
------------------------------------------------------------
------------------------------------------------------------
--CTTCTTAGAGGGACG-GGCGGCT------TTTAGCCGCA-CGAGAATG-AGCAATAAC
AGGTCTGTGATGCCCTTAGATGTTCTGGGCTGCACGCGCGCTACACTGAAGAAATCAGCG
TGTGCT-------------------------------------CCCT-ATCCGAAAGG--
--ATT-GGAAATCCGTTGAACCTTC------------------TTCGTGAT-GGGGATTG
GGGATTGCAATTATTCCCCATGAACGAGGAATTCC-AGTAGGCGCGAGTCATAAGC-TTG
CGTCGATTACGTCCCTGCCCTTTGTACACACCGCCCGTCGCTACTACCGATCGAGTGATT
-TAGTGAGGACTTCGGACTGG-------TCTTCGAGAAAAGGGAAAAGC-CCAGCGCTGA
ATCTT-----ACGTC---------CTACG-GGCGTAATGAAATGTAGCGTTT-GGGACGA
AAC-----AT-TGCTTG----TACTAAATTGTTC--------------------------
-------------------------------ATCTAAGTCC-TTCTTGAACGGGGCCATA
G-----CCCATGGAGGGTGCTAGGCCCGTAT---GATGAATATTGTTG--TATAATG-CG
-TTTCGTCCGTAGAGTCGGGTTGCTTGGGAGTGCAGCCCAAATCAGGTGGTAAACTCCAT
CTAAGGCTAAATAT-GACCACGAGACCGATAGCGAACAAGTACCGTGAGGGAAAGTTGAA
AAGAACTTTGAAGAGAGAGTTCAATA-GTACGTGAAACCTCTCGGGGGT--AAGCGGGCA
GAACC-TGCAAGTATT----GGCAAGA-G-------------ATTCAGACTTGGATTT-T
AATAGTTGAGTACTTTTA-TT--------AAGTTGTTCATTCG-------TGAACTAACT
AATGTCTGTACTTTATTCTAT---------------------------------TAAATA
TGTGTCGC--ATTTCTCTTTGTCATTCGGGTTGCATGCAA-CTGATTATGA--------G
TAGTTTAGGTACT-----------GAGAGTC--TGTAAATTGTTTATT---------TAT
AAATGATTTAAGTC-TTAGTTTACCAACTACT------------------------AATG
CGGTTGTTATAA--ATA-----GCGAACAAG----------CGTTTGAC-----------
--------GCGGTCATTTACTTTTACGAGTTGTGTAC---------GTAGAATGTATGGT
CGAGTAATCGTAATATAT----------TCTATGTACTAATTGTCAGTGAGAGTAACT--
---------------------------------ATGGCATT---GTTC------------
---------AGTA---------TTGCAATCTAA--------AGCATGCGTGGTTTGCCTG
TCCCGTCTTGAAACACGG-ACCAAGGAGTCTAACA-TGTAT---GCGAGTCATTGGAAAT
T-----------------------ACT----------AAATCCAAA-GGCATAGTGAAAG
TAAAGATCC--------AATTT-TATGGATA--TGAGGAGAGA-----TCA-TGGCTTTA
GATCTTAATATTCTGAA---------------------------------AAGTTTATTA
AGTAAA------------------------------------------------------
-------GTATGCGCATCTCCTGG-ATGTCTTAACCTC-TGAAGGT--------------
-AGGGCATACCT-AGAGCATACACGTTGGGACCCGAAAGATGGTGAACTATGCCTGGTCA
GAACGAAGTCAGGGGAAACCCTGATGGAGGTTCGTAGCGATTCTGACGTGCAAATCGATC
GTCGGAACTGGGTATAGGGGCGAAAGACTAA-TCGAACCATCTAGTAGCTGGTTCCCTCC
GAA--GTTTCCCTCAGGATAGCTGGCGCTT------------------------------
---------------GTA-----TCAGTCTCATCCGGT--------------------AA
AGCGAATGATTAGAGG-------------------------------CCTTGGGGC----
---------------------------------------------------------CGA
AACGACCTCAACCTATTCTCAAACTTTAAATGG-GTGAGA--------------AGTTAG
-----------------------------------------GCTTG--------------
CTTGAA-----------------ATTGAA-------------------------------
------------------------------------------------------------
------------------------------------------------GCTCTAACAAT-
-----------------------------------------------------GGATGGT
G-AGTGCCAAGTGGGCCAC-TCTTGGTAAGCAGGACTGGCGCTGTGGGATGAACCAAACG
TT-GAGTTAAGGCGCCCGAATCGACG-CTCATG--AGATCCCATAAAA-GGCGTTGGTTG
CTTAAGACAGCAGGACGGTGGCCATGGAAGTCGGAATCCGCTAAGGAGTGTGTAACAACT
CACCTGCC-GAAGCAACTAGCCCTGAAAATGGATGGCGCTGAAGCGTCGTGCCCATACTC
-AACCGTTGA---ATCAAAGAG--------------------------------------
---------------------------------GTATTATTTTAT--------AATATCC
---------------------------------GCGAGGATTCAACGAGTAGGAGGGT-C
GTAATAGTGTGCGTAGAAGGGTT-TGGGCGTGGG----CCTACCTGGAGCCGCTATTAGT
GCAGATCTTGGTGG-TAGTAGCAAA-TACTTTGGAGAG-GCCCCGAAGGACCGATGTGG-
AGAAGGGTTTCGTGTGAACAGCCGTTGAAC-ACGAGTCAGTCGATCCTAAACCCGACGAG
AAGTCGGTATCA----------CTGTAAGGGAGTT-------------------------
-----------------------TAATGAAAATGTTTATCCCTACAATG-----------
------------------------------------------------------------
---------------------------------------------------------ATA
AGGTGAAAGGGAATCTGG------------------------------------------
-------------------------TTTCAATTCCAGAACCTGGTGAC------------
GGAACCGCTCTTTTCAATATACTC---CTTGTGTGTATATT-------------------
------------------------------------------------------------
-------------GTCGA----------------GGT-----------------------
------AACTCAAAAAGAC-------------------------C-TGGAGAA-------
-----GT----------------------------TGTTAGAAC----------------
-----------CCTCAGGAAGAGTTTTCTTTTCTGCATGAGCAATTGAGCGCCCTG-GAA
TTCCTTCAAGGAGAGA------TAGGGT-------------CAAGATTGCGAAGAGCGTC
GCA-GTTATTG--TGACGTCTGA-GGAG-------TTTTACCAAACCTTGAAAATCTAGG
AGAGGAATACGGG------AGTGTCGCACCAGTTCGTACCCA-TATCCGCAGCAGGTCTC
CGAGGTGAGCAGCCTCTGGTCGATAGAACAATGTAGGTAAGGGAAGTCGGCAAA-TCGGA
TCCGTAACTT---CGGGACAAGGATTGGCTCTGAGGATTGGGGCA-GTCGG-GCCGGA--
--TC-AGG----------------------------------------------------
------------------------------------------------------------
------------------------------------------------------------
------------------AAGTGGTGT-GTG-----------------------------
--------------------------------CTCACGTGCTGGGCCTG-----------
------------------------------------------------------------
---------------------------------------------GATAA----------
---------------GATTCTTTATGGATTGA-ATTCG-----GTCCCTTG---CCGCG-
----------------------------------------------------------GC
CT---------ACTATGGA--------T--------------------------------
-----------TGGTTCGGCTAGG------------------------------------
--AGAGCCAGTGAAAGGAAGTAAT-------------------TTT--------------
--------GATTACTGGAACAACTCTCTT--CGGCTTCCATTGAACAATCA-ACTC----
AGAACTGGCACGGACCGGGGGAATCCGACTGTCTAATTAAAACAAAGCATCGCGATGGCT
CTTG-C-GGGTGATGACGCGATGTGATTTCTGCCCAGTGCTATGAATGTCAAAGTGAAGA
AATTCAACCAAGCGCTGGTAAACGGCGGGAGTAACTATGACTCTCTTAAGGTAGCCAAAT
GCCTCGTCATCTAATTAGTGACGCGCATGAATGGATTAACGAGATTCCCA-CTGTCCCTA
TCTACTATCTAGCGAAACCACAGCTAAGGGAACGGGCTTAGACCCA-TCGGCGGGGAAAG
AAGACCCTGTTGAGTTTGACTCTAGTCCGGCTTTGTGAGGAGACACGA-GAGGTGTAGTA
TAAGTGGGAGATTTAGG-------------------------------------------
---------------------------------------------------TCGTC--TT
TGAAATACCACTACTCCCGT-CGTTTCTTCACTTACTCGGTGAGGCGGGGAGC-------
------------------ATCTA-------TTATCTTAT----------TCGTAAGTA--
------------------------------------------------------------
--------------------------ATAGATGGA-ATTGTTGAGCCAAGT---------
-------------------------------------------CTCTAGTCTCT----TA
GAGAGCGG-------GTATTTTTTGGAGAGTGTG-----------TATTT----------
---------------ATTGAGGAAAC---TTGATAGTATTCATTT---------------
---AAAAATTTATA-----------------------CTGAGACGACTCGATCCGAGGAC
AC-AGCCAGGCGGGGAGTTTGACTGGGGCGGTACATCTGTCAAATGATAACGCAGGTGTC
CTAAGGCC-AGCTCAGTGAGGACAGAAACCTCACGTAGAGCAAAAGGGCAAAAGCTGGCT
TGATCCTGATTTTCAGTACGAATACGGACT-----GCGAAAG----CATGG-CCT-AT--
-CGA--TCCTTTTGGCT-TCAA---------GAGTTTTGAGCA-AGAGGTGTCAGAAAAA
TTACCAC-AGGGATAACTGGCTTGTGGCGGCCAAGCGTTCATAGCGACGTCGCTTTTTGA
TCCTTCGATGTCGGCTCTT--CCTATCATTGCGAAGCAGAATTCGC-CAAGCGTTGGATT
GTTCACCCACCAATAGGG-AACGTGAG-CTGGGTTTAG-ACCGT-CGTGAGACAGGTTAG
TTTTACCCTACCGATGGCAGTA--------------------------------------
------TTGGTCGTTGCGATAGT----------AATCCTGCTCAGTACGAGAGGAACC-G
CAGGTTCGGACATTTGGTTCACGCGCTCGGTCGATCGGCCGGTGGCGC
>Collembola Neelipleona
T-AAGCCATGCATGTCTAAGTTCAAGCAAA-AATAAAA--GTGAAACCGCGAATGGCTCA
TTACATCAGTTATGGTTCCTTAGATC-GC--ACTTT------TACTTGG--ATAACTGTG
GTAATTCTAGAGCTAATACATGCG--CTGGGC-TCTAACCTTTAC---------------
--------------GGAAAGAGCGCTTTTATTAGATCAAAG----CCAAT----------
--------------------------------------------CGGG---------CTT
TCGGG-------------------------------------------------------
------------------------------------------TCCGTTCA----------
----AA------------TGGT-------GAC----------------------------
----------TCTGAATAACTTT--GCTGA-TCGCATGGCCTC---G-T-GCCGGCGACG
TATCTTTCAAGTGTCTGCCTTATCAACTGTCGATGGTAGGTTATGCGCCTACCATGGTTG
TCACGGGTAACGGGGAATCAGGGTTCGATTCCGGAGAGGGAGCCTGAGAAACGGCTACCA
CATCCAAGGAAGGCAGCAGGCGCGCAAATTACCTACTTCCAGTACGGAGAGGTAGTGACG
AAAAATAACGA-TACGGAACTCAT--ACGAGGCTCCGTAATCGGAATGAGTACAC--TTT
AAATCCTTTAA----CGAGGATCTATTGGAGGGCAAGTCTGGTGCCAGCAGCCGCGGTAA
TT-CCAGCTCCAATAGCGTATATTAAA-GTTGTTGCGGTTAAAAAGCTCGTAGTTGGATC
T--------------------------CGGTTTCGGGC-----GGGCAGTGCGCCTTG--
----------------CGGT-----------------------------------GATG-
-----------TCTGTCTGC----------------------------------------
-------------------------CCGGACGATT-------------------------
---------------------------------------TTGTTGGT-------------
--TCGTTCGT--------------------------------------------------
------------------------------------------GGTTCTCTTAACCG-AGT
GCCA-----------------------------CGGGTGG-CCAG---------------
---------CAC-GTTTAC------------TTTGA------------------------
----AAAAATTGGAGTGCTCAAA-------------------GCAGGCG-----------
----------------------------CTACAGCC--TGAACAT---------TA-G--
------TGCAT-----------------GGAA-TAATGGAATAGGATCT-CGGTTCTAT-
-------------------------------------------TTC--------------
------------------------------------------------------------
-------------------------------------------------------GTTGG
CTTTCGG--AG--T-C-GAGATAATGATTAATAGGAACAGAC-GGGGGCATTCGTACTGC
GACGTTAGAGGTGAAATTCTTGGATCGTCGCAAGACGAACTACTGCGAAAGCATTTGCC-
AAGAATGTTTTCAT-TAATC-AAGAACGAAAGTTAGAGGTTCGAAGGCGATCAGATACCG
CCCTAGTTCTAACCATAAACGATGCCGACCGGCGATCCG-CCGTCGTTAACTG-AAT---
GACTCGGCGGGCAGCCT---CC--GGGAAACCAGAG-TTTTTGGGTTCCGGGGGAAGTAT
GGTTGCAAAGCTGAAACTTA-AAGGAATTGACGGAAGGGCACCACCAGGAGTGGAGCCTG
CGGCTTAATTTGACTCAACACGGG-AAATCTCACCAGGCCCGGACACCGGAAGGATTGAC
AGAT--------TGATAGCTCTTT-CTTGATTC-GGTGGGTGGTGG-TGC--ATGGCC-G
TTCTTA-GTTGG---TGGAGC-GATTTGTCTGGTTAATTC-CGATAAC-GAACGA--GAC
TCTGGCCTACT-AACTAGACAG--------------------------------------
------TTAATCCT----------------------------------------------
---------------------------------TTTATGGGTTAGTTGTAG---------
------------------------------------------------------------
------------------------------------------------------------
------------------------------------------------------------
--CTTCTTAGAGGGACT-GGCGGCG------TTTAGCCGCA-CGAGAATG-AGCAATAAC
AGGTCTGTGATGCCCTTAGATGTTCTGGGCTGCACGCGCGCTACACTGAAAGAATCAGCG
TGTGTC-------------------------------------CCTT-ACCTGAAAAG--
--GTTAGGAAACCCGTTGAACCTCT------------------TTCGTGAT-GGGGATTG
GGGATTGTAATTATTCCCCATGAACGAGGAATTCCCAGTAGGCGCGAGTCATAAGC-TTG
CGTCGATTACGTCCCTGCCCTTTGTACACACCGCCCGTCGCTACTACCGATCGAGTGATT
-TAGTGAGGTCTTCGGACTGG-------TTTTCGTGAAAAGGGTAAAGC-CCAGCGCTGA
ATCTC-----AGGTC---------CCCCG-GGTCTGAAGACATGTAGCGTTT-GGAACGG
AAC-----TA-TGCCTG----TGCTTG-CGATCC--------------------------
-------------------------------ATCCAAGTCC-CTCTTGAAGGGGGCCATA
G-----CCCGAGGAGGGTGCTAGGCCCGTAC---GGTGGATTGAAATGAGTGCAGTG-CG
-TTTCGTTTTTAGAGTCGAGTTGCTTGGGAGTGCAGCTCAAATCAGGTGGTAAACTCCAT
CTAAGGCTAAATAT-GACCACGAGACCGATAGCGAACAAGTACCGTGAGGGAAAGTTGAA
AAGAACTTTGAAGAGAGAGTTCAATA-GTACGTGAAACCTCTCGGGGGT--AAGCGGGCA
GAACT-TGCAAGTATT--TTGTTGGGAAG-------------ATTCAGGCTTGGA-CA-C
GACCATCCATGGCTCTTATGT--------ATATGCTGTGTTCG-------CACAGTG-TA
ATTGTGAGCTGTGGACTTGGG---------------------------------AGTGGA
TGCGCCGC--ATTTCTTCTCATCATCCGGATTGCGAGCAA-CTGAGTTTGACG------G
CAATTTATGTACT-----------ATGGATTATTGCGGGCCCTT----------------
-GTTGGTTCGAGTAGCTAAGTATCTAATTGCT------------------------ATTG
CGGTTGTAAGAATAAAA-----GCGAACAGG----------CCTTTATTTTG--------
-------GGCGGTCAGACTTGCACTCGAGTATTGTGG---------GAGTGATGTGTGGA
CGGGTAACCGTAGCACGT----------TGCTACCGCGAATTGTCGGTGAGTATGGTT--
---------------------------------CTGGCACT---GTTTGT----------
--------GGATA---------TTGCAGTCTTA--------AGAATGCGTGGTCTGCCTG
TCCCGTCTTGAAACACGG-ACCAAGGAGTCTAACA-TGTGC---GCGAGTCATTGGGAGA
------------------------ACC----------AAACTCAAA-GGCGTAATGAAAG
TGAAGGTTT--------GATTT--GCAAACT--TGAGGAGAGA-----TCCCTCACCTTA
GTTTTGG---TTCTGTA---------------------------------AAGTTCTGAG
GCTGAG------------------------------------------------------
-------GCGGGCGCATCTCCTGGGACGTCTATACCTT-CGAAGGT--------------
-TGGGCGTACCT-AGAGCGTACACGTTGGGACCCGAAAGATGGTGAACTATGCCTGGTCA
GAACGAAGTCAGGGGAAACTCTGATGGAGGTTCGTAGCGATTCTGACGTGCAAATCGATC
GTCAGAACTGGGTATAGGGGCGAAAGACTAA-TCGAACCATCTAGTAGCTGGTTCCTTCC
GAA--GTTTCCCTCAGGATAGCTGTCACTC------------------------------
---------------GCAGTTAACCAGTCTCATCCGGT--------------------AA
AGCGAATGATTAGAGG-------------------------------CCTTGGGGC----
---------------------------------------------------------CGA
AACGACCTCAACCTATTCTCAAACTTTAAATGG-GTGAGA--------------AGTCGA
-----------------------------------------GCTTG--------------
CTTAA-------------------TCGAA-------------------------------
------------------------------------------------------------
------------------------------------------------GTTTCGACAAT-
-----------------------------------------------------GGATGGA
G-AGTGACAAGTGGGCCAC-TCTTGGTAAGCAGGACTGGCGCTGTGGGATGAACCAAACG
TT-GGGTTAAGGCGCCCGAATCGACG-CTCATG--AGATCCCATAAAA-GGCGTTGGTTG
CTTAAGACAGCAGGACGGTGGCCATGGAAGTTGGAATCCGCTAAGGAGTGTGTAACAACT
CACCTGCC-GAAGCAACTAGCCCTGAAAATGGATGGCGCTGAAGCGTCGTGCCCATACCC
-AACCGTTGA---GTCACAGTA--------------------------------------
---------------------------------GGG---CTTCG-----------GCTCC
---------------------------------GCGAGGACTCAACGAGTAGGAAGGT-C
GTGGCGGTGTGCGTAGAAGGGTC-TGGGAGTAGT----CCTACCTGGAGCCGCCGTCAGT
GCAGATCTTGGTGG-TAGTAGCAAA-TACTTTGGAGAG-GCCCCGAAGGACCGATGTGG-
AGAAGGGTTTCGTGTGAACAGCCGTTGAAC-ACGAGTGAGTCGATCCTAAGCCCGACGAG
AAGTCGGTATCA----------CTGTAGAGGAGTTT------------------------
-----------------------TATTTAAAATGGAATCCTCTTTAAGAGAT--------
------------------------------------------------------------
---------------------------------------------------------ATA
AGGCGAAAGGGAATCTGG------------------------------------------
-------------------------TTTCAATTCCAGAACTCGGTGAC------------
GGAACCGCTCTTTTCGGTGTATGCA--TTTATGTGTACATC-------------------
------------------------------------------------------------
-------------GTCGG----------------GGT-----------------------
------AACCCAAAAAGAC-------------------------C-TGGAGAT-------
-----GC----------------------------CAACAGAAC----------------
-----------TCTTGGGGAGAGTTATCTTTTCTGCATGAGCAACTAAGCGCCCTG-GAA
TTCCTTCACGGAGAGA------TAGGGT-------------CAAGGTTGCCCAGAGCGCC
GCA-GTTATTG--TGGTGTCCAA-GTTG-------TTTTGTTGGACCTTGAAAATCCAGG
AGATGGTCACGGG------AGTGTCGCACCGATTCGTACCCA-TATCCGCAGCAGGTCTC
CGAGGTGAGCAGCCTCTGGTCGATAGAACAATGTAGGTAAGGGAAGTCGGCAAA-TTAGA
TCCGTAACTT---CGGGACAAGGATTGGCTCTGAGGATTGGGGGA-GTCGG-GCCGGA--
--TC-AGG----------------------------------------------------
------------------------------------------------------------
------------------------------------------------------------
------------------AAATGGTGT-GTG-----------------------------
--------------------------------CTCACGTGCTGGGCCTG-----------
------------------------------------------------------------
---------------------------------------------GACGA----------
---------------GGT-CTTCACGGACCGA-GTTCG-----GTCCCTTG---CCGCG-
----------------------------------------------------------GC
CT---------ACTATGGA--------G--------------------------------
-----------AGTTTCGGCTAGG------------------------------------
--AATACCTCGCAAGG--------------------------------------------
---------------GGAATCATACTCTT--CGGCTTCCATTAAACAATCA-ACTC----
AGAACTGGCACGGACAAGGGGAATCCGACTGTCTAATTAAAACAAAGCATTGCGATGGTT
CAAAGC-GGATGTTGACGCAATGTGATTTCTGCCCAGTGCGATGAATGTCACAGTGAAGA
AATTCAACCAAGCGCTTGTAAACGGCGGGAGTAACTATGACTCTCTTAAGGTAGCCAAAT
GCCTCGTCATCTAATTAGTGACGCGCATGAATGGATTAACGAGATTCCCA-CTGTCCCTA
TCTACTATCTAGCGAAACCACAGCCAAGGGAACGGGCTTGGGCCCA-TTAGCGGGGAAAG
AAGACCCTGTTGAGCTTGACTCTAGTCTGGTTCTGTGAGGAGACACGA-AAGGTGTAGCA
TAAGTGGGAGAGGCAAC-------------------------------------------
---------------------------------------------------TCGAT--CT
TGAAATACCACTACTCTCGT-CGTTTCCTCACTTACTCGGTGAGGCGAGGAGC-------
------------------GACTG-------TTGTCTCCT----------TCGGGAGCT--
------------------------------------------------------------
--------------------------GCAGTTGAA-TTTGTTGAGCCAAGT---------
-------------------------------------------CTCTAGTCTCC----TA
GAGAGCGG-------GCG---------------G-----------TGTGA----------
---------------GTTGGGCT------TCGGTTCGGCTTGC-----------------
-------ATTCG-------------------------CTGAGACGACTCGATCCGAGGAC
AC-TGCCAGGCGGGGAGTTTGACTGGGGCGGTACATCTGTCAAATGATAACGCAGGTGTC
CTAAGGCC-AGCTCAGTGAGGACAGAAACCTCGCGTAGAGCAAAAGGGCAAAAGCTGGCT
TGATCCTGATTTTCAGTACGAATACGGACT-----GCGAAAG----CACGG-CCT-AT--
-CGA--TCCTTTTGGCT-TCAA---------GAGTTTTGAGCA-AGAGGTGTCAGAAAAG
TTACCAC-AGGGATAACTGGCTTGTGGCGGCCAAGCGTTCATAGCGACGTCGCTTTTTGA
TCCTTCGATGTCGGCTCTT--CCTATCATTGCGAAGCAGAATTCGC-CAAGCGTTGGATT
GTTCACCCACTAATAGGG-AACGTGAG-CTGGGTTTAG-ACCGT-CGTGAGACAGGTTAG
TTTTACCCTACCGATGGCA-----------------------------------------
------TTAGTCATTGCGATAGT----------AATCCTGCTCAGTACGAGAGGAACC-G
CAGGTTCGGACATTTGGTTCACGCGCTCGGTCGATCGGCCGATGGCGC
>Collembola Symphypleona
T-AAGCCATGCATGTGTAAGTATAAACTCA-TTTTGTACTGTGAAACTGCGAATGGCTCA
TTAAATCAGTTATAGTTTCTTTGATG-GT--ACCTTG----CTACTCGG--ATAACCGTA
GTAATTCTAGAGCTAATACGTGCA--CAAACT-CCCGACTCCGGCA--------------
----------ACGGGGAAGGGACGTATTTATTAGATAAAAGG---CCGATG---------
--------------------------------------------CGGG---------CTT
----G-------------------------------------------------------
------------------------------------------CCCGGTGT----------
----TG------------CGGT-------GAA----------------------------
----------TCATGATAACTTT--GTCGAATCGCACGGCCTT---GGC-GCTGGCGATG
TTTCATTCAAATTTCTGCCCTATCAACTTTCGATGGTAGGATAGAGGCCTACCATGGTGG
TAACGGGTGACGGAGAATTAGGGTTCGATTCCGGAGAGGGAGCCTGAGAAACGGCTACCA
CATCCAAGGAAGGCAGCAGGCGCGCAAATTACCCACTCCCGGCACGGGGAGGTAGTGACG
AAAAATAACGA-TACGGAACTCAC--ATGAGGCTCCGTAATCGGAATGAGTACAC--TTT
AAATCCTTTAA----CGAGGATCTATTGGAGGGCAAGTCTGGTGCCAGCAGCCGCGGTAA
TT-CCAGCTCCAATAGCGTATATTAAA-GTTGTTGCGGTTAAAAAGCTCGTAGTTGGATC
T--------------------------CGGTTTCGGGC-----GGGTGGTGCGCCTTG--
----------------CGGT-----------------------------------GTTT-
-----------ACTGTCTGC----------------------------------------
-------------------------CCGGACGATT-------------------------
---------------------------------------TTGTTGGT-------------
--TCGTTCGT--------------------------------------------------
------------------------------------------GGTTCTCTTAACCG-AGT
GCCA-----------------------------CGGGTGG-CCAG---------------
---------CAC-GTTTAC------------TTTGA------------------------
----AAAAATTGGTGTGCTCAAA-------------------GCAGGCG-----------
----------------------------CTACAGCC--TGAACAT---------TA-G--
------TGCAT-----------------GGAA-TAATGGAATAGGACCT-CAGTTCTAT-
-------------------------------------------TTC--------------
------------------------------------------------------------
-------------------------------------------------------GTTGG
CTTTCGG--AG--T-C-GAGGTAATGATTAATAGGAACAGAC-GGGGGCATTCGTACTGC
GACGTTAGAGGTGAAATTCTTGGATCGTCGCAAGACGAACTACTGCGAAAGCATTTGCC-
AAGAATGTTTTCAT-TAATC-AAGAACGAAAGTTAGAGGTTCGAAGGCGATCAGATACCG
CCCTAGTTCTAACCATAAACGATGCCGACCGGCGATCCG-CCGTCGTTAATTG-AAT---
GACTCGGCGGGCAGCCT---CC--GGGAAACCAGAG-TGTTTGGGTTCCGGGGGAAGTAT
GGTTGCAAAGCTGAAACTTA-AAGGAATTGACGGAAGGGCACCACCAGGAGTGGAGCCTG
CGGCTTAATTTGACTCAACACGGG-AAATCTCACCAGGCCCGGACACCGGAAGGATTGAC
AGAT--------TGAGAGCTCTTT-CTTGATTC-GGTGGGTGGTGG-TGC--ATGGCC-G
TTCTTA-GTTGG---TGGAGC-GATTTGTCTGGTTAATTC-CGGTAGC-GAACGA--GAC
TCTGGCCTACT-AACTAGATGT--------------------------------------
------AGGATCCC----------------------------------------------
---------------------------------TTTGTGGGTCCGTCACTG---------
------------------------------------------------------------
------------------------------------------------------------
------------------------------------------------------------
--CTTCTTAGAGGGACG-GGCGGCT------TTTAGCCGCA-CGAGAATG-AGCAATAAC
AGGCCTGTGATGCCCTTAGATGTTCTGGGCTGCACGCGCGCTACACTGAAGGAATCAGCG
TGTGTT-------------------------------------CCCT-ACCCGAAAGG--
--GTTGGGAAACCCGTTGAACCTCC------------------TCCGTGAT-GGGGATTG
GGGATTGCAATTATTCCCCATGAACGAGGAATTCCCAGTAGGCGCGAGTCATAAGC-TTG
CGTCGATTACGTCCCTGCCCTTTGTACACACCGCCCGTCGCTACTACCGATCGAGTGATT
-TAGTGAGGACTTCGGACTGG-------TCTTCGTGAAAAGGGAAAAGC-CCAGCGCTGA
AGCTG-----CTATC---------CCCCG-GATGGCATGCAATGTGGCGTTT-GGGACGA
GAC-----AT-TGCCTG----TGCGTAATGGTT---------------------------
-------------------------------GTCTAAGTCC-CTTTTGAACAGGGCCATT
G-----CCCATGGAGGGTGCTAGGCCCGTAC---GACAACT-TTGTTG--CGCAGTG-CG
-TCTTGTCCGTAGAGTCGGGTTGCTTGGGAGTGCAGCCCAAATCAGGTGGTAAACTCCAT
CTAAGGCTAAATAT-GACCACGAGACCGATAGCGAACAAGTACCGTGAGGGAAAGTTGAA
AAGAACTTTGAAGAGAGAGTTCAATA-GTACGTGAAACCTCTCGGGGGT--AAGCGGGCA
GAACT-TGCAAGTATT----GGTGGGA-G-------------ATTCAGGCTTAGTGCT-C
GGCGGCTGGAGGTGCTTAGTT--------AAGTTGGCCATTCG-------TGGTTCGGCT
GGTGTGTGCCTCTTGATCTGT---------------------------------CGGTAC
TGCGCCGC--ATTTCTCTCTATCATTCGGGTTACGTGCCA-TTG--TATG---------G
TAGTCTAGGTGCT-----------GGGTGTC--TGCGAATCCTC----------------
--GTGGTTTGAGCC-CTAGTTT-CCGACTACT------------------------GTAG
CGATGGTTGTTTT-GGA-----GTGTACAAG----------CGTTTGTC-----------
--------GCGGTTGGGGCCTTTGGCGAGCAGGGTGC---------ACATGATATGTGGA
CGGGTAACCGTAGCATGT----------TGTGTGTACTGGTTGACAGCCAGAGGTTTT--
---------------------------------CCAGCTTT---GTACC-----------
--------GAGAA---------TCGTAATCTAA--------AGCATGCGTGGTCTGCCTG
TCCCGTCTTGAAACACGG-ACCAAGGAGTCTAACA-TGTAT---GCGAGTCATTGAGAAT
------------------------GTA----------AAACTCAAA-GGCATAATGAAAG
TGAAGATCC--------GTCTTGCATGGAT---TGAGGAGAGA-----TCA-TGGCAATA
---CTGGGCATTCCGCG---------------------------------AGGTTTGTCC
GGTACTTT----------------------------------------------------
-------GTATGCGCATCTCCTGG-ACGTCTATACCTC-TGAAGGT--------------
-GGGGCGTACCT-AGAGCATACACGTTGGGACCCGAAAGATGGTGAACTATGCCTGGTCA
GAACGAAGTCAGGGGAAACCCTGATGGAGGTTCGTAGCGATTCTGACGTGCAAATCGATC
GTCGGAACTGGGTATAGGGGCGAAAGACTAA-TCGAACCATCTAGTAGCTGGTTCCCTCC
GAA--GTTTCCCTCAGGATAGCTGGCGCTT------------------------------
---------------GAAA---ACCAGTCTCATCCGGT--------------------AA
AGCGAATGATTAGAGG-------------------------------CCTTGGGGC----
---------------------------------------------------------CGA
AACGACCTCAACCTATTCTCAAACTTTAAATGG-GTGAGA--------------AGTCTG
-----------------------------------------GCTTG--------------
CTTGA-------------------TCGAA-------------------------------
------------------------------------------------------------
------------------------------------------------GCTCGGACATTT
AAT-------------------------------------------------TGGATGGT
G-AGTGCCAAGTGGGCCAC-TCTTGGTAAGCAGGACTGGCGCTGTGGGATGAACCAAACG
CC-GGGTTAAGGCGCCCGAATCGACG-CTCATG--AGATCCCATAAAA-GGCGTTGGTTG
CTTAAGACAGCAGGACGGTGGCCATGGAAGTCGGAATCCGCTAAGGAGTGTGTAACAACT
CACCTGCC-GAAGCAACTAGCCCTGAAAATGGATGGCGCTGAAGCGTCGTGCCCATACCC
-GGCCGTTGA---GTCACAGAG--------------------------------------
---------------------------------GTA--ACCTTGT--------GTTATTC
---------------------------------GCGAGGACTCAACGAGTAGGAGGGT-C
GTGGCGGTGTGCGTAGAAGGGTC-TGGGCGTGGG----CCTACCTGGAGCCGCCGTCAGT
GCAGATCTTGGTGG-TAGTAGCAAA-TACTTTGGAGAG-GCCCCGAAGGACCGATGTGG-
AGAAGGGTTTCGTGTGAACAGCCGTTGAAC-ACGAGTCAGTCGATCCTAAGCCCGACGAG
AAGTCGGTATCA----------CTGTTTGGGTGTTGTA----------------------
-----------------------TATTAAAAACATGGATCCC-ACAATG-----------
------------------------------------------------------------
---------------------------------------------------------ATA
AGGCGAAAGGGAATCTGG------------------------------------------
-------------------------TTTCAATTCCAGAACCTGGTGAC------------
GGAACCGAATTATTCAATGTAGTC---CTTGTGGCTACATT-------------------
------------------------------------------------------------
-------------GTCGA----------------GGT-----------------------
------AACTCAAAAGGAC-------------------------C-TGGAGAA-------
-----GC----------------------------CATCAGAAC----------------
-----------CCCCAGGAAGAGTTTTCTTTTCTGCATGAGCACCTAAGCGCCCTG-GAA
TTCCTTCACGGAGAGA------TAGGGT-------------CAAGGGTGCGAAGAGCGCC
GCA-GTTATTG--TGGCGTCTGG-GGCG-------TTTTGCTGGACCTTGAAAATCCAGG
AGAGGGAAACGGG------AGTGTCGCACCAGATCGTACCCA-TATCCGCAGCAGGTCTC
CGAGGTGAGCAGCCTCTGGTCGATAGAACAATGTAGGTAAGGGAAGTCGGCAAA-TTAGA
TCCGTAACTT---CGGGACAAGGATTGGCTCTGGGGATTGGGGTA-GTCGG-GCCGGA--
--TC-AGG----------------------------------------------------
------------------------------------------------------------
------------------------------------------------------------
------------------AAGCAGTGT-GTG-----------------------------
--------------------------------CTCACGTGCTGGGCCTG-----------
------------------------------------------------------------
---------------------------------------------G--AA----------
---------------AATGCCTTCTGG-TAGA-TTCCG-----GTCCCTTG---CCGCG-
----------------------------------------------------------GC
CT---------ACTGTGGA--------T--------------------------------
-----------AGGTTCGGCTAGG------------------------------------
--ATAGCCCGTTCACG--------------------------------------------
-------------CGGGACTAACTATCTT--CGGCTACCAATGAACAATCA-ACTC----
AGAACTGGCACGGACTGGGGGAATCCGACTGTCTAATTAAAACAAAGCATTACGATGGTT
CCAGAT-GGATGTTGACGTAATGTGATTTCTGCCCAGTGCTATGAATGTCAACGTGAAGA
AATTCAATGAAGCGCTGGTAAACGGCGGGAGTAACTATGACTCTCTTAAGGTAGCCAAAT
GCCTCGTCATCTAATTAGTGACGCGCATGAATGGATTAACGAGATTCCCA-CTGTCCCTA
TCTACTATCTAGCGAAACCACAGCTAAGGGAACGGGCTTAGGCCCA-TCGGCGGGGAAAG
AAGACCCTGTTGAGCTTGACTCTAGTCTGGTACTGTGAGGAGACACGA-GAGGTGTAGCA
TAAGTGGGAGACTTTG--------------------------------------------
---------------------------------------------------TCGAC--TT
TGAAATACCACTACTCCCGT-CGTTTCCTCACTTACTCGGTGAGGCGGGGAGC-------
------------------GGCTG-------TTATTACTT----------TCGAGTGAT--
------------------------------------------------------------
--------------------------ACAGTCGGA-ATTGTTGAGCCAAGT---------
-------------------------------------------GTCTAGTCTCC----TA
GAGAGCGG-------GTTCTTTTTAGAGGGTCTA-----------TGCG-----------
---------------GCTGGGCAA-----CTGGCTGTGTTTTCCT---------------
---GAAGATTAGAG-----------------------CTGACACAACTCGATCCGAGGAC
AC-CGCCAGGCGGGGAGTTTGACTGGGGCGGTACATCTGTCAAATGATAACGCAGGTGTC
CTAAGGCC-AGCTCAGCGAGGACAGAAACCTCGCGTAGAGCAAAAGGGCAAAAGCTGGCT
TGATCCTGATTTTCAGTACGAATACGGACT-----GCGAAAG----CACGG-CCT-AT--
-CGA--TCCTTTTGGCT-TCAA---------GAGTTTTGAGCA-AGAGGTGTCAGAAAAG
TTACCAC-AGGGATAACTGGCTTGTGGCGGCCAAGCGTTCATAGCGACGTCGCTTTTTGA
TCCTTCGATGTCGGCTCTT--CCTATCATTGCGAAGCAGAATTCGC-CAAGCGTTGGATT
GTTCACCCACCAATAGGG-AACGTGAG-CTGGGTTTAG-ACCGT-CGTGAGACAGGTTAG
TTTTACCCTACCGATGGCG-----------------------------------------
------TTAGTCAATGCGATAGT----------AATCATGCTCAGTACGAGAGGAACC-G
CATGTTCGGACATTTGGTTCACGCGCTCGGCCGATCGGCCGGTGGCGC
>Diplura Campodeoidea
T-AAGCCATGCATGTCTAAGTAGAAGCCCGCCTCTGGCGGGCGAGACCGCAAATGGCTCC
TTACAACAGTCCCAGTTTACTGGATGATCGTGGCC-------TAGTTGG--ATAACTGTG
GTAATTCTAGAGCTAATACATGCC-CCAGAGC-TCCAACTCC------------------
TTTACGGGGGG------AGGAGCGCTTTTATTAGCTCAAAG----CCGATC---------
------------------------------------GGGTC----------CTT------
------------------------------------------------------------
---------------------------------------GTGGCCCGCAA----------
----CT------------TGGT-------GAC----------------------------
----------TCAAACGAACTG---GCCGA-TCGCGCGGCGTG--CAAGCGCCCGCGACG
CGTCCTTCAAGCGTCTGCCTCATCAGCTT--GACGGTAGGTTACACGCCTACCATGGCTG
CAACGGGTAACGGGGAATCGGGGTTCGATTCCGGAGAGGGAGCCTGAGAAACGGCTACCA
CATCCAAGGAAGGCAGCAGGCGCGCAATTTACCCCCTCCCGGCACGGGGAGGTAGTGACG
AGGCGTACCGC-CGCGGGCCCCCGCGC-GGGGCTACGTGGGCGGAATGAGCACAT--TTT
AAGTCCTTTAG----CGAGGACCCATTGGAGGGCAAGTCTGGTGCCAGCAGCCGCGGGAA
CT-CCAGCTCCGATAGCGTATGTTAAC-GCTGCTGCGGTTAAAGAGCTCGTCGCCGGATA
TCGGCCT---------------------CGGAGGGGCG----------GTTCGCCGGAGG
G----------CGACACTTCCCCGTTCCGGGCGCAGTGGCGCGGCCATGTCGGTTGGG--
------------------------------------------------------------
------------------------------------------------------------
-------------------------------------TGTCGGGGCCCTTCGCCGCCTCG
CCTTCGGG----------------------------------------------------
-----CTTGT-----------------------GTTGGCGTTGGT----GTTCTTC-CGT
GCCC-----------------------TCTCCGCGCGGCGAC-AG---------------
--------CGCC-GGTTTC------------CTTGA------------------------
----GAAAATTGGAGTGCTCAGA-------------------GCAGGCT-----------
----GCTCA-----------------------GGCT--CGCACAG---------G--AG-
------TGCAT-----------------GGAACTAGCCCATCGGTCCCGGCCCGTCTTT-
------------------------------------------------------------
------------------------------------------------------------
-----------------------------------------------------CTGTCGG
CTTCAGG--GG----CCGGGTCCAGGGTCAATGGGGACGG-CCGGGGGCATTGGTACTGC
GACGTTAGAGGTGAAATTCAGGGATCGTCGCATGACCGACAACTGCGAAAGCATTTGCC-
CAGAACGTTCCCGT-TGGCC-GAGAACGAAAGTCGGAGGCTCGAAGGCGATCAGATACCG
CCCTAGTTCTAACCTTAAACGATGCCGACCGGCGATCCGCCGCAGGAGGCGCACATTGGC
GCCTCGGCGGGCAGCCCGC-CC--GGGAAACCCGAG-TGTTCGGGCTCCGGGGGGAGTAT
GGTCGCAAGGCCGAAACTTAAA-GGAATTGACGGAAGGGCACCACCAGGAGTGGAGCCTG
CGGCCTAATTTGACTCAACACGGG-GAACCTCACCAGGTCCGGACCCCGGCAAGATTGAC
AGGT-TCACACGACACAGCCCTTT-CTCGATCC-GGTGGGGGGTGG-TGC--ATGGCC-G
TTCGTG-GTTCG---TGGAGC-GATCTGTCTGGTTCATTC-CGGTAAC-GGGCGA--GGC
CCCGGCCTGCT-TACTAGA--------G--------------------------------
-----CGGGGC--TCCCTGATGG-------------------------------------
--------------------------------------GCGCCCGCCT------------
------------------------------------------------------------
------------------------------------------------------------
-------G---CT-----------------------------------------------
--CTTCTTAGCGGGACG-GGTGGCGG------GAAGCCGCA-CGAAGTCGGGGCAAGAAC
AGGTCCGTGATGCCCTTAGAAGTCCTGGGCCGCACGCGCGCTACACTGACGGAGGCAGCG
CGCTCCCTTCG---------------------------------CCCAGCCCGAGAGGG-
---CTCGGGAACCG-CTGAACCTCCG-----------------TTCGTGCT-GGGGACTG
GGGACTGCAACTGT-TCCCACGAACGAGGAATTCCTCGTAGGCGCGAGTCATCAGC-TCG
CGTCGATTACGTCCCTGTCCTTTGTACACACCGCCCGTCGCTACATCCGATCGAGCGATC
-GAGCGAGGTTTTCGGACCG--------GGCCCGGGAAGAGGGAGGAGC-CCATCTCCGA
ACCGGCGTGGGGTGCAAGCCTCGTTCAAA-GGCGCCGGAGTGTGGAGTGTGGGGGTCGGG
TTTC--GGCCCTACCC--GTGGGCAGGCTCGTTTG-------------------------
---------------------------CCGTGCGCAAGTCC-C-CTCGAAAGGGGC----
-CATGGCCCGGAGAGGGTGCCAGGCCCGTAGGCACGGTA-GCGGCTTGTCCT-GGGGAC-
------CCCGTAGAGTCGGGTTGCTTGAGATTGCAGCCCAAAGCGGGTGGTAAACTCCAC
CTAAGGCTAAATAC-GACCACGAGACCGATAGCGAACAAGTACCGCGAGGGAAAGTTGAA
AAGAACTTTGGAGAGAGAGTTCAAGA-GGGCGTGAAACCGCTCGGGTGA-AAA-CGGGTG
GAACC-TCGAAGGGCG--ACGGGGGGAGT--CAG----ACCT---CCGACC---GGCGCT
G--TCGTGTGCACGCGGATGG--------C-CTGTGATGGCGG------------TGGCC
TC--TTTGGGGTTGCTTTCG-----------------------------------TCCGG
GCCTCCCT--GCG----CGCGGCTTTGCTGCC------GGGCGGG-----GAG-------
---CTCGCACTTCCTCCCG--G-GTAGGACG-CCGCAGCCGGTTGGG---------GAGC
GGGTGGTC--GAAGGCCTGGGA-GCCAGTAGGGTTCGCC----CCTCGG-----GGCGGA
TCTGTCTCCCGGTGT--------------------------GTTCCGGACCAT--CC--C
CCGACCGAGCCTTGGGTGTGGGAGCGGCCGTTGCCT----------CTGCCGTC----GT
GC---CGGACTGGGCCGTCC------GTGAGTCCGTCGAGAGACGAGC---TTTCCGGGC
GGGCTGGT------CGCCGGGCTGGCG-------TCGTGCG---GCTGGCGGCC------
CCCCT-----------------GGGCGGCGAGT-------TCGATCGGTGG-TCCACCCG
CCCCGTCTTGAAACACGG-GCCAAGGAGTCTAACA-TGTGC---GCGAGTCTGTGGGTCG
T-----------------------GAGAGAA--------ACCCACG-GGCGGAGCGAAAG
CGAAGTCC---------CGCGGCCTCGGTCGC-GGGCGAGGGG-----AGATCCTGGCGG
C--------GCGGGCC---CATCTATC-------CCGCCCCTGGTGG-GAGGGCCCGTCG
CTCGCA------------------------------------------------------
-----------GGCGCATCCTCGGGGCGTGCCGAATCC-GATGGAGG---------ACGA
G--GGCGCACCT-GGAGCGCACACGTTGGGACCCGAAAGATGGTGATCTATGCCTGGTCA
GGGCGAAGCCGGGGAAAACTC-GGTGGAGGTCCGCAGCGGTTCTGACGTGCAAATCGATC
GTCAGAGCTGGGTATAGGGGCGAAAGACCAA-ACGAACCATCTAGTAGCTGGTTCCTTCC
GAA--GTTTCCCTCAGGATAGCTGGCGCTCGG----------------------------
---------------AGGGTGAAAGAGTCTCATCTGGT--------------------AA
AGCGACTGATTGGAGG-------------------------------AACCCGGGT----
---------------------------------------------------------CGC
TGGGACCTGGACCTACTCTCAAACTTTGAATGG-GTGAGAGGCCGG---------GCATG
-----------------------------------------CTTGA--------------
GTT---------------------TTGAAGCCCGAGC-----------------------
------------------------------------------------------------
---------------------------------------------TC-----GGATC---
------------------------------------------------------------
AGAGTGCCTAGTGGGCCAC-TTTTGGTAAGCAGAACTGGCGCTGTGGGATGAACCAAACG
CC-GGGTTAAGGCGCCCGAATCGCCG-CTCATG--AGATCCCATGAAAGGCG-TCGGCGG
CTAAAGACAGCAGGACGGTGGCCATGGAAGTCGGCATCCGCCAAGGAGTGTGTAACGACT
CACCTGCC-GAAGCCACCGGCCCTGAAAATGGATGGCGCTAAAGCGGCGTGCCCATACCC
-GGCCGTTG---GGGCAGAGCTTGTCCTCCTCCAAGGGGTTTGCAAGAGAACCCAAGGGA
GGGGCTGTGGAGCGAGTGGTCGTGCGCGGGAAGGCCGCTCC-TTCGCGCCTCGGGGGTGA
GAGAGTTGGAAGCACCGAGGGCGAGGGGGGCACTTAGGTCCCCAACGAGTAGGAGGG--C
GCGGCGGTG-GCGCTGAAGGGT-CTGGGCGTGAG----CCTGCCTGGAGCCGCCGTCGGT
GCAGATCTTGGTGG-TAGTAGCAAA-GAATCCGGCGAG-ACCCCGGAGGACCGATGTGG-
AGTAGGGTTTCGTGGCGCCGGCAATCGGCC-ACGAGTGAGTCGATCCTAAGCCTGGTGGT
AACTCTTTGCAG----------TGGAGGGGGTAGA--------GG---------------
----------------------GCGAGCGGGTGTGCTCGACGCAAGCTGCCGTCC-----
------------------------------------------------------------
----------------------------------------------CTTCCT-----GAC
AGGCGAAAGGGAAGCCGG------------------------------------------
-------------------------TGCAGATTCCGGCACCCGGTCGCGG----------
-GCTCG--------TCCACAGTAG-----GTTCCCCTTC---------------------
--------------------------------------------------GGGGGT----
--------------CCTACGG-------------GGT-----------------------
------GACCCAAAGAGA--------------------------CTCGGTGAC-------
-----AC----------------------------CGTCACAGC----------------
-----------CGCTGGGAAGAGTTGTCTTTTCTGCCTGAGCC-TCGAAATCCCTG-AAA
GGCGGTTGCCGCGCGAAAGGGACGACGT------------------GGCGAA-GAGCGCC
CCG-CATGGCCGTTGGCGCCGGGGCGTCCGGCGGGCTGTGGCGGTCCTTGAAAAGCCGAG
TGAGG-ACGACG----AAGAGCGTCGCGCCGGATCGTACCCAATTTCCGCAGCAGGTCTC
CGAGGTTCGCAGCCTCTGGTCCCTAGAGCAATGTAGGTAAGGGAAGTCGGCAAA-GTGGA
TCCGTAACTT---CGGGAGAAGGATTGGCTCTGAGGGTCGCGACG-GTCGGGCGCGGG--
--GC-A-G----------------------------------------------------
------------------------------------------------------------
------------------------------------------------------------
------------------AAGCGGGAGTAGTCC---------------------------
----------------------------------GGAAGGCTGGCCTCA-----------
------------------------------------------------------------
---------------------------------------------TG------GTTG---
----------A-GCTGGAAGGGCGCCCGTGGATCCCCG-----TGCTAGTCGGCCGTGG-
----------------------------------------------------------TC
TGGAG----GCCGGGATTGGGGGGCGCCA-------------------------------
-----GGTCGGGGTTCGCGCCTCGTGCCTT----------------------------G-
-GCTG---------------TCCTCCTGCCTGGC--TGACGGGCCC--------------
---------------GTTGTG-TCGGA-CGTCGACCGTCATGAGGCGACCGCA-TC----
AGAACTGGCACAGACCAGGGGAATCCGACTGTTTAATCGAAACATAGCCTTGCGA-GGGC
CTTTGA-GGGTGGTGACGCAAGGTGATTTCTGCCCAGTGCTCTGAATGTCAAGGTGAAGA
AATTCGGGGAAGCGCGGGTAAACGGCGGGAGTAACTATGACTCTCTTAAGGTAGCCAAAT
GCCTCGTCGCCTAATTAGCGACGCGCATGAATGGATTAACGAGATTCCCT-CTGTCCCTA
TCTACTGTCTAGCGAACCCACAGCCAAGGGCACGGGCTTGGGAAGA-TTGGCGGGGAAAG
AAGACCCTGTTGAGCTTGACTCTAGTCTGGCGT-GTGGGGAGTCGCGG-GGGGCGTAGCG
TAGGTGGGAGGCGG------------------------------------------CTTG
------------------------------------------------CCGTCGCA--AT
TGAAACACCACCACCCCCGC-TGTCTCCTCGCTAACCCTGTGGAGCGGGTTAC-------
------------------GGCCGACCCCT--GTCCTG--------------GTGGGGT--
------------------------------------------------------------
--------------------------CGGCGGCAT-AGAGGGGGTCAAGG----------
--------------------------------------------------------CGGC
GCCGTCAA-----------------------ACCC---GGCGTCG---------------
------------------------------------------------------------
------------------------------------------TCGACCCGAGCAGGGGAA
GC-CTTCAGGCGGGGAGTTTGACTGGGGCGGTACATCTGTCAAAAGGTAACGCGGGTGTC
CCAAGGTT-GGCTCCGGAGGGACAGAAACCCTCCGTAGAGCAGAAGGGCAAAAGCCAGCC
TGCCCCCGGGCGTCAGCAGCGCTCGGGGCC-----GCGAGAG----CGCGG-CCT-AG--
-CGA--TCCTTTCCATCCCCG----------GAGTTTGGGGCG-AGAGGTGTCGGAAAAG
TTACCAC-AGGGATAACTGGCTTGTGGCGGCCAAGCGTTCGTAGCGACGTCGCTTTTTGA
TCCTTCGATGTCGGCTCTT--CCTATCATGGCGAAGCAGAATTCGC-CGAGCGTTGGATT
GTTCACCCACCAACAGGG-AACGTGAG-CTGGGTTTAG-ACCGT-CGTGAGACAGGTTAG
TTTTACCCTACCAATG--------------------------------------------
-----GCTTGTCGTTGCAACGGT----------AGGCTCGCCTAGTACGAGAGGAACC-G
CGGGCCCGGGCATTTGGTTT-GGCGCCCGGCCGATCGGCCGAGGGCGC
>Diplura Japygoidea
T-AAGCCATGCATGTCTAAGTAGAAGCCCGCCTCCGGCGGGCGAGACCGCGAATGGCTCC
GTACAACAGTCCCAGTTTACTGGATGGTCGTGGCC-------TAGTCGG--ATAACTGTG
GTAATTCTAGAGCTAATACGTGCC-CCCGGGC-TCCGACTCCCTCTC-------------
TTCACGGAGGGTGGGGAAGGAGCGCTTTTATTAGCTCAAAG----CCGACC---------
------------------------------------GGGCTTAGCCCGCG-CTTCCGTTC
GCGGTGCGCGG-------------------------------------------------
---------------------------------------GCGGCCCGCCT----------
----CT------------CGGT-------GAA----------------------------
----------ACGGACGAACTG---GCCGA-TCGCGCGGCGTCACCATGCGCCCGCGACG
CGTCCTTCAAGCGTCTGCCTCATCAGCTTTCGACGGTAGGTTAGACGCCTACCATGGCGG
CAACGGGTAACGGGGAATCGGGGTTCGGTTCCGGAGAGGGAGCCTGAGAAACGGCTACCA
CATCCAAGGAAGGCAGCAGGCGCGCAATTTACCCCCTCCCGGCACGGGGAGGTAGTGACG
AGGCGTACCGC-CGCGGGCCCCCGCGC-GGGGCTGCGTGGGCGGAATGAGCACAT--TTT
AAGTCCTTTAG----CGAGGACCCATTGGAGGGCAAGTCTGGTGCCAGCAGCCGCGGGAA
CT-CCAGCTCCGATAGCGTATGTTAAC-GCTGCTGCGGTTAAAGAGCTCGTCGCCGGATA
TCGGCCT---------------------CGGAGGGGCG----------GTTCGCCGGAGG
G----------CGACACTTCCCCGTTCCGGGCGCAGTGGCGCGGCCGCGTCGGGTGGGGT
CCCGGGCCCCGGTGTCATGCCTTCCCAATCGGCTCCGTC----TCCTGTCCGGTTTCCGT
CCTCCGCGAAGTCGACCGGGGTGCGTTGGTCGCGGGTTGCGGGGTTGCTGGGCTCGCGTC
GCGGCG--------GGGTCGCGGGAAGGTCCGGCTCACGCCGGGTCCTCCCCCTCCCTTC
CCTTCGGGGGCTCTCTCC---------------------CCGCACGCCCCTTCCTCCATC
CCCGGCTCGTTACCGAGCGGGGGCGCCGGTCAGGTTGACGCGGGTCGGGGTCGGCC-TCT
GCCCGGGTGTCCCGCGGGCCCCTTCGATTTCCGCGCGGCGCC-GG---------------
--------CGCC-GGTTTC------------CTTGA------------------------
----GAAAATTGGAGTGCTCAGA-------------------GCAGGCT-----------
----GCTCA-----------------------GGCT--CGCACAG---------G--AG-
------TGCAT-----------------GGAACTAACCCAACGGTCCCGACCCGTCTTT-
------------------------------------------------------------
------------------------------------------------------------
--------------------------------------------------G--CAGTCGG
CTTCGGG--GG----TCGGGTCCAGGGTCGATGGGGACGG-CCGGGGGCATTGGTACCGC
GACGTTAGAGGTGAAATTCAGGGATCGTCGCGTGACCGACGACTGCGAAAGCATTTGCC-
CAGAACGTTCCCGT-CGGCC-GAGAACGAAAGTCGGAGGCTCGAAGGCGATCAGATACCG
CCCTAGTTCTAACCTTAAACGATGCCGACCGGCGATCCGCCGCAGGAGGCGCGCGTTGGC
GCCTCGGCGGGCAGCCCGC-CC--GGGAAACCCGAG-TGTTCGGGCTCCGGGGGGAGTAT
GGTCGCAAGGCCGAAACTTAAA-GGAATTGACGGAAGGGCACCACCAGGAGTGGAGCCTG
CGGCCTAATTTGACTCAACACGGG-GAACCTCACCAGGTCCGGACCCCGGCAAGATTGAC
AGGT-TCACACGACACAGCCCTTT-CTCGATCC-GGTGGGGGGTGG-TGC--ATGGCC-G
TTCGTG-GTTCG---TGGAGC-GATCTGTCTGGTTCATTC-CGGTAAC-GGGCGA--GGC
CCCGGCCGGCT-TACTGGA--------G--------------------------------
-----CGGGGC--TCCCCGACGG-------------------------------------
--------------------------------------GCGCCCGACG------------
------------------------------------------------------------
------------------------------------------------------------
-------G---CT-----------------------------------------------
--CCTCTTAGCGGGACG-GGCGGCGG------GAAGCCGCA-CGAAGTCGGGGCAAGAAC
AGGTCCGTGATGCCCTTAGAAGTCCTGGGCCGCACGCGCGCTACACTGACGAAGGCAGCG
CGCCCACTCTG---------------------------------CCCAGTCCGAGAGGA-
---CTCGGGAACCG-CTCAACCTTCG-----------------TTCGTGCT-GGGGACTG
GGGACTGCAACTGT-CCCCACGAACGAGGAATTCCTCGTAGGCGCGAGTCATCAGC-TCG
CGTCGATTACGTCCCTGTCCTTTGTACACACCGCCCGTCGCTACATCCGATCGAGCGATC
-GAGCGAGGTTTTCGGACCG--------GGCCCGGGAAGCGGGAAGAGC-CCATCTCCGA
ACCGGCGCGGGGCGCGAGCCTCGT-CACG-AGCGCCGGAGTGTGGAGTGTGGGGACCGGG
CCTC-TGGCCCCACCCCGGTTGGCGACGCCGCCAAATCCCA-------------------
------------------------AGCCCGCGCGCAAGTCC-C-CTCGAACGGGGC----
-CACGGCCCGAAGAGGGTGCCAGGCCCGTAGGCGCGGCG-GCGGCGGAGCCTCGGGGGT-
------CCCGGAGAGTCGGGTTGCTTGGGAGTGCAGCCCCAAGTGGGTGGTAAACTCCAC
CCAAGGCTAAACAC-GACCGCGAGACCGATAGCGAACAAGTACCGCGAGGGAAAGTTGAA
AAGAACTTTGGAGAGAGAGTTCAAGA-GGGCGTGAAACCGCTCGGGTGA-AAAACGGGTG
GAACC-TCGAAGGTCG--ACGGGGG-AGT--CAG----GCCC---TCGGCCCCGGGTGCC
GCGTCGTGGTTTTTCGGATGG--------C-TCCCGGTGTCAAA-----CCGGCCTGTCC
TC--TTCCTTTTTCCCCTCGGGGAG--GGAGG----AGGGGGGT----AGCAGGCTCCGG
GACTGCCT--CCGGCCCCGCGGTTCTCCGGTTTTTTTGGTCCGGG-----GAG-------
---TCCGCACTTCCCCC----G-GTAGGACG-CCGCCTCCGGTTGCTTCA--TTTCAAAT
GGGAGGCC--TACGGCCCGGGTCGCTAGCAGGGTCCCTGGTTGTCCCGGCGCCCGGTGTC
CCGGCCTCCCGGCGACC-----GATAAAAGA----------GATTTTAATGAT--TC--G
GCGGGCACACGCTCGGAGCAAACGCCGCGTTTTTCCGGT-CCGGCGCTACGGTCCCCCGC
GCGGGCGGGCAGGGTCCTCTAATCGTGCGGAGCCGTCGCGAGACGACC---CGCC--GGA
GGCCCGGC------CGTCGGCCCGGCGGAGGA-GTCGGCCG---GCCGGCGCCGAGCAGA
CCCCGAGATGAG-------AGAGGGCGGCGAGC-------ATGTTCGGCGG-TCCACCCG
CCCCGTCTTGAAACACGG-GCCAAGGAGTCTAACA-CGTGC---GCGAGTCCTCGGGTTT
T-----------------------AAACTAA----CTAAACCCGGA-GGCGGAGCGAAAG
CGAAGGCCT--------CGCAACCAAAGCG---GGCCGAGGGG-----AGATCCGGAAGG
CCGATGCCAGTGGGCCACGCGGCCGTCGGGGAGCCCGCTCCCCGCGCCGTCAGCCCGGTG
TTCAAAACC---------------------------------------------------
---TGCCGACCGGCGCATCCTCGGGGCGTGCCGAACCC-GGCAGAGG---------GTCG
G--GGCGCACCC-AGAGCGCACGCGTCGGGACCCGAAAGATGGTGATCTATGCCTGGCCA
GGACGAAGCCGGGGAAAACTC-GGTGGAGGTCCGCAGCGGTTCTGACGTGCAAATCGATC
GTCGGAGCTGGGTATAGGGGCGAAAGACCAA-ACGAACCATCTAGTAGCTGGTTCCCTCC
GAA--GTTTCCCTCAGGATAGCTGGCGCTCGC----------------------------
---------------CGG--AACGGAGTCTCATCCGGT--------------------AA
AGCGACTGATTGGAGG-------------------------------AACCCGGGT----
---------------------------------------------------------CGC
TGGGACCTGGACCTACTCTCAAACTTTGAATGG-GTGAGAAGCCGG---------GCAAG
-----------------------------------------CCCGA--------------
GACGG-------------------TCGTAGCCCGAGC-----------------------
------------------------------------------------------------
---------------------------------------------ACTGACTGGATC---
------------------------------------------------------------
CGAGCGCCCAGTGGGCCAC-TTTTGGTAAGCAGAACTGGCGCTGTGGGATGAACCAAACG
CC-GGGTTAAGGCGCCCGAATCGCCG-CTCATG--GGATCCCATGAAAGGCG-TCGGCGG
CTAAAGACAGCAGGACGGTGGCCATGGAAGTCGGCATCCGCCAAGGAGTGTGTAACGACT
CACCTGCC-GAAGCCACCGGCCCTGAAAATGGATGGCGCTGAAGCGGCGTGCCCATACCC
-GGCCGTCG---TGGCAGAGCATGCCCGGC--AAAAAAGCCTGGGAAAAAATGGGGGTAT
CCGTTTTTTATTTTTCTGAATTTGTATTTGTTGGGTTTTTA-AAAGAGTCCCTCCCCTTT
TCACACGTTAGGTTTTAAAACACAGGC---CAATTTAAGCCGCGACGAGTAGGAGGG--C
GCGGCGGTG-GCGCAGAAGGGT-CCGGGCGCGAG----CCCGCCTGGAGCCGCCGCCGGT
GCAGATCTTGGTGG-TAGTAGCAAA-GAATCCGGCGAG-ATCCCGGAGGACCGATGTGG-
AGTAGGGTTTCGTGGCGCCGGCAATCGGCC-ACGAGTGAGTCGATCCTAAGCCCGGAGAC
AATTCCGGTCAG----------CGGAGGGTGTCCC--------GC---------------
----------------------TTTTTTTGAAATAAAAGG-ACGAGTGA--GCCC-----
------------------------------------------------------------
----------------------------------------------CTCCTC-----GAC
GGGCGAAAGGGAAGCCGG------------------------------------------
-------------------------TGCAGATTCCGGCACCCGGTCGCGG----------
-GCGCG--------GCCCGAAAGA-----GGCCCTCTCC---------------------
--------------------------------------------------GGAGGA----
--------------CCTACGG-------------GGC-----------------------
------GACCCAAGGAGA--------------------------CTCGGCGAC-------
-----GT----------------------------CGCCGCGGC----------------
-----------CGCCGGGAAGAGTTGTCTTTTCTGCCTGAGCC-TCGAACTCCCTG-AAA
GGCCGTCGCCGCGCGCAAGGGACGACGT------------------GGCGAA-GAGCGCC
CCG-CATGGCCGTTGGCGCCGGGGCGTCCGGCGGGCCGCGGCGGCCCGTGAAAAGCCGAG
CGAGG-GCGACG----AGGAGCGTCGCGCCGGTCCGTACCGAATTTCCGCAGCAGGTCTC
CGAAGTGCGCAGCCTCTGGTCGATGGAGCAATGTAGGTAAGGGAAGTCGGCAAA-CTGGA
TCCGTAACTT---CGGGAGAAGGATTGGCTCTGAGGGTCGCGGCG-GTCGGGCGCGGG--
--GC-TTG----------------------------------------------------
------------------------------------------------------------
------------------------------------------------------------
------------------AAGCGGGAGCTGTCC---------------------------
----------------------------------GGAAGGCTGGCCTCA-----------
------------------------------------------------------------
---------------------------------------------GG------GTGG---
----------A-GCCGGAAGGGCGCCTGCGGGTCCCCG-----TGCTAGTCGACCGAGG-
----------------------------------------------------------GC
CCTGTTTTCATCCCCTTTCCCTCATTCCC-------------------------------
-----GTCTCCCTTCCCCCCCTCCTCCGGG----------------------------G-
-GGTGGGAGTTGGGGGTGGGTCTTTGGGAGGGGTG-TGAGGGGCCC--------------
--------C------GTCATGGCCGGA-CGTCGACCGCCACGAGGCGACCGCG-TC----
AGAACTGGCACAGACCGAGGGAATCCGACTGTTTAATCGAAACATAGCCTCGCGA-GGGC
CCCGGA-GGGTGTTGACGCGAGGTGATTTCTGCCCAGTGCTCTGAATGTCAAGGTGAAGA
AATTCGGGGAAGCGCGGGTAAACGGCGGGAGTAACTATGACTCTCTTAAGGTAGCCAAAT
GCCTCGTCGCCTAATTAGCGACGCGCATGAATGGATTAACGAGATTCCCG-CTGTCCCTA
TCTACTGTCTAGCGAACCCACACCCAAGGGCACGGGCTTGGGCAAA-TCGGCGGGGAAAG
AAGACCCTGTTGAGCTTGACTCTAGTCTGGCGC-GCGGGGAGTCGCGG-GGGGCGTAGCG
TAGGTGGGAGGCGGGACATCGGGGAACGTCGCATTTACCCGTCCGCCGGCCCTCTCCTCG
TCTTCGGGCGAGGGGAACGGTCGCGCGGCGCGGGGGTGCGCGCCCGCCCCGTCGCC--GT
TGAAACACCACCACCCCCGC-TGTCTCCTCGCTCACCCGGTCGAGCGGGCAAC-------
------------------GGCCGGCCCCCTCGCCTTTCCGAGAGGGGGGCTGTGGGGC--
------------------------------------------------------------
--------------------------CGGCGGCGT-CGAGCGGTCCAAGGA---------
----------------------------------------ACGAACCCCCGTCGTCCGGC
GTCATCGGTGTCGCTCGGGAGGTCGCGTGGCGCCCCGGGGTGTCGGGGGGGTTGG-----
-GTCGGGGGGGTTCGCCCTTCCCTATCTTTTCCCCTTCGTTCCCCTCGGG--------GT
CCGCCGCGTTGCCGAACGGCGCTCCGTAGCCGCG-ACCGGGTCCGACCCGAGCCGGGGAA
GAGCGTCAGGCGGGGAGTTTGACTGGGGCGGTACATCCGTCAAAAGGTAACGCGGGTGTC
CCAAGGTC-GGCTCCGGAGGGACGGAAACCCTCCGTGGAGCAGAAGGGCAAAAGCCGGCC
TGCCCCCGGGCGTCGGCAGCGCTCGGGGCC-----GCGAGAG----CGCGG-CCT-AG--
-CGA--TCCTTTCCGTCCCCC----------GAGTTTGGGGCG-AGAGGTGTCGGAAAAG
TTACCAC-AGGGATAACTGGCTTGTGGCGGCCAAGCGTTCGTAGCGACGTCGCTTTTTGA
TCCTTCGATGTCGGCTCTT--CCTATCATGGCGAAGCAGAATTCGC-CGAGCGTTGGATT
GTTCACCCACCAACAGGG-AACGTGAG-CTGGGTTTAG-ACCGT-CGTGAGACAGGTTAG
TTTTACCCTACCGATG--------------------------------------------
-----GCCGGTCGTTGCGACGGT----------AGGCTCGCCTAGTACGAGAGGAACC-G
CGGGCCCGGGCATTTGGTTT-GGCGCCCGGCCGATCGGCCGAGGGCGC
>Archaeognatha Lepismachilis y-signata
------------------AGTGCAAGCCG----AGCTAAGGTGAAACCGCGAACGGCTCA
TTATATCAGTTATGGTTCATTGGGCCGAGCGAATGA------TACTTGG--ACAACTGTG
GCAATTCTAGAGCTAATACATGCAAACAGAGC-TCCGACCCTTG----------------
---ACGGTGAG---------AGCGCTTTTATTAGACCAAGA----CCAAAC---------
------------------------------------GGGCTCT-----------------
------------------------------------------------------------
--------------------------------------CGGGCCCGTCCC----------
----CT------------TGGT-------GAC----------------------------
----------TCTGAATAACTTTGTGCCGA-TCGCACGGTCCT----AGCACCGGCGACA
AACCTTTCAAATGTCTGACTTATCAACTGACGATGGCAGGCTCTGCGCCTGCCATGGTCG
TCACGGGTGACGGGGAATCAGGGTTCGATTCCGGAGAGGGAGCCTGAGAAACGGCTACCA
CATCCAAGGAAGGCAGCAGGCGCGCAAATTACCCACTCCCGGCACGGGGAGGTAGTGACG
AAAAATAACAA-TACGGGACTCATCC--GAGGCCCCGTGATTGGAATGAGTACAC--TTT
AAATCCTTTAG----CGAGTACCTATTGGAGGGAAAGTCTGGTGCCAGCAGCTGCGGTAA
TT-CCAGCTCCAATAGCGTATACTTGA-GTTGCTGCGGTTAAAAAGCTCGTAGTTGGACT
TGGGTCG---------------------CGGCCAGTCG----------GTTCACTTGCC-
------------GGTGTACACTGACTGGTCCC------GCGGACGTCCTGCCGGTGTG--
------------------------------------------------------------
------------------------------------------------------------
------------------------------------------------------------
------------------------------------------------------------
------TCCC------------------------------CTGGTGCTCTTCACTG-AGT
GTCT------------------------------CGGGTGGCCGG---------------
---------CGC-GTTCAC------------TTTGA------------------------
----ACAAATTAGAGTGCTTAAA-------------------GCAGGCGGCT--------
--------------------------------CGCC--TGAATAC---------C--GG-
------TGCAT-----------------GGAA-TGATGGAAGAGGACCT-CGGTTCTAT-
------------------------------------------------------------
------------------------------------------------------------
----------------------------------------------------TCTGTTGG
CCTCC----GGA-ACTTGAGGTAATGATGAGCGGGGACGG-ACGGGGGCATTCGTACTGC
GACGTTAGAGGTGAAATTCTTGGATCGTCGCAAGACGAACCAGAGCAAAAGCATTTGCC-
AAGAATGTCCCCGT-CAATC-AAGAACGAAAGTTAGAGGTTCGAAGGCGATCAGATACCG
CCCTAGTTCTAACCATAAACGATGCCAGCCAGGTATCCGCCGGAGTTACTTGGAT-----
GACTCGGCGGGCAGCTT---CC--GGGAAACCAAAG-CTTTTGGGTTCCGGGGGAAGTAT
GGTTGCAAAGCTGAAACTTAAA-GGAATTGACGGAAGGGAACCACCAGGAGTGGAGCCTG
CGGCTTAATTTGACTCAACACGGG-GAACCTCACCAGGCCAGGACACTGGTATGATTGAC
AGAT--------TGAGAGCTCTCT-CTTGATTC-AGTGGGTGGTGG-TGC--ATGGCC-G
TTCTTA-GTTAG--GTGGAGC-GATTTGTCTGGTTAATTC-CGTTAAC-GAGCGA--GAC
TCCGGCCTGCT-AACTAGA-----------------------------------------
-------CGTCGGATCTCATAGA-------------------------------------
----------------------------------------GTCCGGCG------------
------------------------------------------------------------
------------------------------------------------------------
-----------CC-----------------------------------------------
-TCTTCTTAGAGGGACA-GGCGGCGT------CCAGCCGCA-CGAGAGTG-AGCGATAAC
AGGTCTGTGATGCCCTTAGATGTCCTGGGCCGCACGCGCGCTACACTGAAGGAGACAGCG
TGTGTTC------------------------------------CCCCTGCCCGAGAGGG-
---CCGGGTAACCCGCTGAACCTCC------------------TTCGTGCT-AGGGATTG
GGGATTGCAATTGTTTCCCATGAACGAGGAATTCCCAGTAAGCGCGGGTCATGAGC-TCG
CGTTGATTACGTCCCTGCCCTTTGTACACACCGCCCGTCGCTACTACCGATTGAACGATT
-TAGTGAGGCCTTCGGACTGGGGG----CACCGGGGAAAAGGGAAAAGC-CCAGCACCGA
ATCTC-----GCATCCCGT------GAGG-GGTGCGACGAAATGTGGTGTTTGGGAGGGT
CA----------CTTCC------CTCGGTGCGC-GG------------------------
----------------------------CGAGTCCAAGTCC-CTCTTGAACGGGGCCACG
G-----CCCAGAGAGGGTGCCAGGCCCGTAGGACGCCGACTGTACCGCGCCCA-GGGATG
-GCCTCTCCTCAGAGTCGGGTTCTTTGAAAGTAGAGCCCTAAGCGGGTGGTAAACTCCAT
CTAAGGCTAAATAC-GACCACGAGACCGATAGCGAACAAGTACCGTGAGGGAAAGTTGAA
AAGAACTTTGAAGAGAGAGTTCAAGAAGTACGTGAAACCGTTCAGGGGT--AA-CGAGTG
GAGCC-TCAAAGTTCG--AACGGGTGGATTCAGT----C----CCGAGGGCTTTCTCG-G
CCTGCGCCTTGGGCCGCTCGA--------TCCGT--CT---------------CTCTCGG
GAGGCGGGCGG-GCCCA---T----------------------------------GCGTG
CGGTG-----CCTGGTCCCTGGGGCCGCACTTC-CCCCTAGTAGGACGCCGCG------A
CCGACTGGGGAGCGGTCCAC---GGGACGCC-GGCAGGTCGGCGCGC--------AGCCC
TTAAA----------CCCG-----GCGGCGCGCCACCCCGGCGCC---------TCGGCC
GCACCCCGGTCGTATAATCCGAGGGGAAACC----------CCGCGCTTCAC--------
-------GGCGCGCGTTGCTC----------CCCGGG-----------GGTA--------
-----AGACCC-----------CGGTGC---------GTGGCTTTCGCAGG---------
----------------------------------------G---GACTTAA---------
----AAGACCCCG-------GTCAGCGGCGCTC-------TTTGTTGG-CGGCCCACTCG
ACCCGTCTTGAAACACGG-ACCAAGGAGTCTAACA-TGTGC---GCGAGTCATTGAGTGT
G-----------------------ACC----------AAACTCAGA-GGCGCAATGAAAG
TGAAGGTTC--------GCTGCAGGACGAA-----CCGAGGGG-----AGATCCGCGCC-
----CCTCTCAAAGGGG-------------------------------------------
GCCGGC------------------------------------------------------
--------------GCATCCCCGGGGCGCCTCGTCCG---CACTGC----------GCGG
-GAGGCGCACCA-AGAGCGCACACGTTGGGACCCGAAAGATGGTGAACTATGCCTGGCCA
GGGCGAAGCCAGGGGAAACCCTGGTGGAGGTCCGTAGCGATTCTGACGTGCAAATCGATC
GTCGGAGCTGGGTATAGGGGCGAAAGACTAA-TCGAACTATCTAGTAGCTGGTTCCCTCC
GAA--GTTTCCCTCAGGATAGCTGGTGCTCGAGGGTC-----------------------
--------------TTAACTGAAGGAGTCTCATCCGGT--------------------AA
AGCGAATGATTAGAGG-------------------------------CCTTGGGGC----
---------------------------------------------------------CGA
AACGACCTCAACCTATTCTCAAACTTTAAATGG-GTGAGA--------------AGCCCG
-----------------------------------------GCTTG--------------
CTTGAC-------------------TGAAGCCGGC-GCCTCACTGA--------------
------------------------------------------------------------
---------------------------------------------------TG-------
------------------------------------------------------TGGATC
TGAGTGCCCAGTGGGCCAC-TTTTGGTAAGCAGAACTGGCGCTGTGGGATGAACCAAACG
CC-GGGTTAGAGCGCCTAAGTGGACG-CCCATTCT-GATACCATTGAAAGGCGTAGGTCG
CTTAAGACAGCAGGACGGTGGCCATGGAAGTCGGAATCCGCTAAGGAGTGTGTAACAACT
CACCTGCC-GAAGCAACCAGCCCTGAAAATGGATGGCGCCCGAACGTCCCGCTCATACCC
-GGCCGCCGG---GGCAGTGGCGGCA----------------------------------
----------------------------------CTCTCTCCCTCTCGGGGGGGGGAGTG
T-------------------------------CTCGAGGCCCCGGTGAGTAGGAGGGG-C
GCGGCGGCGTGCGTAGAAGGGTC-TGGGCGCGAG----CCCGCCTGGAGCCGTCGCCGGC
GCAGATCTTGGTGG-TAGTAGCAAA-TACTCCAGAGAG-GCCCTGGAGGGCTGATGCGG-
AGAAGGGTTTCGTGTGAACAGCCGTTGCAC-ACGAGTCAGTCGACCCTAAGCCGCAAGAG
AAGTCTTG-GCC----------ACTGGCGGGGAGTC------------------------
--------------------------TATATAGCGA----GAT-----------------
------------------------------------------------------------
-------------------------------------------------CCCCGGGCTAA
CGGCGAAAGGGAATCCGG------------------------------------------
-------------------------TACCCATTCCGGAACCCGGCCGCGG----------
-------------AACCGAAGTCC------ACGAGCCCTC--------------------
------------------------------------------------------------
-----------GGGTTCGACAG------------GGT-----------------------
------AACCTGACATAA--------------------------CCCGGAGAC-------
-----GC----------------------------CGTCGGGAC----------------
-----------ACTCGGGAAGAGTTATCTTTTCTGCATGAGCGTCCGAGA-CCCTG-GAA
TCCTCTCGCAGGGAGATAGGGTTCTGGA-------------------CGCGAAGAGCACC
GCA-CTTGCGG--CGGTGTCCGGGTCGT--------CCCGACGGACCTTGAAAATCCGGG
AGAGGGCTACGTG----GAGGTCTCGCGCCGGCTCGTACCCA-TATCCGCAGCAGGTCTC
CAAGGTGAAGAGCCTCTAGTCGATAGACTAATGTAGGTAAGGGAAGTCGGCAAG-CCTGA
TCCGTAACTT---CGGGACAAGGATTGGCTCTGAGAGTCGGGGCG--GTCGGGCTTGG--
---TTGAG----------------------------------------------------
------------------------------------------------------------
------------------------------------------------------------
------------------AAGCGGGC-GTGCG----------------------------
--------------------------------TCGA-GCGGCGG-CCTG-----------
------------------------------------------------------------
---------------------------------------------GGCGAGAC-------
----------------------TTCGTG------------T------CGAGCCCGGTCC-
----------------------------------------------------------CG
C-CCTTGGCCCCCCGCGGACA-CTTCCT--------------------------------
-----------TGCTGCGAGG---------------------------------------
----CCTTGGGGTTCAACGCGTC--------CTCCCTCGCGGGGGAC-------------
----------GCGCG-CCCCTCGGTCCTCTTCGGCCGCCACCCAACGGCTG-ACTC----
AGAACTGGCACGGACAGCGGGAATCCGACTGTCTAATTAAAACAAAGCATTGCGAGGGCC
CTCGCG--GGTGCTGACGCAATGTGATTTCTGCCCAGTGCTCTGAATGTCAAAGTGAAGA
AATTCAAGCAAGCGCGGGTTAACGGCGGGAGTAACTATGACTCTCTTAAGGTAGCCAAAT
GCCTCGTCATCTAATTAGTGACGCGCATGAATGGATTAACGAGATTCCCA-CTGTCCCTA
TCTACTATCTAGCGAAACCACAGCCAAGGGAACGGGCTTGGGAATA-TCAGCGGGGAAAG
AAGACCCTGTTGAGTTTGACTCTAGTCTGGCACTGTGAGGAGACATGA-GAGGCGTAGAA
TAAGTGGGAGGCCCGGA----------------------------------CCTCGCTCG
CGGGG---------------------------------------ACCGCGGCCGGC--CG
TGAAATACCACTACTCTCAT-AGTCTCATCACTTACCCGGTGAGGCGGAGGGC-------
------------------GCCCTCTCCCGT--------------------CGCGGCGG--
------------------------------------------------------------
--------------------------GG--GCGGT-CTTCTGGAGCTAAGG---------
------------------------------------------------------------
-----CGGGCCG------------------CGCCC-------------------------
---------------T------CGGGCGCGCCGCC-------------------------
--------------------------------------------GATCCGATCCGGGGAC
AC-TGCCAGGTGGGGAGTTTGTCTGGGGCGGAACATCTGTCAAAGAATAACGCAGGTGTC
CTAAGGCC-AGCTCGGCGAGGACAGAAACCTCGCGTGGAGCAGAAGGGCAAATGCTGGCT
TGATCCCGGTGTTCAGTACGCACAGGGACT-----GCGAAAG----CACGG-CCT-AT--
-CGA--TCCTTTTGGCTTGGA----------GAGTTTCCAGCG-AGAGGTGTCAGAAAAA
TTACCAC-AGGGATAACTGGCTTGTGGCGGCCAAGCGTTCATAGCGACGTCGCTTTTTGA
TCCTTCGATGTCGGCTCTT--CCTATCATTGCGAAGCAAGATTCGC-CAAGCGTTGGATT
GTTCACCCATCAAAAGGG-AACGTGAG-CTGGGTTTAG-ACCGT-CGTGAGACAGGTTAG
TTTTACCCTACTGATGACT-----------------------------------------
--------GGTCGTTGCGACAGA----------AACCCTGCGCAGTACGAGAGGAACC-G
CAGGTTCGGACATTTGGTTCGCGCACTCGGCCGATCGGCCGGTGGTGC
>Archaeognatha Machilinae sp. NKU-009
----------------------------------------GTGAAACCGCGAATGGCTCA
TTAAATCAGTTATGGTTCCTTAGATCGTACTTTCC-------TACTTGG--ATAACTGTG
GTAATTCTAGAGCTAATACATGCA-ACCGAGC-TCCGACCTT------------------
---GCGGAAAG---------AGCGCTTTTATTAGATCAAGA----CCAATC---------
------------------------------------GGGCCTT-----------------
------------------------------------------------------------
--------------------------------------CGGGTCCGTCCA----------
----CT------------TGGT-------GAC----------------------------
----------TCTGAATAACTTTGGGCTGA-TCGCACGGTCTC-----GCACCGGCGACG
TATCTTTCAAATGTCTGCCTTATCAACTGTCGATGGTAGGTTCTGCGCCTACCATGGTCG
TAACGGGTAACGGGGAATCAGGGTTCGATTCCGGAGAGGGAGCCTGAGAAACGGCTACCA
CATCCAAGGAAGGCAGCAGGCGCGCAAATTACCCACTCCCGGCACGGGGAGGTAGTGACG
AAAAATAACAA-TACGGGACTCATCC--GAGGCCCCGTAATTGGAATGAGTACAC--TTT
AAATCCTTTAA----CGAGTATCTATTGGAGGGCAAGTCTGGTGCCAGCAGCCGCGGTAA
TT-CCAGCTCCAATAGCGTATATTAAA-GTTGTTGCGGTTAAAAAGCTCGTAGTTGGACT
TGGGTCG---------------------CGGGCAGTCG----------GTTCACTTGCC-
----------------------GGTGT-ATACTGACTGGTCCGGACGTCCT-GCCGGT--
------------------------------------------------------------
------------------------------------------------------------
------------------------------------------------------------
------------------------------------------------------------
------TTGT----------------------------CCTTGATTCTCTTCACTG-AGT
GTCT------------------------------TGGGTGGCCGG---------------
---------CAC-GTTTAC------------TTTGA------------------------
----ACAAATTAGAGTGCTCAAA-------------------GCAGGCAGTT--------
--------------------------------CGCC--TGAATAC---------T--GG-
------TGCAT-----------------GGAA-TAATGGAATAGGACCT-CGGTTCTAT-
------------------------------------------------------------
------------------------------------------------------------
----------------------------------------------------TTTGTTGG
TTTTC----GGA-ACTTGAGGTAATGATTAATAGAGACGG-ACGGGGGCATTCGTATTGC
GACGTTAGAGGTGAAATTCTTGGATCGTCGCAAGACGAACTAGTGCGAAAGCATTTGCC-
AAGAATGTTTTCAT-TAATC-AAGAACGAAAGTTAGAGGTTCGAAGGCGATCAGATACCG
CCCTAGTTCTAACCATAAACGATGCCAGCCAGCGATCCGCCGAAGTTCCTTGGAT-----
GACTCGGCGGGCAGCTT---CC--GGGAAACCAAAG-CTTTTGGGTTCCGGGGGAAGTAT
GGTTGCAAAGCTGAAACTTAAA-GGAATTGACGGAAGGGCACCACCAGGAGTGGAGCCTG
CGGCTTAATTTGACTCAACACGGG-AAACCTCACCAGGCCCGGACACTGGAAGGATTGAC
AGAT--------TGAGAGCTCTTT-CTTGATTC-AGTGGGTGGTGG-TGC--ATGGCC-G
TTCTTA-GTTGG---TGGAGC-GATTTGTCTGGTTAATTC-CGATAAC-GAACGA--GAC
TCTGGCCTGCT-AACTAGA-----------------------------------------
-------CGTCGGATCTCATC---------------------------------------
--------------------------------------GAGTCCGACGT-----------
------------------------------------------------------------
------------------------------------------------------------
------------------------------------------------------------
-TCTTCTTAGAGGGACA-GGCGGCGT------CTAGCCGCA-CGAGATTG-AGCAATAAC
AGGTCTGTGATGCCCTTAGATGTTCTGGGCCGCACGCGCGCTACACTGAAGGAATCAGCG
TGTGCC--------------------------------------CCCTGTCCGAGAGGA-
---CCGGGTAACCCGCTGAACCTCC------------------TTCGTGCT-AGGGATTG
GGGATTGCAATTATTTCCCATGAACGAGGAATTCCCAGTAAGCGCGAGTCATAAGC-TCG
CGTTGATTACGTCCCTGCCCTTTGTACACACCGCCCGTCGCTACTACCGATTGAATGATT
-TAGTGAGGCCTTCAGACTG------------GGG------------GC-CCAGCACCGA
ATCTC-----GTACCGTG---------CA-GGTGCCGAGAAATGTGGTGTTTGGGAGGGT
CA----------CTTCC------TAAGGTGCGC-GG------------------------
----------------------------TGAGTCCAAGTCC-CTCTTGAACGGGGCCACG
G-----CCCAGAGAAGGTGCCAGGCCTGTGCGACC---ACTG--TCTTGCCCGTAGGATG
-GCCTCTCCTTAGAGTCGGGTTCTTTGAAAGTAGAGCCCTAAGTGGGTGGTAAACTCCAT
CTAAGGCTAAATAT-GACCACGAGACCGATAGCGAACAAGTACCGTGAGGGAAAGTTGAA
AAGAACTTTGAAGAGAGAGTTCAATA-GTACGTGAAACCGTTCAGGGGT--AAACGAGTG
GAACC-TAAAAGTTCG--AACGGGGGGATTCAGG----C----CCGAGGGAT--GTTG-G
TCCGCGCCGACCGGCCA--GA--------TTCGT--------------------CTCCG-
-------ACGG-ACTCGGTCG----------------------------------GTGCG
-GGTG-----CCGATTCTCTGGGACCGCACTTCTCCCCTAGTAGGACGCCGCG------A
CCGATTGGAGAGCGATCTAC---GGCCCGGA-CGGGAGCCTGTTCCT---------TTGC
GCAAG-----------CCG----AGGGGCAGACCG--CCGGTGTC---------CCGGTC
GCACTCCGATCGTATGAGCTGTGGGGACAAC----------CCGCGCTTCGG--------
-------CGCGCCCGGCCCGTGGCAAA----CGCGGA-----------GGTACC-GCCGG
TTGTCGGACTC-GTGCCGGCGCCAGCGCCCTCTCGTTGTTGGCTGCGATGGT--------
-------------------------------------CTCG---GGCTTTAGGGG-----
----ACGACCCCG-------GTCTGCGGCGCTC-------TTGATTGG-TGGTCCACTCG
ACCCGTCTTGAAACACGG-ACCAAGGAGTCTAACA-TGTGC---GCGAGTCATTGAGTGT
G-----------------------ACT----------AAACTTAAA-GGCGTAATGAAAG
TGAAGGTTT--------G-CATTGGTCGAA-----CCGAGGGG-----AGATCCGGTC--
------CCGTTTACGGG-------------------------------------------
GCCGGC------------------------------------------------------
--------------GCATCCCCGGGGCGTCTCGTCCG---CTTC------------GCGG
TGAGGCGCACCT-AGAGCGTACACGTTGGGACCCGAAAGATGGTGAACTATGCCTGGCCA
GGACGAAGCCAGGGGAAACCCTGGTGGAGGTCCGTAGCGATTCTGACGTGCAAATCGATC
GTCGGAGCTGGGTATAGGGGCGAAAGACTAA-TCGAACCATCTAGTAGCTGGTTCCCTCC
GAA--GTTTCCCTCAGGATAGCTGGTGCTCGAGGG-------------------------
----------------AACTGA----GTCTCATCCGGT--------------------AA
AGCGAATGATTAGAGG-------------------------------CCTTGGGGC----
---------------------------------------------------------CGA
AACGACCTCAACCTATTCTCAAACTTTAAATGG-GTGAGA--------------AGTCCG
-----------------------------------------GCTTG--------------
CTTGAG-------------------TGAAGCCAGG-ACTTTAA-----------------
------------------------------------------------------------
------------------------------------------------------------
-------------------------------------------------------GGATC
TGAGCATCCAGTGGGCCAC-TTTTGGTAAGCAGAACTGGCGCTGTGGGATGAACCAAACG
CC-GGGTTAAAGCGCCCGAATCGACG-CTCATGA--GATCCCAT-GAAAGGTGTTGGTTG
CTTAAGACAGCAGGACGGTGGCCATGGAAGTCGGAATCCGCTAAGGAGTGTGTAACAACT
CACCTGCC-GAAGCAACTAGCCCTGAAAATGGATGGCGCTGAAGCGTCGTGCTCATACCC
-GGCCGCCGG---GGCAATGGCGACG----------------------------------
----------------------------------CCCT--C-------------GTGGCG
T-------------------------------CTTGAGGCCCCGGTGAGTAGGAGGGT-C
GCAGCGGTGTGCGCAGAAGGGTC-TGGGCGTGAG----CCTGCCTGGAGCCGCCGCTGGT
GCAGATCTTGGTGG-TAGTAGCAAA-TACTCCAGCGAG-GCCCTGGAGGACTGATGTGG-
AGAAGGGTTTCGTGTGAACAGCCGTTGCAC-ACGAGTCAGTCGATCCTAAGCCACAAGAG
AAATCTTA-GCC----------ATTGAGGGGCTGTTGA----------------------
-------------------------GTAAGTGATGA--AAGATGGCA-------------
------------------------------------------------------------
------------------------------------------------CCCCCAGGCTTT
-GGCGAAAGGGAATCCGG------------------------------------------
-------------------------TTCCTATTCCGGAACCCGGCTGCGG----------
-------------AACCGCTCTT-------ACGGGCCCTC--------------------
------------------------------------------------------------
-----------GGGTTCGACAG------------GGT-----------------------
------AACCTAAAAGGA--------------------------CCCGGAGAC-------
-----GC----------------------------CGTCGGGAG----------------
-----------CCCCGGGAAGAGTTTTCTTTTCTGCATGAGCGTCCGAGT-CCCTG-GAA
TCCTCTCGCAGGGAGATAGGGTTTTGGA-------------------CGCGAAGAGCACC
GCA-TTTGCGG--CGGTGTCCGGGGAGT--------CCCGACGGACCTTGAAAATCCGGG
TGAGGGCTACGTG----GAGGTCTCGCGCCGGCTCGTACCCA-TATCCGCAGCAGGTCTC
CAAGGTGAAGAGCCTCTAGTCGATAGAATAATGTAGGTAAGGGAAGTCGGCAAA-TCGGA
TCCGTAACTT---CGGGATAAGGATTGGCTCTGAGGGTCGGGGCG--GTCGGGCTTGG--
---TTGAG----------------------------------------------------
------------------------------------------------------------
------------------------------------------------------------
------------------AAACGGAT-G-GTG----------------------------
--------------------------------TCGACGCGTCGGGCCTG-----------
------------------------------------------------------------
---------------------------------------------GGCGAGAT-------
----------------------TTCG-G------------T------CGAGCTCGGTCC-
----------------------------------------------------------CG
TACCTTGGCCCTCCGCGGAC--CTTCCT--------------------------------
-----------TGCTGCGAGG---------------------------------------
----TC--GGG-T---------------------GTTTGCG-------------------
-----------------CGCCCGCTCCTCTTCGGCCGCCAATCAACGACCG-ACTC----
AGAACTGGCACGGACCGGGGGAATCCGACTGTCTAATTAAAACAAAGCATTGCGATGGCC
CTAGCG--GGTGTTGACGCAATGTGATTTCTGCCCAGTGCTCTGAATGTCAACGTGAAGA
AATTCAAGCAAGCGCGGGTAAACGGCGGGAGTAACTATGACTCTCTTAAGGTAGCCAAAT
GTCTCGTCATCTAATTAGTGACGCGCATGAATGGATTAACGAGATTCCCA-CTGTCCCTA
TCTACTATCTAGCGAAACCACAGCCAAGGGAACGGGCTTGGAAAAA-TTAGCGGGGAAAG
AAGACCCTGTTGAGCTTGACTCTAGTCTGGCATTGTAAGGAGACATGA-GAGGTGTAGAA
TAAGTGGGAGGCCT-------------------------------------CCC------
-------------------------------------------------GGCCGAC--GG
TGAAATACCACTACTTTCAT-TGTTTCTTTACTTACTCGGTGAGGCGGAGGGC-------
------------------GTCCGTTCCCA---------------------CGCGGTTC--
------------------------------------------------------------
--------------------------AG--ACGGT-CTTCTGGAGCCAAGG---------
------------------------------------------------------------
-----CGGG----------------------GACC-------------------------
---------------T------TCGCGGCCCCGTC-------------------------
--------------------------------------------GATCCGATCCGAGGAC
AC-CGCCAGGCGGGGAGTTTGACTGGGGCGGTACATCTGTCAAAGAATAACGCAGGTGTC
CTAAGGCC-AGCTCGGCGAGGACAGAAACCTCGCGTAGAGTAAAAGGGCAAAAGCTGGCT
TGATCCCGATGTTCAGTACGCATAGGGACT-----GCGAAAG----CACGG-CCT-AT--
-CGA--TCCTTTTGGCTTGGA----------GAGTTTCCAGCA-AGAGGTGTCAGAAAAG
TTACCAC-AGGGATAACTGGCTTGTGGCGGCCAAGCGTTCATAGCGACGTCGCTTTTTGA
TCCTTCGATGTCGGCTCTT--CCTATCATTGCGAAGCAGAATTCGC-CAAGCGTTGGATT
GTTCACCCACCAATAGGG-AACGTGAG-CTGGGTTTAG-ACCGT-CGTGAGACAGGTTAG
TTTTACCCTACTGATGACT-----------------------------------------
--------GGTCGTTGCGATAGT----------AATCCTGCTCAGTACGAGAGGAACC-G
CAGGTTCGGACATTTGGTTCACGCACTCGGCCGATCGGCCGGTGGTGC
>Archaeognatha Petrobiinae
------------------------------------CTAAGGTGAACCGCGAATGGCTCA
TTAAATCAGTTATGGTTCCTTAGATCGTACTCTCA-------TACTTGG--ATAACTGTG
GTAATTCTAGAGCTAATACATGCA-ACAGAGC-TCCGACCTC------------------
---ACGGAAAG---------AGCGCTTTTATTAGATCAAGA----CCAATC---------
------------------------------------GGGCCTC-----------------
------------------------------------------------------------
--------------------------------------CGGGTCCGTCCA----------
----CT------------TGGT-------GAC----------------------------
----------TCTGAATAACTTTTGGCTGA-TCGCACGGTCTC-----GCACCGGCGACG
CATCTTTCAAATGTCTGCCTTATCAACTGTCGATGGTAGGTTCTGCGCCTACCATGGTCG
TAACGGGTAACGGGGAATCAGGGTTCGATTCCGGAGAGGGAGCCTGAGAAACGGCTACCA
CATCCAAGGAAGGCAGCAGGCGCGCAAATTACCCACTCCCGGCACGGGGAGGTAGTGACG
AAAAATAACAA-TACGGGACTCATCC--GAGGCCCCGTAATTGGAATGAGAACAC--TTT
AAATCCTTTAT----CAAGTACCCATTGGAGGGCAAGTCTGGTGCCAGCAGCCGCGGTAA
TT-CCAGCTCCAATAGCGTATATTAAA-GTTGTTGCGGTTAAAAAGCTCGTAGTTGGACT
TGGGTCT---------------------CGGGCAGTCG----------GTTCACTTGCC-
----------------------GGTGTTACACTGACTGGTCCGGACGTCCT-GCCAGT--
------------------------------------------------------------
------------------------------------------------------------
------------------------------------------------------------
------------------------------------------------------------
------TCGT----------------------------CCTCGGTGCTCTTCACTG-AGT
GTCT------------------------------TGGGTGGCTGG---------------
---------CAC-GTTTAC------------TTTGA------------------------
----ACAAATTAGAGTGCTTAAA-------------------GCAGGCAGTT--------
--------------------------------CGCC--TGAATAC---------C--GG-
------TGCAT-----------------GGAA-TAATGAAATAGGACCT-CGGTTCTAT-
------------------------------------------------------------
------------------------------------------------------------
----------------------------------------------------TCTGTTGG
TTTTC----GGA-ACTTGAGGTAATGACTAAGAGAGACGG-ACGGGGGCATTCGTATTGC
GACGTTAGAGGTGAAATTCTTGGATCGTCGCAAGACGAACTAGTGCGAAAGCATTTGCC-
AAGAATGTTTTCAT-TAATC-AAGAACGAAAGTTAGAGGTTCGAAGGCGATCAGATACCG
CCCTAGTTCTAACCATAAACGATGCCAGCCAGCGATCCGCCGAAGTTCCTTGGAT-----
GACTCGGCGGGCAGCTT---CC--GGGAAACCAAAG-CTTTTGGGTTCCGGGGGAAGTAT
GGTTGCAAAGCTGAAACTTAAA-GGAATTGACGGAAGGGCACCACCAGGAGTGGAGCCTG
CGGCTTAATTTGACTCAACACGGG-AAACCTCACCAGGCCAGGACACTGGAAGGATTGAC
AGAT--------TGAGAGCTCTTT-CTTGATTC-AGTGGGTGGTGG-TGC--ATGGCC-G
TTCTTA-GTTGG---TGGAGC-GATTTGTCTGGTTAATTC-CGATAAC-GAACGA--GAC
TCTGGCCTGCT-AACTAGA-----------------------------------------
-------CGTCGGATCTCTACAC-------------------------------------
--------------------------------------GAGTCCGACGG-----------
------------------------------------------------------------
------------------------------------------------------------
------------------------------------------------------------
-TCTTCTTAGAGGGACA-GGCGGCGT------CTAGCCGCA-CGAGATTG-AGCAATAAC
AGGTCTGTGATGCCCTTAGATGTTCTGGGCCGCACGCGCGCTACACTGAAGGAATCAGCG
TGTGCC--------------------------------------CCCTGTCCGAGAGGA-
---CCGGGTAACCCGCTGAACCTCC------------------TTCGTGCT-AGGGATTG
GGGATTGCAATTATTTCCCATGAACGAGGAATTCCCAGTAAGCGCGTGTCATAAGC-ACG
CGTTGATTACGTCCCTGCCCTTTGTACACACCGCCCGTCGCTACTACCGATTGAATGGTT
-TAGTGAGGCCTTCAGACCG------------AGGGAAAAGGGAAAAGC-CCAGCACCGA
ATCTC-----GTGCCCAC---------GA-GGCACAGAGAAATGTGGTGTTTGGGAGGGT
CA----------CTTCC------CAAGGCGCGC-GG------------------------
----------------------------CGAGTCCAAGTCC-CTCTTGAACGGGGCCACG
G-----CCCAGAGAAGGTGCCAGGCCCGTGCGACC---GCCGAACCTCGCCCTTGGGATG
-GCCTCTCCTTAGAGTCGGGTTCTTTGAAAGTAGAGCCCTAAGTGGGTGGTAAACTCCAT
CTAAGGCTAAATAC-GACCACGAGACCGATAGCGAACAAGTACCGTGAGGGAAAGTTGAA
AAGAACTTTGAAGAGAGAGTTCAAGA-GTACGTGAAACCGTTCAGGGGT--AAACGAGTG
GAGCC-TAAAAGTTCG--AACGGGGGGACTCAGG----C----CCGAGGGG---ACCG-G
CCCGTGCGAGTCGACTTTCGA--------TCCGTAAAC---------------CCTTCAC
GGGGGGCATGG-ACGCGGCTC----------------------------------GCGCG
TGGCG-----CCGACTCCCTGGGACTGCACTTCTCCCCTTGTAGGACGTCGCG------A
CCGATTGGAGAGCGATCTAA---GGCCCGGGGTGGGAGCCTGTTCTCGGA-----ACGGC
GGGAGACTCGTCTCCTCCGCGACGGGGGCAGACCCT-CCGGTGAC---------CCGGTC
GCACTCCGATCGTGTGAGCTGTGGGGACAAC----------CCGCGCTTCGG--------
-------CGCGCCCGGCCCGTGGCAAG----CGCGGA-----------GGTACCCGCCGA
CCGTCGGACTCTGTGCCGGCGTCGGCGCCCTCTCGTTGTTGGCCTCGAGTGT--------
-------------------------------------CTCG---GGCTTCAGGGG-----
----AAGACCCCG-------GTCTGCGGCGCTC-------TTGATTGG-CGGTCCACTCG
ACCCGTCTTGAAACACGG-ACCAAGGAGTCTAACA-TGTGC---GCGAGTCACTGAGTGT
G-----------------------ACC----------AAACTCAAA-GGCGAAATGAAAG
TGAAAGTTC--------GATGCTGGTCGAA-----CCGAGGGG-----AGATCCGGCTT-
----AGCCGTCCGCGGC-------------------------------------------
-CCGGC------------------------------------------------------
--------------GCATCCCCGGGGCGTCTCGTCCG---CATCAC----------GCGG
TGAGGCGCACCA-AGAGCGTACACGTTGGGACCCGAAAGATGGTGAACTATGCCTGGCCA
GGACGAAGCCAGGGGAAACCCTGGTGGAGGTCCGTAGCGATTCTGACGTGCAAATCGATC
GTCGGAGCTGGGTATAGGGGCGAAAGACTAA-TCGAACCATCTAGTAGCTGGTTCCCTCC
GAA--GTTTCCCTCAGGATAGCTGGTGCTCGAGGG-------------------------
----------------AACCGA----GTCTCATCTGGT--------------------AA
AGCGAATGATTAGAGG-------------------------------CCTTGGGGC----
---------------------------------------------------------CGA
AACGACCTCAACCTATTCTCAAACTTTAAATGG-GTGAGA--------------AGTCCG
-----------------------------------------GCTTG--------------
CTTGAG-------------------TGAAGCCAGGGACTTTGAAAA--------------
------------------------------------------------------------
---------------------------------------------------AGAGACGAG
------------------------------------------------------AGGATC
TGAGTATCCAGTGGGCCAC-TTTTGGTAAGCAGAACTGGCGCTGTGGGATGAACCAAACG
CC-GGGTTAAAGCGCCCGAGTCGACG-CTCATGA--GATCCCAT-GAAAGGTGTTGGTTG
CTTAAGACAGCAGGACGGTGGCCATGGAAGTCGGAATCCGCTAAGGAGTGTGTAACAACT
CACCTGCC-GAAGCAACTAGCCCTGAAAATGGATGGCGCTGAAGCGTCGCGCTCATACCC
-GGCCGCCGG---GGCAATGGCGACG----------------------------------
----------------------------------TCCTTTC-------------GTGGCG
T-------------------------------CTTGAGGCCCCGGTGAGTAGGAGGGG-C
GCAGCGGCGAGCGCAGAAGGGTC-TGGGCGCGAG----CCTGCCTGGAGCCGCCGCTGGC
GCAGATCTTGGTGG-TAGTAGCAAA-TACTCCAGCGAG-GCCCTGGAGGACTGATGTGG-
AGAAGGGTTTCGTGTGAACAGCCGTTGCAC-ACGAGTCAGTCGATCCTAAGCCTCAAGAG
AAATCTTA-GCC----------ATTGAGAGGGCTATGA----------------------
-------------------------ATAAACAATCAGTAAAATGACAAAGACC-------
------------------------------------------------------------
--------------------------------------------ATAACCCCTGAGCTAA
-GGCGAAAGGGAATCCGG------------------------------------------
-------------------------TTCCTATTCCGGAACCCGGCTGCGG----------
-------------AACCGATGCC-------ACGGGCCCTC--------------------
------------------------------------------------------------
-----------GGGTTCGACAC------------GGT-----------------------
------AACGTGAATGAT--------------------------CCCGGAGAC-------
-----GC----------------------------CGTCGGGAG----------------
-----------CCCCAGGAAGAGTTTTCTTTTCTGCATGAGCCTCCGAGG-CCCTG-GAA
TCCTCTCGCAGGGAGATAGGGTCATGGA-------------------GGCGAAGAGCACC
GCA-TTTGCGG--CGGTGTCTGGGGAGT--------CCCGGCGGACCTTGAAAATCCGGG
GGAGGGCTACGTG----GAGGTCTCGCGCCGGCTCGTACCCA-TATCCGCAGCAGGTCTC
CAAGGTCAAGAGCCTCTAGTCGATAGAATAATGTAGGTAAGGGAAGTCGGCAAA-TCGGA
TCCGTAACTT---CGGGATAAGGATTGGCTCTGAGGGTCGGGGCG--GTCGGGCTTGG--
---TTGAG----------------------------------------------------
------------------------------------------------------------
------------------------------------------------------------
------------------AAACGGAC-G-GTG----------------------------
--------------------------------TCGACGCGTCGGGCCTG-----------
------------------------------------------------------------
---------------------------------------------GGCGAGAC-------
----------------------TTCG-G------------T------CGAGCTCGGTCC-
----------------------------------------------------------CG
TACCTTGGCCCTCCGCGGAC--CTTCCT--------------------------------
-----------TGCTGCGAGG---------------------------------------
----TC--GGGGT---------------------CCTCGCG-------------------
-----------------ACCCCGCTCCTCTTCGGCCGCCAATCAACGACCA-ACTC----
AGAACTGGCACGGACCGGGGGAATCCGACTGTCTAATTAAAACAAAGCATTGCGATGGCC
CTAGCG--GGTGTTGACGCAATGTGATTTCTGCCCAGTGCTCTGAATGTCAACGTGAAGA
AATTCAAGCAAGCGCGGGTAAACGGCGGGAGTAACTATGACTCTCTTAAGGTAGCCAAAT
GCCTCGTCATCTAATTAGTGACGCGCATGAATGGATTAACGAGATTCCCA-CTGTCCCTA
TCTACTATCTAGCGAAACCACAGCCAAGGGAACGGGCTTGGGAAAA-TTAGCGGGGAAAG
AAGACCCTGTTGAGCTTGACTCTAGTCTGACATTGTAAGGAGACATGA-GAGGTGTAGAA
TAAGTGGGAGGTCT-------------------------------------CCTCGTTGG
-------------------------------------------------GGCCGAC--GG
TGAAATACCACTACTTTCAT-CGTTTCTTTACTTACTCGGTGAGGCGGAGGGC-------
------------------GTCCGTTCCCA---------------------CGCGGTTC--
------------------------------------------------------------
--------------------------GG--ACGGT-CTTCTGGAGACAAGG---------
------------------------------------------------------------
-----CGGG----------------------GACC-------------------------
---------------T------TCGCGGCCCCGTC-------------------------
--------------------------------------------GATCCGATCCGAGGAC
AC-CGTCAGGCGGGGAGTTTGACTGGGGCGGTACATCTGTCAAAGAATAACGCAGGTGTC
CTAAGGCC-AGCTCGGCGAGGACAGAAACCTCGCGTGGAGCAAAAGGGCAAAAGCTGGCT
TGATCCCGATGTTCAGTACGCATAGGGACT-----GCGAAAG----CACGG-CCT-AT--
-CGA--TCCTTTTGGCTTGGA----------GAGTTTCCAGCA-AGAGGTGTCAGAAAAG
TTACCAC-AGGGATAACTGGCTTGTGGCGGCCAAGCGTTCATAGCGACGTCGCTTTTTGA
TCCTTCGATGTCGGCTCTT--CCTATCATTGCGAAGCAGAATTCGC-CAAGCGTTGGATT
GTTCACCCACTAATAGGG-AACGTGAG-CTGGGTTTAG-ACCGT-CGTGAGACAGGTTAG
TTTTACCCTACTGATGACT-----------------------------------------
--------GGTCGTTGCGATAGT----------AATCCTGCTCAGTACGAGAGGAACC-G
CAGGTTCGGACATTTGGTTCACGCACTCGGCCGATCGGCCGGTGGTGC
>Zygentoma Lepismatidae sp. NKU-008
T-AAGCCATGCATGTCTCAGTGCAAGCCAA-AACAAG---GTGAAACCGCGAATGGCTCA
TTAAATCAGTTATGGTTCCTTAGATC-GTACCAAT-C----TTACATGG--ATAACTGTG
GTAATTCTAGAGCTAATACATGCCAATTGAAC-CCCGACCAGAA----------------
------------ATGGAAGGGGTGCTTTTATTAGATCAAAA----CCAAT----------
------------------------------------CGGTCGGCT--------TGTCCGT
C-----------------------------------------------------------
--------------------------------------------CGTTGC----------
----CT------------TGGT-------GAC----------------------------
----------TCTGAATAACTTTGGGCTGA-TCGCACGGTCTT---CGT-ACCGGCGACG
CATCTTTCAAATGTCTGCCTTATCAACTGTCGATGGTAGGTTCTGCGCCTACCATGGTTG
TTACGGGTAACGGGGAATCAGGGTTCGATTCCGGAGAGGGAGCCTGAGAAACGGCTACCA
CATCCAAGGAAGGCAGCAGGCGCGCAAATTACCCACTCCCGGCACGGGGAGGTAGTGACG
AAAAATAACGA-TACGGGACTCAT--CCGAGGCCCCGTAATCGGAATGAATACAC--TTT
AAATCCTTTAA----TGAGAATCTATTGAAGGGCAAGTCTGGTGCCAGCAGCCGCGGTAA
TT-CCAGCTTCAATAGCGTATATTAAA-GTTGTTGCGGTTAAAAAGCTCGTAGTTGGATC
T--------------------------GGGTCTCGGACG-----GTCGGTTCGCCGCC--
----------------CGGCGTTTAACTGACCGGTCC-----GGACGTCCTGCCGGT---
------------------------------------------------------------
------------------------------------------------------------
------------------------------------------------------------
------------------------------------------------------------
-------------------------------TTTCCTTCCTCGGTGCTCTTCATTG-AGT
GTCT-----------------------------TGGTGGG-CCGG---------------
---------CAC-GTTTAC------------TTTGA------------------------
----ACAAATTAGAGTGCTCAAA-------------------GCAGGCCGT--GT-----
--------------------------------CGCC--TGAATGT---------TCGG--
------TGCAT-----------------GGAA-TAATGAAATAGGACCT-CGGTTCTATT
TT----------------------------------------------------------
------------------------------------------------------------
-------------------------------------------------------GTTGG
TTCTCGG--AA---CTCGAGGTAATGATTAATAGGGACAGAC-GGGGGCATTAGTATTGC
GACGTTAGAGGTGAAATTCTTGGATCGTCGCAAGACTAACCGGTGCGAAAGCATTTGCC-
AAGAATGTTTTCAT-TAATC-AAGAACAAAAGTTAGAGGTTCGAAGGCGATCAGATACCG
CCCTAGTTCTAACCATAAACGATGCCAGCCAGCGATCCG-CCGAAGTTCCTC-CAAT---
GACTCGGCGGGCAGCTT---CC--GGGAAACCAAAG-CTTTTGGGTTCCGGGGGAAGTAT
GGTTGCAAAGCTGAAACTTA-AAGGAATTGACGGAAGGGCACCACCAGGAGTGGAGCCTG
CGGCTTAATTTGACTCAACACGGG-AAACCTCACCAGGCCCAGACACTGGAAGGATTGAC
AGAT--------TGAGAGCTCTTT-CTTGATTC-AGTGGGTGGTGG-TGC--ATGGCC-G
TTCTTA-GTTCG---TGGGGT-GACCTGTCTGGTTAATTC-CGATAAC-GAACGA--GAC
TCTAGCCTGCT-AACTAGGCGTT-------------------------------------
--------GGA-------------------------------------------------
------------------------------------ATCTTTC-AT--------------
------------------------------------------------------------
------------------------------------------------------------
-------GCTTCCAACG--------------------------------------TACAT
GTCTTCTTAGAGGGACA-GGCTGCT------TCTAGTAGCA-CGAGATTG-AGCAATAAC
AGGTCTGTGATGCCCTTAGATGTTCTGGGCCGCACGCGCGCTACACTGAAGGAATCAGCG
TGTCTT--------------------------------------CCCTGTCCGAAAGGA-
---CCGGGTAACCCGCTGAACCTCC------------------TTCGTGCT-AGGGATTG
GGGCTTGCAATTGTGTCCCATGAACGAGGAATTCCCAGTAAGCGCGAGTCATCAGC-TCG
CGCTGATTACGTCCCTGCCCTTTGTACACACCGCCCGTCGCTACTACCGATTGAATGATT
-TAGTGAGGCCTTCGGACTGA---------TACCCGACCAGGGAAAAGC-CCAGCACCGA
ATCTC-----GCAGTCTG------TGCCG-GCTGTTGAGAAATGTGGTGTTAGGGAGGGT
CGA--------TTCTCC------CGAGTTCTTGGGG------------------------
----------------------------TGAGTCTAAGTCT-CTCTTGAATGGAGCCACG
G-----CCCAGAGAGGGTGCCAGGCCCGTGAGACC-------GTCTCAGTTCTCGGGAAG
-ACCTCTCCTCAGAGTCGGGTTGCTTGAAAGTGCAGCCCTAAGTGGGTGGTAAACTCTAC
CTAAGGCTAAATAT-TCCCACGAGACCGATAGCGAACAAGTACCGTGAGGGAAAGTTGAA
AAGAACTTTGAAGAGAGAGTTCAAGA-GTACGTGAAACCGTTCGGGGGT--AAGCGGATG
GAACC-TGAAAACCCA--AATAGGAGATTC---------AGGGAGCAAGCTTACGGCCTT
CCATTCAGGTTGATCTTTGGT--------CCATTTGGACGAAGG-----ACACTTGGGTG
GGGATGGGCTGTTTGGGAGCG-------------------------------------CC
CGCACTTC--TCGTCTTTGGGACGTCACGACTCGTTGGGTGCCGGTCTACGG-----CCC
GAGGTGGAGCTTGTCTGGGTCC-CCGTTACCCTTACAAACCCCCGGTG------------
------TCCCGGCTGGC--GCTCGACGGTATAA-------------------TATACGGA
GTGTGCC----------------------CA----------CCTTTTTA-----------
------AGGCGTTCAGACCTATGCAAGTGCTTGGATT-----------GTGTTAGGTGAC
GGACATAGTCCGGCCCTGAC-------CTGTCTGCACTGTTGGTGTAGTGTTCCTTGAA-
-----------------------------------CAGG-G---GCTATCTCT-------
-----------------CCTGTCAGTGGCGTTA-------CTGTTTGAGTGGTCCATCCG
ACCCGTCTTGAAACACGG-ACCAAGGAGTCTAACA-TGTGC---GCGAGTCCTAGGGTTA
C-----------------------TACT---------AAACCTAAA-GGCGTAATGAAAG
TAAAGATCC--------CTTGTTTAGGGAT------TGAGGGA-----AGATGGAGGAAC
CTTTA-TTGGTT--TTC---------------------------------AGTCTCGAAG
CTCCGCTAA---------------------------------------------------
---GAGGCACTCCCGCATTCCCGGGGCGTCTCGTTCTC-ATTGCGA------------GA
TGAGGCGCACCT-AGAGCGTACACGTTGGGACCCGAAAGATGGTGAACTATGCCCGGCCA
GGACGAAGCCAGGGGAAACCCTGGTGGAGGTCCGTAGCGATTCTGACGTGCAAATCGATC
GTCGGAGCTAGGTATAGGGGCGAAAGACTAA-TCGAACCATCTAGTAGCTGGTTCCCTCC
GAA--GTTTCCCTCAGGATAGCTGGTGCTCATTAA-------------------------
-------------ATC-TCTTAACGAGTCTCATCCGGT--------------------AA
AGCGAATGATTAGAGG-------------------------------CCTTGGGGC----
---------------------------------------------------------CGA
AACGACCTCAACCTATTCTCAAACTTTAAATGG-GTGAGA--------------AACTCT
-----------------------------------------GCTTG--------------
CTTAACA---------------CAGTGAA-------------------------------
------------------------------------------------------------
-------------------------------------------------GCAGAGTGTAG
TTT---------------------------------------------------TGGATT
GGAGTACCTAGTGGGCCAC-TTTTGGTAAGCAGAACTGGCGCTGTGGGATGAACCAAACG
CC-GGGTTAAGGCGCCTAAATCAAAG-CTTATT-TGGAACCCATGAAA-GGTGTTGGTTG
CTTAAGACAGCAGGACGATGGCCATGGAAGTCGGAATCCGCTAAGGAGTGTGTAACAACT
CACCTGCC-GAAGCAACTAGCCCTGAAAATGGATGGCGCTCAAGCTTTGTGCCTATACCC
-GGCCGTCAC---TGCAGTTGAGGCT----------------------------------
----------------------------GCTTCGGCACCGA-------------------
---------------------------------ATGAAGCAGTGACGAGTAGGAGGGT-C
GCGGCGGTGTGCGCAGAAGGGTC-TGGGCGTGAG----CCTGCCTGGAGCCGCCGTCGGT
GCAGATCTTGGTGG-TAGTAGCAAA-TACTCAAGCGAG-GACCTTGAGGACTGATGTGG-
AGAAGGGTTTCGTGTGAACAGCCGTTGCAC-ACGAGTCAGTCGATCCTAAGCCCTAGGAT
AACTCTGAAACG----------GATTGCGGGGACACCCTTGTTAA---------------
----------------------AGACCACTGAAAACTGGCACGGAGCCAGCCGCTCTG--
------------------------------------------------------------
----------CCGTATCGCGGGGCTAGGTGGCCGTAGTCTGGCAAACCACCCTATCCTTT
GGGCGAAAGGGAATCTGG------------------------------------------
-------------------------TTCCTATTCCAGAACCGGGCAGCGGAAC-------
CGTAT---------TACCCGGGCCCTCACAAGGGGTTC----------------------
------------------------------------------------------------
-------------GTCAG----------------GGT-----------------------
------AACCTAACAGGA--------------------------CTCGGAGAC-------
-----GC----------------------------CGTCGGGAG----------------
-----------CTCTGGGAAGAGTTTTCTTTTCTGTATGAGCGTTCGTGTTCCC-TGGAA
TCATCTCGCATGGAGATAGGGAAAGGAA-------------------CGCGAAGAGCACC
GCA-GTTGCAG--CGGTGTCCAGAGAGT--------CCCGATGGACCTTGAAAATCCGAG
AGAGGGCCACGTG----GAGGTGTCGCGCCCGCTCGTACCCA-TATCCGCAGCAGGTCTC
CAAGGTGAAGAGCCTCTAGTCGATAGAATAATGTAGGTAAGGGAAGTCGGCAAA-TCCGA
TCCGTAACTT---CGGGATAAGGATTGGCTCTGAGGATCGGGGCT-GGTCGGGCTTGG--
---TCGGG----------------------------------------------------
------------------------------------------------------------
------------------------------------------------------------
------------------AAGTGGGTTGTTCG----------------------------
--------------------------------CTGACGTGCCGGGCCTG-----------
------------------------------------------------------------
---------------------------------------------GGCGAGGTGACG---
----------GTCGAGAAGTGGTTTCGGCTGCTTTTCGTTCCTTAACCGAGTTCGGTCC-
----------------------------------------------------------CG
TGCCTTGGCCTCCCACGGATCTTCCTTGC-------------------------------
-----TGCGAGTGCGCTGGGCCTC------------------------------------
------------------------------------------------------------
---------------GGCCTGCGCGTCTCTTCGGCCGCCATTCAACGATCA-ACTT----
AGAACTGGCACGGACCGGGGGAATCCGACTGTCTAATTAAAACAAAGCATTGCGATGGCC
CCAAAG--GGTGTTGACGCAATGTGATTTCTGCCCAGTGCTCTGAATGTCAACGTGAAGA
AATTCAAGCAAGCGCGGGTAAACGGCGGGAGTAACTATGACTCTCTTAAGGTAGCCAAAT
GCCTCGTCATCTAATTAGTGACGCGCATGAATGGATTAACGAGATTCCCA-CTGTCCCTA
TCTACTATCTAGCGAAACCACAGCCAAGGGAACGGGCTTGGAAAAA-TTAGCGGGGAAAG
AAGACCCTGTTGAGCTTGACTCTAGTCTGGCACTGTAAGGAGACATGA-GAGGTGTAGCA
TAAGTGGGAGAC-----------------------------------------TCCTCTG
GGG------------------------------------------------TCGCC--GG
TGAAATACCACTACTTTCAT-CGTTTCTTTACTTACTCGGTTAGGCGGAGCGC-------
------------------GTGCGTCGTTCCTTGTGTTCG---------------------
------------------------------------------------------------
--------------------------GCGTACGGC-ATTCTTGAACCAAGT---------
------------------------------------------------------------
-CTGGCAAGCTCGTCTT---GCCGG-----------------------------------
------------------------------------------------------------
------------------------------------------ACGATCCGATCCGAGGAC
AC-TGCCAGGCCGGGAGTTTGACTGGGGCGGTACATCTGTCAAAGAATAACGCAGGTGTC
CTAAGGCC-AGCTCAGCGAGGACAGAAACCTCGCGTAGAGCAAAAGGGCAAAAGCTGGCT
TGATCCCGATGTCCAGTAAGCATAGGGACT-----GCGAAGG----CAAGG-CCT-AT--
-CGA--TCCTTTTGGCTTGGA----------GAGTTTCCAGCA-AGAGGTGTCAGAAAAG
TTACCAC-AGGGATAACTGGCTTGTGGCGGCCAAGCGTTCATAGCGACGTCGCTTTTTGA
TCCTTCGATGTCGGCTCTT--CCTATCATTGCGAAGCAGAATTCAC-CAAGCGTTGGATT
GTTCACCCACTAATAGGG-AACGTGAG-CTGGGTTTAG-ACCGT-CGTGAGACAGGTTAG
TTTTACCCTACTGATGCGC-----------------------------------------
--------TGTCGTTGCCATAGT----------AATCCTGCTCAGTACGAGAGGAACC-G
CAGGTTCGGACATTTGGTTCATGCACTCGGCCGAGCGGCCGGTGGTGC
>Zygentoma Ctenolepisma longicaudata
T-AAGCCATGCATGTCTCAGTGCAAACCAA-AACAAG---GTGAAACCGCGAATGGCTCA
TTAAATCAGTTATGGTTCCTTAGATC-GTACCAAT-C----TTACTTGG--ATAACTGTG
GTAATTCTAGAGCTAATACATGCTAATTGAAC-CCCGACCAGAA----------------
------------ATGGAAGGGGTGCTTTTATTAGATCAAAA----CCAAT----------
------------------------------------CGGTCGGCT--------TGTCCGT
C-----------------------------------------------------------
--------------------------------------------CGTTGC----------
----CT------------TGGT-------GAC----------------------------
----------TCTTAATAACTTTGTGCTGA-TCGCACGGTCTT---CGT-ACCGGCGACG
CATCTTTCAAATGTCTGCCTTATCAACTGTCGATGGTAGGTTCTGCGCCTACCATGGTTG
TTACGGGTAACGGGGAATCAGGGTTCGATTCCGGAGAGGGAGCCTGAGAAACGGCTACCA
CATCCAAGGAAGGCAGCAGGCGCGCAAATTACCCACTCCCGGCACGGGGAGGTAGTGACG
AAAAATAACGA-TACGGGACTCAT--CCGAGGCCCCGTAATCGGAATGAATACAC--TTT
AAATCCTTTAA----TAAGGATCTATTGAAGGGCAAGTCTGGTGCCAGCAGCCGCGGTAA
TT-CCAGCTTCAATAGCGTATATTAAA-GTTGTTGCGGTTAAAAAGCTCGTAGTTGGATC
T--------------------------GGGTCTCGGACGA----GTCGGTTCGCCGCC--
----------------CGGCGTTTAACTGACCGGTCC-----GGACGTCCTGCCGGT---
------------------------------------------------------------
------------------------------------------------------------
------------------------------------------------------------
------------------------------------------------------------
-------------------------------TTTCCTTCCTCGGTGCTCTTCATTG-AGT
GTCT-----------------------------TGGTGGG-CCGG---------------
---------AAC-GTTTAC------------TTTGA------------------------
----ACAAATTAGAGTGCTCAAA-------------------GCAGGCCGT--GT-----
--------------------------------CGCC--TGAATGC---------TCGG--
------TGCAT-----------------GGAA-TAATGGAATAGGACCT-CGGTTCTATT
TT----------------------------------------------------------
------------------------------------------------------------
-------------------------------------------------------GTTGG
TTCTCTG--GA---CTCGAGGTAATGATTAATAGGGACAGAC-GGGGGCATTAGTATTGC
GACGTTAGAGGTGAAATTCTTGGATCGTCGCAAGACTAACCGATGCGAAAGCATTTGCC-
AAGAATGTTTTCAT-TAATC-AAGAACAAAAGTTAGAGGTTCGAAGGCGATCAGATACCG
CCCTAGTTCTAACCATAAACGATGCCAGCCAGCGATCCG-CCGAAGTTCCTC-CAAT---
GACTCGGCGGGCAGCTT---CC--GGGAAACCAAAG-CTTTTGGGTTCCGGGGGAAGTAT
GGTTGCAAAGCTGAAACTTA-AAGGAATTGACGGAAGGGCACCACCAGGAGTGGAGCCTG
CGGCTTAATTTGACTCAACACGGG-AAACCTCACCAGGCCCGGACATTGGAAGGATTGAC
AGAT--------TGAGAGCTCTTT-CTTGATTC-AATGGGTGGTGG-TGC--ATGGCC-G
TTCTTA-GTTCG---TGGAGT-GATCTGTCTGGTTTATTC-CGATAAC-GAACGA--GAC
TCTAACCTACT-AACTAGGCGTT-------------------------------------
--------GGA-------------------------------------------------
------------------------------------ATCTTTC-AT--------------
------------------------------------------------------------
------------------------------------------------------------
-------GCTTCCAACG--------------------------------------TACAT
GTCTTCTTAGAGGGACA-GGCTGCT------TCTAGCAGCA-CGAGATTG-AGCAATAAC
AGGTCTGTGATGCCCTTAGATGTTCTGGGCCGCACGCGCGCTACACTGAAGGAATCAGCG
TGTCTT--------------------------------------CCCTGTCCGAAAGGA-
---CCGGGTAACCCGCTGAACCTCC------------------TTCGTGCT-AGGGATTG
GGGCTTGCAATTGTGTCCCATGAACGAGGAATTCCCAGTAAGCGCGAGTCATAAGC-TCG
CGCTGATTACGTCCCTGCCCTTTGTACACACCGCCCGTCGCTACTACCGATTGAATGATT
-TAGTGAGGCCTTCGGACTGCAT-------CACCCGAACAGGGAAAAGC-CCAGCACCGA
ATCTC-----GCAGTCTG------TGCCG-GCTGTTGAGAAATGTGGTGTTAGGGAGGGT
CGA--------TTCTCC------CGAGTTCT-GGGG------------------------
----------------------------TGAGTCTAAGTCT-CTCTTGAATGGAGCCACG
G-----CCCAGAGAGGGTGCCAGGCCCGTGAGACC-------GTCTCAGTTCTCGGGAAG
-ACCTCTCCTCAGAGTCGGGTTGCTTGAAAGTGCAGCCCTAAGTGGGTGGTAAACTCCAC
CTAAGGCTAAATAT-TCCCACGAGACCGATAGCGAACAAGTACCGTGAGGGAAAGTTGAA
AAGAACTTTGAAGAGAGAGTTCAAGA-GTACGTGAAACCGTTCGGGGGT--AAACGGATG
GAACT-TCAAA-CCTG--AATTAGAGATTC---------AGGGAGCAATCTTACAGCTTT
CTATTCAGGTTGATCTTTGGT--------CCATTTGGAGCAAGG-----ACGCTTGGGTA
GAGTTCGGCTGTTTGGGAGCG-------------------------------------CC
CGCATTTC--TCCCTTTTGGGACGTCATGACTCGTTAGGTGCCGGTCTATGGG----TCC
GAGGTGGAGCTTGCCTCTGTAA-AAATGG-----GTGAACCCTCGGT-------------
------TCCCGGCTGGC--GCCCGACGATATT--------------------TACATGGA
GTGAGCCA--------------------GCA----------TTTTTTAA-----------
------ATGCGTTCAGACCTACGCAAGTGGTGGGAAG-----------GTGTCAGTTTGC
GGA-GTTGTCTGCTTCTGTC-------CCAACCTCTCTGTTGGTGTAGTGTTCCTTGAA-
-----------------------------------CTTCTG---GCTATCT---------
-----------------CCTGTCAGTGGCGTTA-------TGA--TGAATGGCCCATCCG
ACCCGTCTTGAAACACGG-ACCAAGGAGTCTAACA-TGTGC---GCGAGTCATTGGGTCA
C-----------------------TACT---------AAACCTAAA-GGCGTAATGAAAG
TAAAGATCC--------CTTGTTTAGGGAT------TAAGGGA-----TGATGGAGTAAC
CTTTAACTGGTTCTTTT---------------------------------GGTCTCGAAG
CTC-GCTGA---------------------------------------------------
---GAGGCACTCTCGCAATCCCGGGGCGTCTCGTTCTC-ATTGCGA------------GA
TGAGGCGCACCT-TGAGCGTACATGTTGGGACCCGAAAGATGGTGAACTATGCCCGGCCA
GGACGAAGCCAGGGGAAACCCTGGTGGAGGTCCGTAGCGATTCTGACGTGCAAATCGATC
GTCGGAGCTAGGTATAGGGGCGAAAGACTAA-TCGAACCATCTAGTAGCTGGTTCCCTCC
GAA--GTTTCCCTCAGGATAGCTGGTGCTCATTAC-------------------------
-------------ATAATACAAACGAGTCTCATCCGGT--------------------AA
AGCGAATGATTAGAGG-------------------------------CCTTGGGGC----
---------------------------------------------------------CGA
AACGACCTCAACCTATTCTCAAACTTTAAATGG-GTGAGA--------------AACTCT
-----------------------------------------GCTTG--------------
CTTAAC-----------------GGTGAA-------------------------------
------------------------------------------------------------
-------------------------------------------------GCAGAGTACTT
GTT---------------------------------------------------TGGATT
GGAGTACCTAGTGGGCCAC-TTTTGGTAAGCAGAACTGGCGCTGTGGGATGAACCAAACG
CC-GGGTTAAGGCGCCTAAATTGGAG-CTCATT-AGGATACCATGAAA-GGTGTTGGTTG
CTTAAGACAGCAGGAGGATGGCCATGGAAGTCGGAATTCCCTAAGGAGTGTGTAACAACT
CACCTGCC-GAAGCAACTAGCCCTGAAAATGGATGGCGCTCTAGCTTCATGCCTATACCC
-GGCCGTCAC---TGTAGTAGAGGAT----------------------------------
----------------------------GCTTATGCACCGA-------------------
---------------------------------ATGAAGCAGTGATGAGTAGGAGGGC-C
GCGGCGGTGTGCGCAGAAGGGTC-TGGGCGTGAG----CCTGCCTGGAGCCGCCGTCGGT
GTAGATCTTGGTGG-TAGTAGCAAA-TACTCAAGCGAG-GGCCTTGAGGACTGATGTGG-
AGAAGGGTTTCGTGTGAACAGCCGTTGCAC-ACGAGTCAGTCGATCCTAAGCCCTAGGAT
AACTCTGAAACG----------GATTGCGGGGACACCCTTGTTAA---------------
----------------------AGCCCAGTGAG--------CGGAGTCTGCGGT------
------------------------------------------------------------
----------ACGTACCCAGAGCTTAACTGGCCGGAGTCTGGCATTCCACCCCATCCTTT
GGGCGAAAGGGAATCTGG------------------------------------------
-------------------------TTCCTATTCCAGAACCGGGCAGCGGAAC-------
CGTAT---------TACTCGGGCCCTCACAAGGGGTTC----------------------
------------------------------------------------------------
-------------GTCAG----------------GGT-----------------------
------AACCTAACAGGA--------------------------CCCGGAGAC-------
-----GC----------------------------CGTCGGGAG----------------
-----------CTCTGGGAAGAGTTTTCTTTTCTGTATGAGCGTTCGTGTTCCCCTGGAA
TCATCTCGCATGGAGATAGGGAAAGGAA-------------------CGCGAAGAGCACC
GCA-GTTGCAG--CGGTGTCCAGAGAGT--------CCCGATGGACCTTGAAAATCCGGG
AGAGGGCCACGTG----GAGGTGTCGCGCCCGCTCGTACCCA-TATCCGCAGCAGGTCTC
CAAGGTGAAGAGCCTCTAGTCGATAGATTAATGTAGGTAAGGGAAGTCGGCAAA-TTCGA
TCCGTAACTT---CGGGATAAGGATTGGCTCTGAGGATCGGGGCT-GGTCGGGCTTGG--
---TCGGG----------------------------------------------------
------------------------------------------------------------
------------------------------------------------------------
------------------AAGTGGGTTGTTCG----------------------------
--------------------------------CTGACGTGCCGGGCCTG-----------
------------------------------------------------------------
---------------------------------------------GGCGAGGTGACG---
----------GTCGAGAAGTGGTTTCGGCTGCTTTTCGTTCCTTAACCGAGTTCGGTCC-
----------------------------------------------------------CG
TGCCTTGGCCTCCCACGGATCTTCCTTGC-------------------------------
-----TGCGAGTGCGCTGGGCTTC------------------------------------
------------------------------------------------------------
---------------GGCCTGCGCATCTCTTCGGCCGCCATTTAACGTTCA-ACTC----
AGAACTGGCACGGACCGGGGGAATCCGACTGTCTAATTAAAACAAAGCATTGCGATGGCC
CTAACG--GGTGTTGACGCAATGTGATTTCTGCCCAGTGCTCTGAATGTCAACGTGAAGA
AATTCAAGCAAGCGCGGGTAAACGGCGGGAGTAACTATGACTCTCTTAAGGTAGCCAAAT
GCCTCGTCATCTAATTAGTGACGCGCATGAATGGATTAACGAGATTCCCA-CTGTCCCTA
TCTACTATCTAGCGAAACCACAGCCAAGGGAACGGGCTTGGAAAAA-TTAGCGGGGAAAG
AAGACCCTGTTGAGCTTGACTCTAGTCTGGCACTGTAAGGAGACATGA-GAGGTGTAGCA
TAAGTGGGAGAC-----------------------------------------TCCTCTG
GGG------------------------------------------------TCGCC--GG
TGAAATACCACTACTTTCAT-CGTTTCTTTACTTACTCGGTTAGGCGGAGCGC-------
------------------GTGCGTCGTTCTTCGTGTTCG---------------------
------------------------------------------------------------
--------------------------GCGTACGGT-CTTCTTGAACCAAGT---------
------------------------------------------------------------
-CTGGCAAGCTAGTCTTCTTGCCGG-----------------------------------
------------------------------------------------------------
------------------------------------------ACAATCCGATCCGAGGAC
AC-TGCCAGGCCGGGAGTTTGACTGGGGCGGTACATCTGTCAAAGAATAACGCAGGTGTC
CTAAGGCC-AGCTCAGCGAGGACAGAAACCTCGCGTAGAGCAAAAGGGCAAAAGCTGGCT
TGATCCCGATGTCCAGTAAGCATAGGGACT-----GCGAAAG----CAAGG-CCT-AT--
-CGA--TCCTTTTGGCTTGGA----------GAGTTTCCAGCA-AGAGGTGTCAGAAAAG
TTACCAC-AGGGATAACTGGCTTGTGGCGGCCAAGCGTTCATAGCGACGTCGCTTTTTGA
TCCTTCGATGTCGGCTCTT--TCTATCATTGGGAAGCAGAATTCCC-CAAGCGTTGGATT
GTTCACCCACTAATAGGG-AACGTGAG-CTGGGTTTAG-ACCGT-CGTGAGACAGGTTAG
TTTTACCCTACTGATGCGT-----------------------------------------
--------TTTCGTTGCCATAGT----------AATCCTGCTCAGTACGAGAGGAACC-G
CAGGTTCGGACATTTGGTTCATGCACTCGGCCGAGCGGCCGGTGGTGC
>Odonata Anisoptera
T-AAGCCATGCATGTCTCAGTACAAGCCGC-ATTAAG---GCGAAACCGCGAATGGCTCA
TTAAATCAGTTATGGTTCCTTAGATC-TTACACTT-T----TTACATGG--ATAACTGTG
GTAATTCTAGAGCTAATACATGAAACTAGTAC-CCCGACT--TT----------------
------------ACGGAAGGGGTGCTTTTATTAGAACAAAA----CCAAT----------
------------------------------------CGGTCGGCT--------TGTCCGT
C-----------------------------------------------------------
--------------------------------------------CGTTGC----------
----CT------------TGGT-------GAC----------------------------
----------TCTGAATAACTTTGGGCTGA-TCGCACGGTCCC---AGC-ACCGGCGACG
CATCTTTCAAATGTCTGCCTTATCAACTGTCGATGGTAGGTTCTGCGCCTACCATGGTTG
TAACGGGTGACGGGGAATCAGGGTTCGATTCCGGAGAGGGAGCCTGAGAAACGGCTACCA
CATCCAAGGAAGGCAGCAGGCGCGCAAATTACCCACTCCCGGCACGGGGAGGTAGTGACG
AAAAATAACGA-TACGGGACTCAT--CCGAGGCCCCGTAATCGGAATGAGAACAC--TTT
AAATCCTTTAA----CGAGGATCTATTGGAGGGCAAGTCTGGTGCCAGCAGCCGCGGTAA
TT-CCAGCTCCAATAGCGTATATTAAA-GTTGTTGCGGTTAAAAAGCTCGTAGTCGGAGG
T--------------------------GTGTCTCGGACG-----GTCGGTTCGCCGCTTG
---------------TCGGTGCTCAACTGGCCGGTCC-----GGACGTCCTGCCGGTGGG
G-----------------------------------------------------------
------------------------------------------------------------
---------------------------------------CTGTAAAAGGCTCCGT-----
------------------------------------------------------------
-------------------------------TATCCTTCTTTGGTCCTCTTCATTG-AGT
GCCT-----------------------------TGGTGGG-CCGG---------------
---------CAC-GTTTAC------------TTTGA------------------------
----ACAAATTAGAGTGCTCAAA-------------------GCAGGCCGTTGGT-----
--------------------------------CGCC--TGAATAC---------TGTG--
------TGCAT-----------------GGAA-TAATAGAATAGGACCT-CGGTTCCATT
TT----------------------------------------------------------
------------------------------------------------------------
-------------------------------------------------------GTTGG
TTTTCAG--AA---CTCGAGGTAATGATTAATAGGGACGGAC-GGGGGCATTCGTATTGC
GACGTTAGAGGTGAAATTCTTGGATCGTCGCAAGACGAACCGATGCGAAAGCATTTGCC-
AAGAACGTTTTCGT-TGATC-AAGAACGAAAGTTAGAGGTTCGAAGGCGATCAGATACCG
CCCTAGTTCTAACCATAAACGATGCCAGCTAGCCATCCG-CCGAAGTTCCTT-ATAT---
GACTCGGCGGGCAGCTT---CC--GGGAAACCAAAG-CTCTTGGGTTCCGGGGGAAGTAT
GGTTGCAAAGCTCAAACTTA-AAGGAATTGACGGAAGGGCACCACCAGGAGTGGAGCCTG
CGGCTTAATTTGACTCAACACGGG-AAACCTCACCAGGCCCAGACACCGGTAGGATTGAC
AGAA--------TAAGAGCTCTTT-CTTGATTC-GGTGGGTGGTGG-TGC--ATGGCC-G
TTCTTA-GTTGG---TGGAGC-GATTTGTCTGGTTAATTC-CGATAAC-GAACGA--GAC
TCTGGCCTGCT-AACTAGGCGTT-------------------------------------
--------GGA-------------------------------------------------
------------------------------------ATCTATT-AT--------------
------------------------------------------------------------
------------------------------------------------------------
-------GCTTCCAACG--------------------------------------TTACA
TTCTTCTTAGAGGGACA-GGCGGCT------CCTAGCCGCA-CGAGATTG-AGCAATAAC
AGGTCTGTGATGCCCTTAGATGTTCTGGGCCGCACGCGCGCTACACTGAAGGAATCAGCG
TGTCCT--------------------------------------CCCTGGCCGAAAGGC-
---CCGGGTAACCCGCTGAACCTCC------------------TTCGTGCT-AGGGATTG
GGGCTTGCAATTTTTTCCCATGAACGAGGAATTCCCAGTAAGCGCGAGTCATAAGC-TCG
CGTTGATTACGTCCCTGCCCTTTGTACACACCGCCCGTCGCTACTACCGATTGAATGATT
-TAGTGAGGCCTTCGGACTGG---------TACGCGAACAGGGAGGAATTCCAGCGCCGA
AGCTC-----GCGTCCCCT------ACGG-GGCGCCGAGCGCTGTGGCGTTTGGGAGCGC
CCG--------CTTTCC------CGGGAGGTGCCGG------------------------
----------------------------AGAGTCCAAGTCC-CTCTTGAATGGGGCCACG
G-----CCCAGAGAGGGTGCCAGGCCCGTGCGACC---TCCGCGCCCGCCCCCCGGGAGG
-GACGCTCCTCAGAGTCGGGTTGCTTGAGAGTGCAGCCCAAAGTCGGTGGTAAACTCCAC
CTAAGACTGAATAC-GGCCACGAGACCGATAGCGAACAAGTACCGTGAGGGAAAGTTGAA
AAGAACTTTGAAGAGAGAGTTCAAGA-GTACGTGAAACCGTCTGGGAGT--AAACGGGTG
GTTCC-CGAAAGGGCG--AAAGGGGAGATTCAGG----TTTCGCCGCGCGCCGGGCCGCG
CCCGAAGCAAGGGATGGCGTT--------CTCGCGGCCGGTGGG-----GTGACCCCCGG
TCCGGGAGCGCCACCCTTCGA----------------------------------G-GCG
CTGTTCGT--CCGGCGTCGGAGTGACGCACTTCTCCCCCGGTAGAACGTCGCG------A
TCCGTCGGTCGCCGGCCTA----AGGCCCCGGGTGGAGCCGTTGGCG-------------
GTTCGC-------CGCGAACGACCCCGGGGATCCCGGCCGGGTGC---------TCGACG
GCATGAAGAGAGGA----AGGAGTCGGCGCG----------CCTCTTTTGGT--------
------AGGCGTCCGCCCCTCCGCAAGCGCCCGCGGG-----------AGTCGGGGATCC
GGGCCCGGCCCGGTCTCC-TTCTTCAGCGGGGCTGTTTGCGACAA-GGAGGTG-------
-----------------------------------TGCTCG---GACGGCGCCGT-----
------TCCTCCG-------GTCTGCGACGCTT-------CAGCTTGGATGGCCTACCCG
ACCCGTCTTGAAACACGG-ACCAAGGAGTCTAACA-TGCGC---GCGAGTCGTTGGGTCG
G-----------------------ACACGCTCCGCT-AAACCCATA-GGCGCAATGAAAG
TGAAGGT-T--------TCCCTTTGCGGGA-----CCGAGGGA-----GGAAGGAGGCC-
----GTCGC-TCGCGGC---------------------------------------GGC-
-CTCCC------------------------------------------------------
--------------GCACTCCCGGGGCGTCTGATTCC--TCTTTCT----------GAGG
GAAGGCGCACCC-AGAGCGCACACGTTGGGACCCGAAAGATGGTGAACTATGCCTGGCCA
GGACGAAGTCAGGGGAAACCCTGATGGAGGTCCGTAGCGATTCTGACGTGCAAATCGATC
GTCGGAGCTGGGTATAGGGGCGAAAGACTAA-TCGAACCATCTAGTAGCTGGTTCCCTCC
GAA--GTTTCCCTCAGGATAGCTGGCTCTCGGAGT-------------------------
-------------------GGA----GTCTCATCCGGT--------------------AA
AGCGAATGATTAGAGG-------------------------------CCTTGGGGC----
---------------------------------------------------------CGA
AACGACCTCAACCTATTCTCAAACTTTAAATGG-GTGAGA--------------ACTCCG
-----------------------------------------GCTTG--------------
CTCGATACTCTT------------GTGAAGCCGGAGATGGGGCCTT--------------
------------------------------------------------------------
---------------------------------------------------CGGGCCCCG
------------------------------------------------------CGGATC
GGAGTGCCTAGTGGGCCAC-TTTTGGTAAGCAGAACTGGCGCTGTGGGATGAACCAAACG
AC-GGGTTAAGGCGCCCGAATCGACG-CTCATGG--GAAACCAT-GAAAGGTGTTGGTTG
CTTAAGACAGCAGGACGGTGGACATGGAAGTTGTAATCCGCTAAGGAGTGTGTAACAACT
CACCTGCC-GAAGCAACTAGCCCTGAAAATGGATGGCGCTGAAGCGTCGTGCCTATACCC
-GGCCGTCGC---GGCAGTGCGGGTC----------------------------------
----------------------------------CCTCGCCCGT---GGCGAGGGGTTCC
G-------------------------------TTTGACGCCGCGACGAGTAGGAGGGT-C
GCGGCGGTGKGCGCAGAAGGGTC-TGGGCTCGAG----CCTGCCTGGAGCCGCCGCCGGT
GCAGATCTTGGTGG-TAGTAGCAAA-TACTCCAGCGAG-GCCCTGGAGGACTGATGTGG-
AGAAGGGTTTCGTGTGAACAGCCGTTGCAC-ACGAGTCAGTCGATCCTAAGCCCTAGGAG
AAATCCGATGCA----------AACGGCGATGGGAA------------------------
---------------------------ACGCATTGACTCATTCAGAGAGAC---------
------------------------------------------------------------
--------------------------------------------AGAGACCCATTGATCG
-GGCGAAAGGGAATCCGG------------------------------------------
-------------------------TTCCTATTCCGGAACCCGGCAGCGG----------
-------------AACCGTTGTTT-----GTCGGGCCCTCGC------------------
------------------------------------------------------------
--------AAGGGGTTCGTCAG------------GGC-----------------------
------AACCTAAAAGGG--------------------------CCCGGAGAC-------
-----GC----------------------------CGTCGGGGG----------------
-----------CCCCGGAAAGAGTTTTCTTTTCTGCATGAGCGTTCGAGTTCCCTG-GAA
TCCTCTCGCAGGGAGATAGGGTTTGGAA-------------------CGCGAAGAGCACC
GCA-GTTGCGG--CGGTGCGCGGGAATT--------CCCGACGGACCTTGAAAATCCGGG
AGAGGGCCACGTG----GAGGTGTCGCGCCGGCTCGTACCCA-TATCCGCAGCAGGTCTC
CAAGGTGAAGAGCCTCTAGTCGATAGAATAATGTAGGTAAGGGAAGTCGGCAAA-TCGGA
TCCGTAACTT---CGGGATAAGGATTGGCTCTGAGGGTCGGGGCG-TGTCGGGCTTGG--
---TCGGG----------------------------------------------------
------------------------------------------------------------
------------------------------------------------------------
------------------AAGTGGGCTGTTTG----------------------------
--------------------------------CTGACGAGCCGGGCCTG-----------
------------------------------------------------------------
---------------------------------------------GATGAGGTGAAT---
-----------CGCGGCGTCTCCTCGCGGGGGCGCCGTCGACAGATCCCAGTTCGGTCC-
----------------------------------------------------------CG
TGCCTTGGCCACCCACGGAC--CTTCCT--------------------------------
-----------TGCTGCGAGGGCGCGTGTG------------------------------
GCGGTCCCGGCGCTGGCTCGGCCGATCCCGGTCGTGTCGCCCGGGGT-------------
----------CCCCGCCCGCGCGCCTCTCTTCGGCCGCCATTCAACGACCG-GCTC----
AGAACTGGCACGGACTGGGGGAATCCGACTGTCTAATTAAAACAAAGCATTGCGATGGCC
CTAGCG--GGTGTTGACGCAATGTGATTTCTGCCCAGTGCTCTGAATGTCAAAGTGAAGA
AATTCAAGCAAGCGCGGGTAAACGGCGGGAGTAACTATGACTCTCTTAAGGTAGCCAAAT
GCCTCGTCATCCAATTAGTGACGCGCATGAATGGATTAACGAGATTCCCG-CTGTCCCTA
TCTACTATCTAGCGAAACCACAGCCAAGGGAACGGGCTTGGAAGAA-TCAGCGGGGAAAG
AAGACCCTGTTGAGCTTGACTCTAGTCTGGCACTGTAAGGAGACATGA-GAGGTGTAGCA
TAAGTGGGAGCTGCGCC----------------------------------TTCCCTCGG
GTC-----------------------------------------GGCGTTGTCGAC--GG
TGAAATACCACTACTTTGAT-AGTTTCTTTACTTACTCGGTGAGACGGAGGGC-------
------------------GTGCGCGGTCGTCGATTCGT------------CGCGGCCG--
------------------------------------------------------------
--------------------------CGTCACGGT-ATTCTGGATCCAAGGGAGT-----
----------------------------------------TGCGGTCGCGGGCGCCACTG
GAGCGCGGGAG--TCGAGGGACGGTCGTTCGGGCCGGGGGCCTACT--------------
---------------CTTCGGCCCGCGGCGCCGCCTCTCGTCCGCCCCGT----------
--------------------TCCTAGCCCGTGTTTATCCCTCCCGATCCGATTCGAGGAC
AC-CGCCAGGCGGGGAGTTTGACTGGGGCGGTACATCTGTCAAAGAATAACGCAGGTGTC
CTAAGGCT-AGCTCAGCGAGGACAGAAACCTCGCGTGGAGCAAAAGGGCAAATGCTGGCT
TGATCCCGATGCTCAGTACGCATAGAGACT-----GCGAAAG----CACGG-CCT-AT--
-CGA--TCCTTTTGGCTTGGG----------GAGTTTCCAGCA-AGAGGTGTCAGAATAG
TTACCAC-AGGGATAACTGGCTTGTGGCGGCCAAGCGTTCATAGCGACGTCGCTTTTTGA
TCCTTCGATGTCGGCTCTT--CCTATCATTGCGAAGCAGAATTCGC-CAAGCGTTGGATT
GTTCACCCACCAATAGGG-AACGTGAG-CTGGGTTTAG-ACCGT-CGTGAGACAGGTTAG
TTTTACCCTACTGATGAAC-----------------------------------------
--------AGTCGTTGCGATAGT----------AATCCTGCTCAGTACGAGAGGAACC-G
CAGGTTCGGACATTTGGTTCACGTACTCGGTCGAGCGGCCGGTGGTGC
>Odonata Anisozygoptera
T-AAGCCATGCATGTCTCAGTACAAGCCGA-AATAAG---GTGAAACCGCGAATGGCTCA
TTAAATCAGTTATGGTTCCTTGGATC-TTACCCACAC----TTACATGG--ATAACTGTG
GTAATTCTAGAGCTAATACATGAACCTCGTGC-CCCGACCAGTG----------------
------------ATGGAAGGGGCGCTTTTATTAGAACAAAA----CCAAT----------
------------------------------------CGGTCGGCT--------CGTCCGT
C-----------------------------------------------------------
--------------------------------------------CGTTGC----------
----CT------------TGGT-------GAC----------------------------
----------TCTGAATAACTTTGGGCTGA-TCGCACGGTCCT---AGC-ACCGGCGACG
CATCTTTCAAATGTCTGCCTTATCAACTTTCGATGGTAGGTTCTGCGCCTACCATGGTTG
TAACGGGTGACGGGGAATCAGGGTTCGATTCCGGAGAGGGAGCCTGAGAAACGGCTACCA
CATCCAAGGAAGGCAGCAGGCGCGCAAATTACCCACTCCCGGCACGGGGAGGTAGTGACG
AAAAATAACGA-TACGGGACTCAT--CCGAGGCCCCGTAATCGGAATGAGAACAC--TTT
AAATCCTTTAA----CGAGGATCTATTGGAGGGCAAGTCTGGTGCCAGCAGCCGCGGTAA
TT-CCAGCTCCAATAGCGTATATTAAA-GTTGTTGCGGTTAAAAAGCTCGTAGTCGGAGG
T--------------------------GTGTCTCGGACG-----GTCGGTTCGCCGCTTG
---------------TCGGTGCTCAACTGGCCGGTCC-----GGACGTCCTGCCGGTGGG
G-----------------------------------------------------------
------------------------------------------------------------
---------------------------------------CTGTAAAAGGCTCCGT-----
------------------------------------------------------------
-------------------------------TATCCTTCTTTGGTCCTCTTCATTG-AGT
GCCT-----------------------------TGGTGGG-CCGG---------------
---------CAC-GTTTAC------------TTTGA------------------------
----ACAAATTAGAGTGCTCAAA-------------------GCAGGCCGTTGGT-----
--------------------------------CGCC--TGAATAC---------TGTG--
------TGCAT-----------------GGAA-TAATGGAATAGGACCT-CGGTTCCATT
TT----------------------------------------------------------
------------------------------------------------------------
-------------------------------------------------------GTTGG
TTTTCAG--AA---CTCGAGGTAATGATTAATAGGGACGGAC-GGGGGCATTCGTATTGC
GACGTTAGAGGTGAAATTCTTGGATCGTCGCAAGACGAACCGATGCGAAAGCATTTGCC-
AAGAACGTTTTCGT-TGATC-AAGAACGAAAGTTAGAGGTTCGAAGGCGATCAGATACCG
CCCTAGTTCTAACCATAAACGATGCCAGCTAGCCATCCG-CCGAAGTTCCTT-CTAT---
GACTCGGCGGGCAGCTT---CC--GGGAAACCAAAG-CTCTTGGGTTCCGGGGGAAGTAT
GGTTGCAAAGCTCAAACTTA-AAGGAATTGACGGAAGGGCACCACCAGGAGTGGAGCCTG
CGGCTTAATTTGACTCAACACGGG-AAACCTCACCAGGCCCAGACACCGGTAGGATTGAC
AGAA--------TAAGAGCTCTTT-CTTGATTC-GGTGGGTGGTGG-TGC--ATGGCC-G
TTCTTA-GTTGG---TGGAGC-GATTTGTCTGGTTAATTC-CGATAAC-GAACGA--GAC
TCTGGCCTGCT-AACTAGGCGTT-------------------------------------
--------GGA-------------------------------------------------
------------------------------------ATCTATT-AT--------------
------------------------------------------------------------
------------------------------------------------------------
-------GCTTCCAACG--------------------------------------TAGCA
ATCTTCTTAGAGGGACA-GGCGGCT------CCTAGCCGCA-CGAGATTG-AGCAATAAC
AGGTCTGTGATGCCCTTAGATGTTCTGGGCCGCACGCGCGCTACACTGAAGGAATCAGCG
TGTCTT--------------------------------------CCCTGGCCGAAAGGC-
---CCGGGTAACCCGCTGAACCTCC------------------TTCGTGCT-AGGGATTG
GGGCTTGCAATTTTTTCCCATGAACGAGGAATTCCCAGTAAGCGCGAGTCATAAGC-TCG
CGTTGATTACGTCCCTGCCCTTTGTACACACCGCCCGTCGCTACTACCGATTGAATGATT
-TAGTGAGGCCTTCGGACTGG---------TGCGCGAACAGGGATGAATTCCAGCGCCGA
AGCTC-----GCATCCCCT------ACGG-GGTGCCGAGCGCTGTGGCGTTTGGGAGCGC
CCG--------TTTTCC------CGGGAGGTGCCGG------------------------
----------------------------AGAGTCCAAGTCC-CTCTTGAACGGGGCCACG
G-----CCCAGAGAGGGTGCCAGGCCCGTGCGACC---TCCGCGCCCGCCCCCCGGGAGG
-GACGCTCCTCAGAGTCGGGTTGCTTGAGAGTGCAGCCCAAAGTCGGTGGTAAACTCCAC
CTAAGACTGAATAT-GGCCACGAGACCGATAGCGAACAAGTACCGTGAGGGAAAGTTGAA
AAGAACTTTGAAGAGAGAGTTCAAGA-GTACGTGAAACCGTTGGGGAGT--AAACGGGTG
GTACC-CGAAAGTTCG--AAAGGGGAGATTCAAG----TCTCGCCGCGCGTCGGGCGGCG
GCCGCGACCAGGGATGGCGTC--------TTCGCGGCGGG-GGG-----GCAACCCTCCG
TCCGGGGGCGCCACTCCGCGG----------------------------------CCGCC
GTCTTCTC--CCGGCGTCGGAGTGACGCACTTCTCCCCGAGTAGGACGTCGCG------A
CCCGTCGAGCGCCGGCCTA----AGGCCCCGGGTGGAGCCTGTGCAGT--------TCTC
GTCCGCG-CGAACTGCGCACGACCCCGGGGATCCCGGCCGGGTGC---------CCGACG
GTACGAAGCGAGGA----AGGAGTCGACGCG----------CCGCCC--AGT--------
------CGGCGTCCGGCCCTCCGCAAGCGCCCGCGGG-----------AGTCCGGGTTGC
GGACCCCGTCCGATCCCGGTCCCTCCGCGGGGCTGTTTGCGACTA-GGAGGTG-------
-----------------------------------TCCTCG---GACGGCGTCGA-----
------TTCTCCA-------GTCCGCGACGCTT-------CAGCTTGGATGGCCTACCCG
ACCCGTCTTGAAACACGG-ACCAAGGAGTCTAACA-TGCGC---GCGAGTCGTTGGGTCG
G-----------------------ACTCGCTCCGCTCAAACCCATA-GGCGCAATGAAAG
TGAAGGC-C--------ACCTTCTG-GGGG-----CCGAGGGA-----GGACGGAGCGG-
----GTCCCCTCGCGGG---------------------------------------GACG
GCTCCC------------------------------------------------------
--------------GCACTCCCGGGGCGTCTGATTCC--TCATCGC----------GAGG
GAAGGCGCACCC-AGAGCGCACACGTTGGGACCCGAAAGATGGTGAACTATGCCTGGCCA
GGACGAAGTCAGGGGAAACCCTGATGGAGGTCCGTAGCGATTCTGACGTGCAAATCGATC
GTCGGAGCTGGGTATAGGGGCGAAAGACTAA-TCGAACCATCTAGTAGCTGGTTCCCTCC
GAATAGTTTCCCTCAGGATAGCTGGCGCTCGGAGG-------------------------
-------------------AGA----GTCTCATCCGGT--------------------AA
AGCGAATGATTAGAGG-------------------------------CCTTGGGGC----
---------------------------------------------------------CGA
AACGACCTCAACCTATTCTCAAACTTTAAATGG-GTGAGA--------------ACTCCG
-----------------------------------------GCTTG--------------
CTCGATATTGA-------------ATGAAGCCGGAGATGGGGCCA---------------
------------------------------------------------------------
---------------------------------------------------CGAGCCCCG
------------------------------------------------------TGGATC
GGAGTGCCTAGTGGGCCAC-TTTTGGTAAGCAGAACTGGCGCTGTGGGATGAACCAAACG
AC-GGGTTAAGGCGCCCGAATCGACG-CTCATGG--GAAACCAT-GAAAGGTGTTGGTTG
CTTAAGACAGCAGGACGGTGGCCATGGAAGTCGGAATCCGCTAAGGAGTGTGTAACAACT
CACCTGCC-GAAGCAACTAGCCCTGAAAATGGATGGCGCTGAAGCGTCGTGCCTATACCC
-GGCCGTCGC---GGCAGGGCGGACC----------------------------------
----------------------------------CCCCTC--------GAAAGGGGTGCC
G-------------------------------TTTGACGCCGCGACGAGTAGGAGGGT-C
GCGGCGGTGTGCGCAGAAGGGTC-TGGGCTCGAG----CCTGCCTGGAGCCGCCGCCGGT
GCAGATCTTGGTGG-TAGTAGCAAA-TACTCCAGCGAG-GCCCTGGAGGACTGATGTGG-
AGAAGGGTTTCGTGTGAACAGCCGTTGCAC-ACGAGTCAGTCGATCCTAAGCCCTAGGAG
AAATCCGATACT----------AACGGCGATGGGAA------------------------
---------------------------ATACTTT-------TTTCTGAGAC---------
------------------------------------------------------------
--------------------------------------------GGAAGCCCATTGATCG
-GGCGAAAGGGAATCCGG------------------------------------------
-------------------------TTCCTATTCCGGAACCCGGCAGCGG----------
-------------AACCGTTGTTT-----GTCGGGCCCTCAC------------------
------------------------------------------------------------
--------AAGGGGTTCGTCAG------------GGT-----------------------
------AACCTAAAAGGG--------------------------CCCG-AGAC-------
-----GC----------------------------CGTCGGGAG----------------
-----------CCCCGGAAAGAGTTTTCTTTTCTGCATGAGCGTTCGAGTTCCCTG-GAA
TCCTCTCGCAGGGAGATAGGGTTTGGAA-------------------CGCGAAGAGCACC
GCA-GTTGCGG--CGGTGCCCGGGAATT--------CCCGACGGACCTTGAAAATCCGGG
AGAGGGCCACGTG----GAGGTGTCGCGCCGGCTCGTACCCA-TATCCGCAGCAGGTCTC
CAAGGTGAAGAGCCTCTAGTCGATAGAATAATGTAGGTAAGGGAAGTCGGCAAA-TCGGA
TCCGTAACTT---CGGGATAAGGATTGGCTCTGAGGGTCGGGGCG-TGTCGGGCTTGG--
---TCGGG----------------------------------------------------
------------------------------------------------------------
------------------------------------------------------------
------------------AAGTGGGCTGTTTG----------------------------
--------------------------------CTGACGAGCCGGGCCTG-----------
------------------------------------------------------------
---------------------------------------------GGCGAGGTGAAT---
-----------CGGCGCGTTCACGCGCGCCGG----------GGATCCGAGTTCGGTCC-
----------------------------------------------------------CG
TGCCTTGGCCACCCACGGAC--CTTCCT--------------------------------
-----------TGCTGCGAGGGCGCGTGTG------------------------------
GCGGTCCCGGTGCTGGCGTGGCY----TCGGCTGCGTCGCCCGGGGT-------------
----------CACCGTCCCCGCGCCTCTCTTCGGCCGCCATTCAACGACCG-GCTC----
AGAACTGGCACGGACTGGGGGAATCCGACTGTCTAATTAAAACAAAGCATTGCGATGGCC
CCAGCG--GGTGTTGACGCAATGTGATTTCTGCCCAGTGCTCTGAATGTCAAAGTGAAGA
AATTCAAGCAAGCGCGGGTAAACGGCGGGAGTAACTATGACTCTCTTAAGGTAGCCAAAT
GCCTCRWCATCCAATTAGTGACGCGCATGAATGGATTAACGAGATTCCCA-CTGTCCCTA
TCTACTATCTAGCGAAACCACAGCCAAGGGAACGGGCTTGGAAGAA-TCAGCGGGGAAAG
AAGACCCTGTTGAGCTTGACTCTAGTCTGGCACTGTAAGGAGACATGA-GAGGTGTAGCA
TAAGTGGGAGCTGTGGC----------------------------------GGCCCTCGG
GCT-----------------------------------------GCCGCTGTCGAC--GG
TGAAATACCACTACTTTGAT-AGTTTCTTTACTTACTCGGTGAGGCGGAGGGC-------
------------------GTGCGCGGTCGTCGATTCGT------------CGCGGCCG--
------------------------------------------------------------
--------------------------CGTCACGGT-ATTCTGGATCCAAGGGAGT-----
----------------------------------------TGCGGTCGCGAGCGCCACTG
GGACGCGGGCG--TCGGGGGACGGTCGTCCGGGCCGTGGGGCAAC---------------
---------------CTTCGGCCCGCGGCGCCGCCTCTCGTCCGCCTCGT----------
--------------------CCCTAGCTCGTGTTTATCCCTCCCGATCCGATTCGAGGAC
AC-CGCCAGGCGGGGAGTTTGACTGGGGCGGTACATCTGTCAAAGAATAACGCAGGTGTC
CTAAGGCC-AGCTCAGCGAGGACAGAAACCTCGCGTGGAGCAAAAGGGCAAATGCTGGCT
TGATCCCGATGCTCAGTACGCATAGAGACT-----GCGAAAG----CACGG-CCT-AT--
-CGA--TCCTTTTGGCTTGGG----------GAGTTTCCAGCA-AGAGGTGTCAGAAAAG
TTACCAC-AGGGATAACTGGCTTGTGGCGGCCAAGCGTTCATAGCGACGTCGCTTTTTGA
TCCTTCGATGTCGGCTCTT--CCTATCATTGCGAAGCAGAATTCGC-CAAGCGTTGGATT
GTTCACCCACCAATAGGG-AACGTGAG-CTGGGTTTAG-ACCGT-CGTGAGACAGGTTAG
TTTTACCCTACTGATGACT-----------------------------------------
--------GGTCGTTGCGATAGT----------AATCCTGCTCAGTACGAGAGGAACC-G
CAGGTTCGGACATTTGGTTCACGTACTCGGTCGAGCGGCCGGTGGTGC
>Odonata Zygoptera
T-MAGCCATGCATKTCTCAGTACCWACCGC-TTTAAG---GCGAAACCGCGAATGGCTCA
TTAAATCAGTTATGGTTCCTTGGATC-TTACCCACAC----TTACATGG--ATAACTGTG
GTAATTCTAGAGCTAATACATGAACCTCGTGC-CCCGACCAGTG----------------
------------ATGGGAGGGGTGCTTTTATTAGAACAAAA----CCAAT----------
------------------------------------CGGTCGG-T--------CCTCCGC
C-----------------------------------------------------------
--------------------------------------------CGTTGC----------
----CT------------TGGT-------GAC----------------------------
----------TCTGAATAACTTTTGGCTGA-TCGCACGGTCCT---AGC-ACCGGCGACG
CATCTTTCAAATGTCTGCCTTATCAACTTTCGATGGTAGGTTCTGCGCCTACCATGGTTG
TAACGGGTGACGGGGAATCAGGGTTCGATCCCGGAGAGGGAGCCTGAGAAACGGCTACCA
CATCCAAGGAAGGCAGCAGGCGCGCAAATTACCCACTCCCGGAACGGGGAGGTAGTGACG
AAAAATAACGA-TACGGGACTCAT--CCGAGGCCCCGTAATCGGAATGAGAACAC--TTT
AAATCCTTTAA----CGAGGATCTATTGGAGGGCAAGTCTGGTGCCAGCAGCCGCGGTAA
TT-CCAGCTCCAATAGCGTATATTAAA-GTTGTTGCGGTTAAAAAGCTCGTAGTCGGAGG
T--------------------------GTGTCTCGGACG-----GTCGGTTCGCCGCTTG
---------------TCGGTGCTCAACTGGCCGGTCC-----GGACGTCCTGCCGGTGGG
G-----------------------------------------------------------
------------------------------------------------------------
---------------------------------------CCGCGA--GGCTCCGT-----
------------------------------------------------------------
-------------------------------TATCCTTCTTTGGTCCTCTTCACCG-AGT
GCCT-----------------------------TGGTGGG-CCGG---------------
---------CAC-GTTTAC------------TTTGA------------------------
----ACAAATTAGAGTGCTCAAA-------------------GCAGGCCGTTGGT-----
--------------------------------CGCC--TGAATAC---------TGTG--
------TGCAT-----------------GGAA-TAATGGAATAGGACCT-CGGTTCCATT
TT----------------------------------------------------------
------------------------------------------------------------
-------------------------------------------------------GTTGG
TTTTCAG--AA---CTCGAGGTAATGATTAATAGGGACGGAC-GGGGGCATTCGTATTGC
GACGTTAGAGGTGAAATTCTTGGATCGTCGCAAGACGAACCGATGCGAAAGCATTTGCC-
AAGAACGTTTTCGT-TGATC-AAGAACGAAAGTTAGAGGTTCGAAGGCGATCAGATACCG
CCCTAGTTCTAACCATAAACGATGCCAGCTAGCCATCCG-CCGAAGTTCCTT-CTAT---
GACTCGGCGGGCAGCTT---CC--GGGAAACCAAAG-CTCTTGGGTTCCGGGGGAAGTAT
GGTTGCAAAGCTCAAACTTA-AAGGAATTGACGGAAGGGCACCACCAGGAGTGGAGCCTG
CGGCTTAATTTGACTCAACACGGG-AAAGCTCACCGGGCCCAGACACCGGTAGGATTGAC
AGAA--------TAAGAGCTCTTT-CTTGATTCCGGCGGGTG?TGGGTGC--ATGGCCCG
TTCTTACGTTGG---TGGAGCCGATTTGYCTGGTTAATTC-CGATAACCGAACGA--GAC
TCTGGCCTGCTTAACTAGGCGTC-------------------------------------
--------GGA-------------------------------------------------
------------------------------------ATCTATT-AT--------------
------------------------------------------------------------
------------------------------------------------------------
-------GCTTCCGACG--------------------------------------TAGCA
ATCTTCTTAGAGGGACA-GGCGGCT------CCTAGCCGCA-CGAGATTG-AGCAATAAC
AGGTCTGTGATGCCCTTAGATGTTCTGGGCCGCACGCGCGCTACACTGAAGGAATCAGCG
TGTCCT--------------------------------------CCCTGGCCGAAAGGC-
---CCGGGTAACCCGCTGAACCTCC------------------TTCGTGCT-AGGGATTG
GGGCTTGCAATTTTTTCCCATGAACGAGGAATTCCCAGTAAGCGCGAGTCATAAGC-TCG
CGTTGATTACGTCCCTGCCCTTTGTACACACCGCCCGTCGCTACTACCGATTGAATGATT
-TAGTGAGGCCTTCGGACTGG---------TGCGCGAACAGGGATCGACTCCAGAGCCAA
AGTTC-----GCGCCCCCC------GCGG-GGCGCCGAGCGCTGTGGCGTTCGGGAGCGT
CCG--------CCTTCC------CGAGGGGTGCCGG------------------------
----------------------------AGAGTCCAAGTCC-CTCTTGAACGGGGCCACG
G-----CCCGGAGAGGGTGCCAGGCCCGTGCGACC---TCCGCGCCCGCCCCCCGGGAGG
-GGCGCTCCTCAGAGTCGGGTTGCTTGAGAGTGCAGCCCAAAGCCGGTGGTAAACTCCAC
CTAAGACTGAATAC-GGCCACGAGACCGATAGCGAACAAGTACCGTGAGGGAAAGTTGAA
AAGAACTTTGAAGAGAGAGTTCAAGA-GTACGTGAAACCGTCGGGGAGT--AAACGGGTG
GTACC-CGAAATTTCG--AAAGGGGAGATTCAGG----TCTCGCCG-GCGTCGGGCGAGG
GTCGCTTCGGTGGATGGCGCG--------CCGGCGGTCGG-GGG-----GCAACCCCCGT
CCCGGGCGCGTCACCCGGCGG----------------------------------C-CCC
CGAGAGAT--CCGCCGTCGGTGTGACGCACTTCTCCCCGAGTAGGACGTCGCG------A
CCCGTCGGGCGCCGGCCCAG---AGGGCCCGGGTGGAGACCGCGCCGC--------TCTC
GAGCG---------GCGCGCGACCCCGGGATCCCCGGCCGGGTGC---------CCGACG
GTAGGAAGCGAGAAGTCGACGCGCCGACCCC----------CCGCAAGGGGGGC------
-----GAGGCGTCCGGCCCTCCGCGAGCGCCCGCGGG-----------GGTTCGGGTTCC
GGACCCGGTCCGATCCCGTTCCCACCGCGGGGCTGTCCGCGATCATGGAGGTG-------
-----------------------------------TCCTCG---GACGGCGTCGAACTCG
TCAAAGTTCTCCG-------GTCCGCGACGCTA-------CGGCTTGGATGGTCCACCCG
ACCCGTCTTGAA?CACG?-AC???GGAGTCTAACA-TGCGC---GCGAGTCGTTGGGTCG
G-----------------------ACACGCTCCGCT-AAACCCATA-GGCGCAATGAAAG
TGAAGGC-C--------GCCGTCGGGGCGG-----CCGAGGGA-----GGACGGGGCCGT
CTCGGGCGCTCCGGCGCC-------------------------------------CGGCG
GTCCCC------------------------------------------------------
--------------GCACCCCCGGGGCGTCTCGTTCCC-TCATCGC----------GAGG
GGAGGCGCACCC-AGAGCGCACACGTTGGGACCCGAAAGATGGTGAACTATGCCTGGCCA
GGACGAAGTCAGGGGAAACCCTGATGGAGGTCCGTAGCGATTCTGACGTGCAAATCGATC
GTCGGAGCTGGGTATAGGGGCGAAAGACTAA-TCGAACCATCTAGTAGCTGGTTCCCTCC
GAA--GTTTCCCTCAGGATAGCTTGCGCTCGGAGG-------------------------
-------------------AGA----GTCTCATCCGGT--------------------AA
AGCGAATGATTAGAGG-------------------------------CCTTGGGGC----
---------------------------------------------------------CGA
AACGGCTTCAACCTATTCTCAAACTTTAAATGG-GTGAGA--------------ACTCCG
-----------------------------------------GCTTG--------------
CTTGAAACGTC---------------GAAGCCGGAGACGGGGTCCGTC------------
------------------------------------------------------------
-------------------------------------------CCTCGGGGCGGGCCCCC
------------------------------------------------------GGGATC
GGAGTGCATAGTGGGCCAC-TTTTGGTAAGCAGAACTGGCGCTGTGGGATGAACCAAACG
AC-GGGTTAAGGCGCCCGAATCGACG-CTCATGG--GAAACCAT-GAAAGGTGTTGGTTG
CTTAAGACAGCAGGACGGTGGCCATGGAAGTCGGAATCCGCTAAGGAGTGTGTAATAACT
CACCTGCC-GAAGCAACTAGCCCTGAAAATGGATGGCGCTGAAGCGTCGTGCCTATACCC
-GGCCGTCGC---GGCACGGCGGGCC----------------------------------
----------------------------------CGGCCTC-------GCGTCGGGTGCC
G-------------------------------CTTGAGGCGGCGACGAGTAGGAGGGT-C
GCGGCGGCGCGCGCAGAAGGGTC-TGGGCTCGAG----CCTGCCTGGAGCCGCCGCCGGT
GCAGATCTTGGTGG-TAGTAGCAAA-TACTCCAGCGAG-GCCCTGGAGGACTGATGTGG-
AGAAGGGTTTCGTGTGAACAGCCGTTGCAC-ACGAGTCAGTCGATCCTAAGCCCTAGGAG
AAATCCGACGCC----------AACGGCGACGGGAA------------------------
---------------------------AAATTAT-------TTCACGAAA----------
------------------------------------------------------------
---------------------------------------------GAAACCCGTTGATCG
-GGCGAAAGGGAATCCGG------------------------------------------
-------------------------TTCCTATTCCGGAACCCGGCAGCGG----------
-------------AACCGCTGTTT-----GTCGGGCCCTCAC------------------
------------------------------------------------------------
--------AAGGGGTTCGTCAG------------GGT-----------------------
------AACCTAAAAGGG--------------------------CCCGGAGAC-------
-----GC----------------------------CGTCGGGAG----------------
-----------CCCCGGAAAGAGTTTTCTTTTCTGCATGAGCGTTCGAGTTCCCTG-GAA
TCCTCTCGCAGGGAGATAGGGTTTGGAA-------------------CGCGAAGAGCACC
GCA-GTTGCGG--CGGTGCCCGGGAATT--------CCCGACGGACCTTGAAAATCCGGG
AGAGGGCCACGTG----AAGGTGTCGCGCCGGCTCGTACCCA-TATCCGCAGCAGGTCTC
CAAGGTGAAGAGCCTCTAGTCGATAGAATAATGTAGGTAAGGGAAGTCGGCAAA-TCGGA
TCCGTAACTT---CGGGATAAGGATTGGCTCTGAGGGTCGGGGCG-TGTCGGGCTTGG--
---TCGGG----------------------------------------------------
------------------------------------------------------------
------------------------------------------------------------
------------------AAGCGGGCTGATCG----------------------------
--------------------------------CTGACGAGCCGGGCCTG-----------
------------------------------------------------------------
---------------------------------------------GGCGAGGTGAAT---
-----------CGGCGCGTTCACGCGTGCCGA----------GGATCCGAGTTCGGTCC-
----------------------------------------------------------CG
TGCCTTGGCCACCCGCGGAC--CTTCCT--------------------------------
-----------TGCTGCGAGGGCGCGCGTG------------------------------
GCGTTCCCGGCGTTGGCGCGGCC--TTCGGGTCGCGTCGCCCGGGGC-------------
----------CACCGCCCGCGCGGGCCTCTTCGGCCGCCATTCAACGACTG-GCTC----
AGAACTGGCACGGACTGGGGGAATCCGACTGTCTAATTAAAACAAAGCATTGCGATGGCC
CCAGCG--GGTGTTGACGCAATGTGATTTCTGCCCAGTGCTCTGAATGTCAAAGTGAAGA
AATTCAAGCAAGCGCGGGTAAACGGCGGGAGTAACTATGACTCTCTTAAGGTAGCCAAAT
GCCTCGTCATCCAATTAGTGACGCGCATGAATGGATTAACGAGATTCCCA-CTGTCCCTA
TCTACTATCTAGCGAAACCACAGCCAAGGGAACGGGCTTGGAAGAA-TCAGCGGGGAAAG
AAGACCCTGTTGAGCTTGACTCTAGTCTGGCACTGTAAGGAGACATGA-GAGGTGTAGCA
TAAGTGGGAGCTGTGGT----------------------------------T-CCTTCGG
GG------------------------------------------ACCGTTGTCGAC--GG
TGAAATACCACTACTTTGAT-AGTTTCTTTACTTACTCGGTGAGGCGGAGGGC-------
------------------GTGCGCGGTCGTCGATTCGT------------CGCGACCG--
------------------------------------------------------------
--------------------------CGTCACGGT-GTTCTGGTTCCAAGGGTGT-----
----------------------------------------CAGGGTCGCGGGCGCCACTG
GGACGTGGGCGCGTCGCGGGACGATCGTCCGGGCCGGGGGGCGAC---------------
---------------CCTCGGCCCGCGGCGCCGCCCTTCGGACGCCCCGT----------
--------------------CCCTAGCCCGTGTTTATCCCACCCGATCCGATTCGAGGAC
AC-CGCCAGGCTGGGAGTTTGACTGGGGCGGTACATCTGTCAAAGAATAACGCAGGTGTC
CTAAGGCC-AGCTCAGCGAGGACAGAAACCTCGCGTGGAGCAAAAGGGCAAATGCTGGCT
TGATCCCGATGCTCAGTACGCATAGGGACT-----GCGAAAG----CACGG-CCT-AT--
-CGA--TCCTTTTGGCTTGGA----------GAGTTTCCAGCA-AGAGGTGTCAGAAAAG
TTACCAC-AGGGATAACTGGCTTGTGGCGGCCAAGCGTTCATAGCGACGTCGCTTTTTGA
TCCTTCGATGTCGGCTCTT--CCTATCATTGCGAAGCAGAATTCGC-CAAGCGTTGGATT
GTTCACCCACCAATAGGG-AACGTGAG-CTGGGTTTAG-ACCGT-CGTGAGACAGGTTAG
TTTTACCCTACTGATGACC-----------------------------------------
--------GGTCGTTGCGATAGT----------AATCCTGCTCAGTACGAGAGGAACC-G
CAGGTTCGGACATTTGGTTCACGTACTCGGTCGAGCGGCCGATGGTGC
>Ephemeroptera Setisura
T-AAGCCATGCATGTCTCAGTGCAAGCCTC-ATTAAG---GTGAAACCGCGAATGGCTCA
TTAAATCAGTTATGGTTCCTTGGATC-TTACTT-ATC----CTACTTGG--ATAACTGTG
GTAATTCTAGAGCTAATACATGCAACCAGAGC-CTTGCCCAGAA----------------
------------ATGGGTAAGGCGCACTTATTAGATCAAAA----CCAATC---------
------------------------------------GGTCGGGCTCGCC-----------
------------------------------------------------------------
---------------------------------------CTTCCGTAGT-----------
----TT------------TGGT-------GAC----------------------------
----------TCTGGATAAATCCACAGCTGATCGCACGGCCTT---GGT-GCCGGCGACG
TATCCTTCGAATGTCTGCCTTATCAACTGTCGATGGTAGGTTCTACGCTTACCATGGTTG
TAACGGGTAACGGGGAATCAGGGTTCGATTCCGGAGAGGGAGCCTGAGAAACGGCTACCA
CATCCAAGGAAGGCAGCAGGCGCGCAAATTACCCACTCTCGGCACGAGGAGGTAGTGACG
AAAAATAACGA-TACGGGACTCAT--CCGAGGCCCCGTAATCGGAATGAGAACAC--TTT
AAATCTTTTAA----CAAGTACCTAATGGAGGGCAAGTCTGGTGCCAGCAGCCGCGGTAA
TT-CCAGCTCCATTGGCGTATATTAAA-GTTGTTGCGGTTAAAAAGCTCGTAGTTGGATC
T--------------------------GTGTATCGGAC-----GGTCGGTTCGCCGCTCG
C----------GGTGTTTGACTGAC-------CGGTTCGGACGTCATGCCGGTGGG----
-------------------ACC--------------------------------------
------------------------------------------------------------
---------------------------------------TCGGCG----------CAAGC
CGGGGTTCCGTAAC----------------------------------------------
-------------------------------TTACCCTCCGCGCTGCTCTTAACCG-AGT
GGTT-----------------------------CGGTGGG-CCGG---------------
---------CAC-GTTTAC------------TTTGA------------------------
----ACAAATTTGAGTGCTCAAA-------------------GCAGGCCTT---------
----------------------------ATGTTGCC--TGGAAAC---------TGTG--
------TGCAT-----------------GGAA-TAATGAAAGAGGACCT-TGGTTCTATT
TT----------------------------------------------------------
------------------------------------------------------------
-------------------------------------------------------GTTGG
CTTT-CT--GA--ACTCGAGGTAATGATTAACAGGGACAGAC-GGGGGCATTCGTATTGC
GACGTTAGAGGTGAAATTCTTGGATCGTCGCAAGACGGACCGATGCGAAAGCGTTTGCC-
AAGAATGTTTTCGC-TAATC-AAGAACGAAAGTTAGAGGTTCGAAGGCGATTAGATACCG
CCCTAGTTCTAACCATAAACGATGTCAGCCAGCGATGCG-CCGATGTTCCTC-CGAT---
GACACGGCGCGCAACTT---CC--GGGAAACCAAAG-CTTTTGGGTTCCGGGGGAAGTAT
GGTTGCAAAGCTGAAACTTA-AAGGAATTGACGGAAGGGCACCACCAGGAGTGGAGCCTG
CGGCTTAATTTGACTCAACACGGG-AAACCTCACCAGGCCCGGACATCGGAAGGATTGAC
AGAT--------TGAGAGCTCTTT-CTTGATTC-GATGGGTGGTGG-TGC--ATGGCC-G
TTCTTA-GTTGG---TGGAGC-GATTTGTCTGGTTAATTC-CGATAAC-GAACGA--GAC
TCTTACCTGCT-AACTAGACGT--------------------------------------
-------CTGGATCT---------------------------------------------
---------------------------------TAATGCTCCAGGCGGA-----------
------------------------------------------------------------
------------------------------------------------------------
---------------------------------------------------------CAA
ATCTTCTTAGAGGGACA-AGCGGCT------TCTAGCCGCA-CGAGATTG-AGCAATAAC
AGGTCTGTGATGCCCTTAGATGTTCTGGGCCGCACGCGCGCTACACTGAAGGAATCAGCG
TGTG--------------------------------------TTCCCTGGCCGAAAGGT-
---CCGGGTAACCCGTTGAACCTCC------------------TTCGTGCT-TGGGATTG
GGGCTTGCAATTGTTCCCCATGAACGAGGAATTCCCAGTAAGCGCGAGTCATAAGC-TCG
CGTTGATTACGTCCCTGCCCTTTGTACACACCGCCCGTCGCTACTACCGATTGAATGATT
-TAGTGAGGCCTTCGGACTGG---------GGCGC-------------------------
------------------------------------------------------------
------------------------------------------------------------
------------------------------------------------------------
------------------------------------------------------------
------------------------------------------------------------
------------------------------------------------------------
------------------------------------------------------------
------------------------------------------------------------
-------------------------------------------------------GCGGA
GGCCCTCGGTGGTGTCTGCGCGT-------------------------------TCGGTG
GGTTGCGC--ACTTCTCCTCT-AGTAGCAC-------GCCGCGACC-GTTAGGT---GTC
T--GTCGAA----------------AAGCCGGGGGCGAGCCCGA---GGCACTTCGGTGC
TTCGGAGT----CCCCGGTGT--CTAGGCAGACA-GCCTGACGGTC-TTACAAGAGGAAA
AGGCC-CGCGTGCTTTG-CTCGCGC-TCGTG----------CCTCGTGCGAACGT-----
CCGGTCGCGTGTCGTTGTGCGGACTTGT--------------------------------
----CCGCCGCGGCCCGTCTGGCGTTGTCGGCGCGGGGTTTCTCGAGCAGTGGCCT----
-----------------------------------GCTCCC---GTCTGCGGCG------
---------------------GTAACACAG-----------------GGCGGCCCACCCG
GCCCGTCTTGAAACACGG-ACCAAGGAGTCTAACA-TGTGC---GCGAGTCATTGGG-TC
------------------------CCACT--------ACACCCAAA-GGCGTATTGAACG
AAAAGGCC---------GTCCTTCGCGTCG----GCTGAGGGA-----AGATGGAGGCT-
-----CGCTCGCGGGCC-------------------------------------------
--TCC-------------------------------------------------------
-------------CGCATTCCCGGGGCGTCTCGTCCTA-CCGTCGCTCGTCGGCGGAAGG
TGAGGCGCACCA-TGAGCGCACACGTTGGTACCCGAAAGATGGTGAACTATGCCTGGCCA
GGACGAAGCCAGGGGAAACCCTGGTGGAGGTCCGTAGCGATTCTGACGTGCAAATCGATC
GTCGGAGCTGGGTATAGGGGCGAAAGACTAA-TCGAACCATCTAGTAGCTGGTTCCCTCC
GAA--GTTTCCCTCAGGATAGCTGGCGCTCG---------T-TGAAC-------------
-----------------------CGAGTCCCATCCGGT--------------------AA
AGCGAATGATTAGAGG-------------------------------CCTTGGGGT----
---------------------------------------------------------CGA
AACGACCTCAACCTATTCTCAAACTTTAAATGG-GTGGGA--------------ACCGCG
-----------------------------------------GCTTG--------------
TTTGA-------------------ACG---------------------------------
------------------------------------------------------------
---------------------------------------------TGAAGCCGTGGGTAA
TGT-------------------------------------------------CGGATCG-
-GAGTGCCCAGTGGGCCAC-TTTTGGTAAGCAGAACTGGCGCTGTGGGATGAACCAAACG
CC-GGGTTAAGGCGCCCGAATAGACG-CTCATG--TGAAACCATGAAA-GGTGTTGGTTG
CTTAAGACAGCAGGACGGTGGCCATGGAAGTCGGAATCCGCTAAGGAGTGTGTAACAACT
CACCTGCC-GAAGCAACTAGCCCTGAAAATGGATGGCGCTGAAGCGTCTTGCCTATACCC
-GGCCGCCGG--TGGCA-------GAAGGC------------------------------
------------------------------GG--CAGTCT----TCGGGCT--GTCG-CT
G---------------------------------CGAAGCCCCGGTGAGTAGGAGGGT-C
GCGACGGTGAGCGCAGAAAGGTC-TGGGCGTGAG----CCTGCCTGGAGCCGCCGTCGGT
GCAGATCTTGGTGG-TAGTAGCAAA-TACTCCAGCGAG-GCCCTGGAGGACCGATGTGG-
AGAAGGGTTCCGTGTGAACAGCCGTTGCAC-ACGGGTCAGTCGATCCTAAGCCCTAGGAG
AAATCCGATGTT----------GATG--GTCGCGG----GATGTT-TGACAGTCGCGTCG
GAG---TCGAAAGAGT--TGTCCCCTCGTCCGAT--ACTCTCCCGTTAGGGATAAAG---
AGTGTGCGGCTGGGGAG----TGCGTCCTATCG---TGTAGTCTCAAACCTTTAG-----
----TATTCG--TCGCCGAG-CTTGGTATCCCGG---TACG-GCGAACGGCAGTAGTCTT
CTGCGGCATGTAACAACG-------------------ACGGTTGGACGTCGTG-----TT
GCCGAGAACGA--------CGAGCCCGTTCGCCAGGAAAGGAGCTTGCGAAGCGCGAAGA
AATGG----GTTGCCTCCACTTGAACGACGTCGGAGCTTCGGC--ACCGGCGCACTT---
--------------GAACGAGAGGTCAAGAGA----------CATGACGAGGTGCCAGTA
CGACTTGGAGTAAAC---ACCGATCTTTTGCCGCGACCGAAC----------TATAAAC-
--CCCGTCCGTCGGGCGAAAGGGAATCCGGTTCCTATTCCGGAACCCGGTTGCGGAACCG
C----ACTCACGATCCTCGTA--------TTGACACGGTAACGTGAATGAGCCCAGAGAT
GCCGCCTGGAGCCCCGGGAAGAGTTTTCTTTTCTGCCTGAGCGTTCGGGTTCCATG-GAA
TCCTCTCGTAGGGAGATATGGAATGGAA-------------------CGCGAAGAGCACC
GCA-GTTGCTG--CGGTGTCCGGGGAGT--------CCCGCCGGCCCTTGAAAATCTGGG
TGAGGATC--ACGT--GGAGGTGTCGCACCGGCTCGTACCCA-TATCCGCAGCAGGTCTC
CAAGGTCAAGAGCCTCTGGTCGATAGAATAATGTAGGTAAGGAAAGTCGGCAAA-TCGGA
TCCGTAACTT---CGGGACAAGGATTGGCTCTGAGGATCGGGGCGTGTCG-GGCTTGG--
---TCG-GG---------------------------------------------------
------------------------------------------------------------
------------------------------------------------------------
------------------AAGTGGGTTGATAG----------------------------
--------------------------------CTGACGTGCCGGGCCTG-----------
------------------------------------------------------------
---------------------------------------------GGCGAG---------
------------G----TGAGGCTTCCCCA---------------GCCGAGC--------
-----------------------------------------------------------C
GAGTTCGGTCCCGTGCCT-TGGCCGCCCA-------------------------------
-------CGGAGCTTCCTTGCTGCG--------------------------------A--
GCACGC-AGGCGGCCGTGC---------------CCTCACGGGTG--------C------
---GGTGTCGGCCTGTCGTTGTCT----CTTCGGCCGCCATTCAACGATCA-GCTC----
AGAACTGGCACGGACCAGGGGAATCCGACTGTCTAATTAAAACAAAGCATTGCGATGGCC
CCTACG-G-GTGTTGACGCAATGTGATTTCTGCCCAGTGCTCTGAATGTCAACGTGAAGA
AATTCAAGCAAGCGCGGGTAAACGGCGGGAGTAACTATGACTCTCTTAAGGTAGCCAAAT
GCCTCGTCATCTAATTAGTGACGCGCATGAATGGATTAACGAGATTCCCA-CTGTCCCTA
TCTACTATCTAGCGAAACCACTGCCAAGGGAACGGGCTTGGGAAAA-TTAGCGGGGAAAG
AAGACCCTGTTGAGCTTGACTCTAGTCTGGCACTGTGAGGAGACTTGA-GAGGCGTAGAA
TAAGTGGGAGATG-------------C------------------------GTTTCGGCG
T-------------------------------------------------GTCGCC--AG
TGAAATACCACTACTTTCAT-TGTTTCCTCACTTACTCGGTTAGGCGGAGGGC-------
------------------GTGCGCG-------CGACTCG---------TTCGTCGCG---
------------------------------------------------------------
-----------------------------CACGGT-CTTCTCGAACTAAG----------
---------------------------------------GGGGTACCGTGT---------
--------------TCGGTGCGTTCG-GCGTGCGGTCGGGCCTTGCGTTCG---------
-----------------------GTCGCCGTCGTCGTCCGGGC-----------------
-----------------------------------CTCTCTCG--ATCCGATCCGAGGAC
AC-TGCCAGGCGGGGAGTTTGACTGGGGCGGTACATCTGTCAAATAATAACGCAGGTGTC
CTAAGGCC-AGCTCAGCGAGGACAGAAACCTCGCGTAGAGCAAAAGGGCAAATGCTGGCT
TGATCCCGATGTTCAGTACGCATAGGGACT-----GCGAAAG----CACGG-CCT-AT--
-CGA--TCCTTTT-GGTTTGGA---------GAGTTTCCAGCA-AGAGGTGTCAGAAAAG
TTACCAC-AGGGATAACTGGCTTGTGGCGGCCAAGCGTTCATAGCGACGTCGCTTTTTGA
TCCTTCGATGTCGGCTCTT--CCTATCATTGCGAAGCAGAATTCGC-CAAGCGTCAGATT
GTTCACCTGCCAATAGGG-AACGTGAG-CTGGGTTTAG-ACCGT-CGTGAGACAGGTTAG
TTTTACCCTACTGATGACCA----------------------------------------
---------GTCCATGCGATAGC----------AATCTTGCTCAGTACGAGAGGAACC-G
CAAGTTCGGACATTTGGTTCACGCACTCGGTCGAGAGGCCGGTGGTGC
>Ephemeroptera Pisciforma
T-AAGCCATGCATGTCTCAGTGCAAGCCAC-ATTAAG---GTGAAACCGCGAATGGCTCA
TTAAATCAGTTATGGTTCCTTGGATC-CTACTT-ATC----CTACTTGG--ATAACTGTG
GTAATTCTAGAGCTAATACATGCAACCAGAGC-TCTGCCCAGAA----------------
------------ATGGGCAGAGCGCATTTATTAGATCAAAA----CCAATC---------
------------------------------------GGTCGGGTTCGCC-----------
------------------------------------------------------------
---------------------------------------CTTCCGTGGT-----------
----CT------------TGGT-------GAC----------------------------
----------TCTGAATAA--CCACCGCTGATCGCACGGCCTT---GGT-GCCGGCGACG
TATCCTTCGAATGTCTGCCTTATCAACTGTCGATGGTAGGTTCTGCGCCTACCATGGTTG
TAACGGGTAACGGGGAATCAGGGTTCGATTCCGGAGAGGGAGCCTGAGAAACGGCTACCA
CATCCAAGGAAGGCAGCAGGCGCGCAAATTACCCACTCCCGGCACGGGGAGGTAGTGACG
AAAAATAACGA-TACGGGACTCAT--CCGAGGCCCCGTAATCGGAATGAGAACAC--TTT
AAATCTTTTAA----CGAGTACCTAATGGAGGGCAAGTCTGGTGCCAGCAGCCGCGGTAA
TT-CCAGCTCCATTGGCGTATATTAAA-GTTGTTGCGGTTAAAAAGCTCGTAGTTGGATC
T--------------------------GTGTATCGGAC-----GGTCGGTTCGCCGCTCG
C----------GGCGTTTAACTGAC-------CGGTCCGGACGTCCTGCCGGTGGG----
-------------------ACC--------------------------------------
------------------------------------------------------------
----------------------------------------CGGTT----------CGCGC
CGGGGC-CCGTAAC----------------------------------------------
-------------------------------T--CCCTCCGCGCTGCTCTTAACCG-AGT
GGTT-----------------------------CGGTGGG-CCGG---------------
---------CAC-GTTTAC------------TTTGA------------------------
----ACAAATTTGAGTGCTCAAA-------------------GCAGGCCTT---------
----------------------------ATGTTGCC--TGAAAAC---------TGTG--
------TGCAT-----------------GGAA-TAATGGAATAGGGCCT-CGGTTCTATT
TT----------------------------------------------------------
------------------------------------------------------------
-------------------------------------------------------GTTGG
CTTTTCT--GA--ACCCGAGGTAATGATTAATAGGGACAGAC-GGGGGCATTCGTATGGC
GACGTTAGAGGTGAAATTCTTGGATCGTCGCCAGACGGACCGATGCGAAAGCGTTTGCC-
AAGAATGTTTTCGC-TAATC-AAGAACGAAAGTTAGAGGTTCGAAGGCGATCAGATACCG
CCCTAGTTCTAACCATAAACGATGCCAGCCAGCGATGCG-CCGAAGTTCCTC-CGAT---
GACTCGGCGCGCAGCTT---CC--GGGAAACCAAAG-CTTTTGGGTTCCGGGGGAAGTAT
GGTTGCAAAGCTGAAACTTA-AAGGAATTGACGGAAGGGCACCACCAGGAGTGGAGCCTG
CGGCTTAATTTGACTCAACACGGG-AAACCTCACCAGGCCCGGACATCGGAAGGATTGAC
AGAT--------TGAGAGCTCTTT-CTTGATTC-GATGGGTGGTGG-TGC--ATGGCC-G
TTCTTA-GTTGG---TGGAGC-GATTTGTCTGGTTAATTC-CGATAAC-GAACGA--GAC
TCTTACCTGCT-AACTAGACGC--------------------------------------
-------CTGGATCT---------------------------------------------
---------------------------------TTATGCTCCAGGCGGC-----------
------------------------------------------------------------
------------------------------------------------------------
---------------------------------------------------------GTT
ATCTTCTTAGAGGGACA-GGCGGCT------TCTAGCCGCA-CGAGATTG-AGCAATAAC
AGGTCTGTGATGCCCTTAGATGTTCTGGGCCGCACGCGCGCTACACTGAAGGAATCAGCG
TGTG--------------------------------------CTCCCTGGCCGAAAGGT-
---CCGGGTAACCCGCTGAACCTCC------------------TTCGTGCT-TGGGATTG
GGGCTTGCAATTGTTCCCCATGAACGAGGAATTCCCAGTAAGCGCGAGTCATAAGC-TCG
CGTTGATTACGTCCCTGCCCTTTGTACACACCGCCCGTCGCTACTACCGATTGAATGATT
-TAGTGAGGTCTTCGGACTGG---------GGCGCGAAAGGGGAGG-AGCCCAGCGCTGA
ATCCC-----CCAGTCCTG------CAGG-GCTGGCGGGAAATGTAGCGTTTAGGAGG--
-----GTCGCTTCTCTCG--------GAGTGCCGCGGCCA--------------------
-------------------------------GTCCAAGTCC-CTCTTGAACGGGGCC--A
CG---GTCCCTAGAAGGTGCCAGGCCTGTGG-GATGGTT-----GCGGCTTCCGAGAAGG
--CCTCTCCTTTGAGTCGGGTTGCTTGAGAGTGCAGCCCTAAGCAGGTGGTAAACTCCAT
CTAAGGCTAAATAC-AACCACGAGACCGATAGCAAACAAGTACCGTGAGGGAAAGTTGAA
AAGAACTTTGAAGAGAGAGTTCAAGA-GTACGTGAAACCGTTCGGGGGT--AAACGGGTG
GAGTC-CTAAAGGTCG--AAAGAGGGGATTCAGT----ATCCAGTCCACCTGCCACTCTT
CGCCGTGGGGTAAACTCGGGG--------TCG-----CCTTTCG-----GGGTGGCCACG
GGCCCTCGGCGGAGTCT-CGTGC-------------------------------GCGGGT
GGTGGAGC--GCACTTCCCCTGAGTAGGAC-------GTCGCGACCCATTGGGT---GTC
G--GTT-AA----------------GGTCTGGGTGCGAGCCCGT---TCCGCGGCT-TGC
CGCGGGGCGGAGCCCCGGTGT--CCCGGCCGACT-GCCTGATGGTC-GAACGTGCGGAAA
AGGCC-CGCGGGATTTATCTCGCGC-TCGTG----------CCCCTCGCAAGCGT-----
TCGGTCGAAC-TCGTTGTACGGACTTGT--------------------------------
----CCGTCGCGGGCCGGCTGGCGCTGTTGGCGGGGGGATTCTCGAGCAGTGGCCT----
-----------------------------------GCTCCC---GTTTGCGGCG------
---------------------GTAACACAG-----------------GGCGGCCCACCCG
GCCCGTCTTGAAACACGG-ACCACGGAGTCTAACA-TGTGC---GCGAGTCATTGGG-TA
------------------------CCACT--------ACACCCAAA-GGCGTATTGAACG
AAAAGGCC---------GGCCTTTGCGCCG----GCTGAGGGA-----AGATGGAGGTC-
-----CTCTCGGGGACC-------------------------------------------
--TCC-------------------------------------------------------
-------------CGCATTCCCGGGGCGTCTCGTCCTG-TAAACGCTTGTCGGTCGAAGG
TGAGGCGCACCA-AGAGCGCACACACTGGGACCCGAAAGATGGTGAACTATGCCTGGCCA
GGACGAAGTCAGGGGAAACCCTGATGGAGGTCCGTAGCGATTCTGACGTGCAAATCGATC
GTCGGAGCTGGGTATAGGGGCGAAAGACTAA-TCGAACCATCTAGTAGCTGGTTCCCTCC
GAA--GTTTCCCTCAGGATAGCTGGCGCTCG---------T-TGAAC-------------
-----------------------CGAGTCCCATCCGGT--------------------AA
AGCGAATGATTAGAGG-------------------------------CCTTGGGGT----
---------------------------------------------------------CGA
AACGACCTCAACCTATTCTCAAACTTTAAATGG-GTGGGA--------------ACCGCG
-----------------------------------------GCTTG--------------
TTTGA-------------------ACGC--------------------------------
------------------------------------------------------------
---------------------------------------------TAAAGCCGCGGACCA
----------------------------------------------------CGGATCG-
-GAGTGCCCAGTGGGCCAC-TTTTGGTAAGCAGAACTGGCGCTGTGGGATGAACCAAACG
CC-CGGTTAAGGCGCCCGAACA-ACG-CTCATT--CGAAACCATGAAA-GGTGTTGGTTG
CTTAAGACAGCAGGACGGTGGCCATGGAAGTCGGAATCCGCTAAGGAGTGTGTAACAACT
CACCTGCC-GAAGCAACTAGCCCTGAAAATGGATGGCGCTGAAGCGTTGTGCCTATACCG
-GGCCGCCGG--TGGCA-------GAAGGC------------------------------
------------------------------GG--GTGGCT----TCGGCCG--CTCG-CT
G---------------------------------CGAAGCCCCGGTGAGTAGGAGGGT-C
GCGACGGTGAGCGCTGAAAGGTC-TGGGCGTGAG----CCTGCCTGGAGCCGCCGTCGGT
GCAGATCTTGGTGG-TAGTAGCAAA-TACTCCAGCGAG-GCCCTGGAGGACTGATGTGG-
AGAAGGGTTCCGTGTGAACAGCCGTTGCAC-ACGGGTCAGTCGATCCTAAGCCCTAGGAG
AAATCCGATGTT----------GATG--GTCGCGG----GATGTT-TCAT-GCCTCGTCT
TGGC--TCGAAATCTTCCTTTCCCCTCGAACGACGAACGAAGGTGCCATGCGTGTGC---
GTTCTCCCTTTTGGGAGGTATTGTGCCGTGTCA---CCGGGTGTCGGTCAAGTAGGGGGG
GCCGCACTGG--CCGTGGCG-ACGTTTGCCCAGAGTCTAAA-ACGAGAGTCCGTGTAGTC
CGGAGGTACCCCGTAAAA-------------------AGGGTTTTGT-TCGGC-----GC
GAGAGAAAGGA--------GGACCCCCTTAACTGGGGGACCTGCCCGCGTATCTCC--GC
CGTTC----GTTGAGCTCCTCCG--CGACGAAAGATCTCTTAC--GACTCGAGGGT----
---------------AGCGGTCGGCCTCGCGT----------CCCGTAAAGATGCGCGCA
GGAAAGAAAGTAGG----GTCAATCTCATG--ACGAGCGAAC----------TA-GCTC-
--CCCGTCCGTCGGGCGAAAGGGAATCCGGTTCCTATTCCGGAACCCGGTTGCGGAACCG
C----ACTCACGATCCTCGTA--------TTGACACGGTAACGTGAAAGACCCCAGAGAA
GCCATCTGGAGCCCCGGGAAGAGTTTTCTTTTCTGCCTGAGCGTTCGGGTTCCATG-GAA
TCCTCTCAAAGGGAGATATGGAATGGAA-------------------CGCGAAGAGCACC
GCA-GTTGCTG--CGGTGTCCGGGGAGT--------CCCGTTGGTCCTTGAAAATCTGGG
TGAGGGTC--ACGT--GGAGGCGTCGCACCGGCTCGTACCCA-TATCCGCAGCAGGTCTC
CAAGGTCAAGAGCCTCTAGTCGATAGAATAATGTAGGTAAGGAAAGTCGGCAAA-TCGGA
TCCGTAACTT---CGGGACAAGGATTGGCTCTGAGGATCGGGGCGTGTCG-GGCTTGG--
---TCG-GG---------------------------------------------------
------------------------------------------------------------
------------------------------------------------------------
------------------AAGTGGGTCGATAG----------------------------
--------------------------------CTGACGTGCCGGGCCTG-----------
------------------------------------------------------------
---------------------------------------------GGCGAG---------
------------G----TGAGGCTTCCCTTCGGGG--------TCGCCGAGC--------
-----------------------------------------------------------C
GAGTTCGGTCCCGTGCCT-TGGCCGCCCA-------------------------------
-------CGGAGCTTCCTTGCTGCG--------------------------------A--
GCGCAT-TGGCGCCCGTGCT--------------CCTTGTGGGTG--------C------
---GGGGTCGGCCTTT--GCGTCT----CTTCGGCCGCCATTCAACGACCA-ACTCCAAG
GAAACTGGCACGGACCGGGGGAATCCGACTGTCTAATTAAAACAAAGCATTGCGATGGCC
CCTACG-G-GTGTTGACGCAATGTGATTTCTGCCCAGTGCTCTGAATGTCAACGTGAAGA
AATTCAAGCAAGCGCGGGTAAACGGCGGGAGTAACTATGACTCTCTTAAGGTAGCCAAAT
GCCTCGTCATCTAATTAGTGACGCGCATGAATGGATTAACGAGATTCCCA-CTGTCCCTA
TCTACTATCTAGCGAAACCACTGCCAAGGGAACGGGCTTGGGAAAA-TTAGCGGGGAAAG
AAGACCCTGTTGAGCTTGACTCTAGTTTGGCACTGTGAGGAGACATGA-GAGGTGTAGAA
TAAGTGGGAGGTC-------------A------------------------GTTTCGGCT
G-------------------------------------------------GCCGCC--AG
TGAAATACCACTACTTTCAT-TGTTTCCTCACTTACTCGGTGAGGCGGAGCGC-------
------------------GTGCGCG-------CGACTAG---------TTCGTCGCG---
------------------------------------------------------------
-----------------------------CACGGT-GTTCTCGAGCTAAG----------
---------------------------------------GGGGTCCCGTGG---------
--------------CCGGTGCGTTTG-GCGCGAG---GGGCTTTCGGGTCT---------
-----------------------CTCGTCGTTGGCGCCCGGTC-----------------
-----------------------------------CTCTCCCG--ATCCGATCCGAGGAC
AC-TGCCAGGCGGGGAGTTTGACTGGGGCGGTACATCTGTCAAATAATAACGCAGGTGTC
CTAAGGCC-AGCTCAGCGAGGACAGAAACCTCGCGTAGAGCAAAAGGGCAAATGCTGGCT
TGATCCCGATGTTCAGTACGCATAGGGACT-----GCGAAAG----CACGG-CCT-AT--
-CGA--TCCTTTT-GGTTTGGA---------GAGTTTCCAGCA-AGAGGTGTCAGAAAAG
TTACCAC-AGGGATAACTGGCTTGTGGCGGCCAAGCGTTCATAGCGACGTCGCTTTTTGA
TCCTTCGATGTCGGCTCTT--CCTATCATTGCGAAGCAGAATTCGC-CAAGCGTCGGATT
GTTCACCCGCTAATAGGGGAACGTGAG-CTGGGTTTAG-ACCGT-CGTGAGAACGGTTAG
TTTTACCCTACTGATAACCA----------------------------------------
---------GTCAATGCGATAGC----------AATCTTGCTCAGTACGAGAGGAACC-G
CAAGTTCGGACATTTGGTTCACGCACTCGGTCGAGAGGCCGGTGGTGC
>Plecoptera Perloidea
T-AAGCCATGCATGTCTAAGTGCAAGCCAA-ATTAAG---GTGAAACCGCGAATGGCTCA
TTAAATCAGTTATGGTTCCTTAGATA-ATACTCCAAG----TTACTTGG--ATAACTGTG
GTAATTCTAGAGCTAATACATGCAAACAGAGT-TCCGACTCGAG----------------
------------AGGGGAGGAACGCTTTTATTAGATCAAAA----CCAATC---------
------------------------------------GGTC---GCCGGCG------TTCG
CGTCGCGCGCAT------------------------------------------------
---------------------------------------CCGCATTTGTA----------
----TT------------TGGT-------GAC----------------------------
----------TCTGAATAACCACTTAGCAGATCGCACGGTCTC---G-T-ACCGGCGACG
CATCTTTCAAATGTCTGCCTTATCAACTGTCGATGGTAGGCTCTGCGCCTACCATGGTTG
TAACGGGTAACGGGGAATCAGGGTTCGATTCCGGAGAGGGAGCCTGAGAAACGGCTACCA
CATCCAAGGAAGGCAGCAGGCGCGCAAATTACCCACTCCCGGCACGGGGAGGTAGTGACG
AAAAATAACGA-TACGGGACTCAT--CCGAGGCCCCGTAATCGGAATGAGCACAA--CTT
AAATACTTTAA----CGAGTATCCATTGGAGGGCAAGTCTGGTGCCAGCAGCCGCGGTAA
TT-CCAGCTCCAATAGCGTATATTAAA-GTTGTTGCGGTTAAAAAGCTCGTAGTTGGACT
T--------------------------GTGTCCCACGC-----CGTCGGTTCGTCGCTCG
T----------CGACGTAACCGCACGGTTATGTGAGTGGGACGTCCAGCCGGTGGGTCGT
CAGGTCGTGTGCTATGCTGGCCGCGCCTCTTGGCGGTGTCCATACCGTGGCCTCGTCGTG
GCGTGTGTCGGGGAGGTCTCGTCGTTCGTTCGCGTTCGACTTGTCTCCCTAGCCCGTCAA
TTAAAACGGCGTGTGTTGCGAGGCCCGCCTCTCAGGGTGTCGCTGTGTCGGCGCGCACGG
TGCCGGACCCATG-----------------------------------------------
-------------------------------TTACTCGTCTCGGTGCTCTTAATCG-AGT
GTCT-----------------------------TGACGGG-CCGG---------------
---------CTC-GTTTAC------------TTTGA------------------------
----ACAAATTAGAGTGCTTAAA-------------------GCAGGCCAA---------
----------------------------TTGCTGCC--TGAATAT---------TGTG--
------TGCAT-----------------GGAA-TAATGGAATAGGATCT-CGGTTCTATT
TT----------------------------------------------------------
------------------------------------------------------------
-------------------------------------------------------GTTGG
TTTT-CT--GA--ACCAGAGATAATGATTAATAGAGACTGAC-GGGGGCATTCGTATTGC
GACGTTAGAGGTGAAATTCTTGGATCGTCGCAAGACGAACATAAGCGAAAGCATTTGCC-
AAGAAAGCTTTCAT-TAATC-AAGAACGAAAGTTAGAGGTTCGAAGGCGATCAGATACCG
CCCTAGTTCTAACCATAAACGATGCCAACTAGCGATCCG-CCGGTGTTCCTC-CGAT---
GACCCGGCGGGCAGCTT---CC--GGGAAACCAAAG-TGTTTGGGTTCCGGGGGAAGTAT
GGTTGCAAAGCTGAAACTTA-AAGGAATTGACGGAAGGGCACCACCAGGAGTGGAGCCTG
CGGCTTAATTTGACTCAACACGGG-AAACCTCACCAGGCCCGGACACTGGAAGGATTGAC
AGAT--------TGATAGCTCTTT-CTTGATTC-AGTGGGTGGTGG-TGC--ATGGCC-G
TTCTTA-GTTGG---TGGAGC-GATTTGTCTGGTTAATTC-CGATAAC-GAACGA--GAC
TCTGGCCTGCT-AACTAGTCGCACATTG--------------------------------
------ACGACATCCG--------------------------------------------
------------------------------CATTCGTGCTGTCGGCGACAAA--------
------------------------------------------------------------
------------------------------------------------------------
------------------------------------------------------TATAAA
CTCTTCTTAGAGGGACA-GGCGGCT------TCTAGCCGCA-CGAGATTG-AGCAATAAC
AGGTCTGTGATGCCCTTAGATGTTCTGGGCCGCACGCGCGCTACACTGAATGGTTCAACG
TGTGTC-----------------------------------TTCCCTTGACCGAGAGGT-
---CCGGGTAACCCGCTGAAATCCA------------------TTCGTGCT-AGGGATCG
GGGCTTGCAATTATTCCCCGTGAACGAGGAATTCCCAGTAAGCGCGAGTCATAAGC-TCG
CGTTGATTACGTCCCTGCCCTTTGTACACACCGCCCGTCGCTACTACCGATTGAATGATT
-TAGTGAGGTCTTCGGACAGT---------CGCGCGAACAGGGAGG-AGCCCAGCACTGA
ATCCT-----GCGCGCAAG------CACG-CGTCTGGAAATGTAGTGTTTGGGAGGGC--
-----CCGTTTATCTC----------GCCGGTGGGCGCCC--------------------
-------------------------------GTCCAAGTCC-GTCTTGAAAGCGGCC--A
CA---GCCCGTAGAGGGTGCCAGGCCCGTATGACGGCGCATACACACACCGGCGAAAGGG
--TCTCTCCTTAGAGTCAGGTTGCTTGAGAATGCAGCTCTAAGTGGGTGGTAAACTCCAT
CTAAGGCTAAATAT-GACCACAAGACCGATAGCGAACAAGTACCGTGAGGGAAAGTTGAA
GAGAACTTTGTAGAGAGAGGTCAAGA-GTACGTGAAACCGTTCGGGGGT--AAACGGGCG
AGATC-TGGAAAATCG--AAGCGAGTCATTCACG----TCC-------GCATGTCGTGCG
TAACGTGGTTCCCGTCGATGG--------TCG-----GTGTCGG-----CTACCGTTCGC
GTCGCAAGGCGCGCGCGAGTGTG-------------------------------TCGTTC
CGTCACGA--ACGGCCCGAGTCTACGTTCG-------CCGGCGTCGGGCTGCAC---TTC
T--CTCGTT----------------GTAGTA-CGTTGCGACCCGTTGGGCGTGTG--TCG
CCTAGGGCCCGTCGTGGAGCTGGAAACGTGCGCGGGTGTGTTGTCGTTCTCTCGGGTTCG
ATGGC-CCCCCGTCGTGTCCAACCG-TGCGG----------TCGCCCGACACACTA----
CAGCCCGACGGTATATAAGTGAGTGGGAC-------------------------------
---GTGGTTACGCGACAAGAGCCACCGTATGTTTTGGTGGTGGCGTGTTAAAACGCACGC
-----------------------------------GACCCG---TTCGGCGACGAT----
---------------------CTAACC--------------------GGATGCTCTTCCG
ACCCGTCTTGAAACACGG-ACCAAGGAGTCTAACA-TGTGC---GCGAGTCATTGGGACC
------------------------GCACT--------AAACCTAAA-GGCGAAATGAAAG
TAAAGGTCG--------CGGCGCAAGCCCG----GCCCACAGA-----GGGGAGATGTC-
CGTGGCGCACCACAGTG-------------------------------------------
--TC--------------------------------------------------------
---GCCGACGGATCGCATCCCCGGGGCGTCTCGTTGT---CATTGCG--------ACACA
GTAGGCGCACCC-AGAGCGTACACGTTGGGACCCGAAAGATGGTGAACTATGCCTGGTCA
GGTCGAAGTCAGGGGAAACCCTGATGGAGGACCGTAGCGATTCTGACGTGCAAATCGATC
GTCAGAGCTGGGTATAGGGGCGAAAGACTAA-TCGAACCATCTAGTAGCTGGTTCCCTCC
GAA--GTTTCCCTCAGGATAGCTGGTGCTCGGAGTATTAAATGAGAAACGTGT-CGCAGT
TGCCTCGCGCAATGGGCACACTACCAGTCTCATCTGGT--------------------AA
AGCGAATGATTAGAGG-------------------------------CCTTGGGGC----
---------------------------------------------------------CGA
AACGACCTCAACCTATTCTCAAACTTTTAATGG-GTGAGA--------------AAATCG
-----------------------------------------ACTTG--------------
CTTAAATGTATGAAGT------CGATGTGCG-----------------------------
------------------------------------------------------------
-------------------------------------------CTTAATTGTGCACGCCA
AAG-------------------------------------------------TGGATGAG
CGAGTGCCAAGTGGGCCAT-TTTTGGTAAGCAGAACTGGTGCTGTGGGATGAACCAAACG
TC-GAGTTAAGGCGCCTAAAACGATG-CTCATG--GGATACCATGAAA-GGCGTTGGTTG
CTTAAGACAGCAGGACGGTGGCCATGGAAGTCGGAATCCGCTAAGGAGTGTGTAACAACT
CACCTGCC-GAAGCAACTAGCCCTGAAAATGGATGGCGCTCTAGCATCGTGCCTATACTC
-GACCGTCAC--CGGCAAAGAAGCGTTGGC------------------------------
------------------------------GGTGCCTCGCG---CACGACATGCCTGCTT
A---------------------------------AGAAGCCGTGACGAGTAGGAGGGT-C
GCGACGGTGTGCGCAGAA-GCGT-TGGCCGCGAG----GCCGCGTGGAGCCGCCGTCGGT
GCAGATCTTGGTGG-TAGTAGCAAA-TACACTAGCGAG-GCCCTGGTGGACTGATGTGG-
AGAAGGGTTTCGTGTGAACAGCCGTTGCAC-ACGAGTCAGTCGATCCTAAGCCCCAGGAG
AAATCCGATGTT----------GATG-TGCTGTCG----TATATA---------------
-------------------------------------------CGG--------------
-----------------------------------------------------AA-----
---------------------------------------------------------TTT
TGGAACAATGCAAATGGT--------------------------------TTGAC-----
--------CAC---------------------------ATCGGGCGAAAGGG--------
---AA----------TCCGTTTC--CTATTACGGAACCCGGCT-----------------
------------------------------GC---------------GGAACCGACCATG
CGGGCCAATGCGAA--------ACCGTGACTCACCGTACGTA------------------
--CCGCCTCGTCGCTCGCCTCCGTGCTTGCTTCGTGGAAACGGCGTGCGCGTCGCGAGTC
T---------AGCAACTCGT-------------CGGGGTAACCCAAAAGGACCCGGAGAC
GCCGCCGGATGATCGAGGCAGAGTTTTCTGTTCTGCATAAGCATTCGAGTTCCCTG-GAA
TCGCCTAGCGCGGAGATAGGGTTTGGAA-------------------TGCGAAGAGCACC
GCA-CTTGCGG--CGGTGTCTCGATCTA--------TCTCGCGGACCTTGAAAATCCGGG
AGAGGGCC--ACGT--GGAGGTGTCGCGCCGGATCGTACCCA-TATCCGCAGCAGGTCTC
CAAGGTCAGCAGCCTCTAGTCGATAGAATAATGTAGGTAAGGAAAGTCGGCAAA-TCGGA
TCCGTAACTT---CGGGACAAGGATTGGCTCTGAGGGACGGGGTGTGTCGCGGCTTGG--
---TCGCAG---------------------------------------------------
------------------------------------------------------------
------------------------------------------------------------
------------------AAGTCGGTATGC-G----------------------------
--------------------------------TCGTAGTGCCGGGCCTG-----------
------------------------------------------------------------
---------------------------------------------GGAGAGG-------G
-AGCGAGCCGTGCGTTGCGGGTTTCGGCCTAGCGC--------GTGTACGCGAGCCTC--
-----------------------------------------------------------T
GATCCCGGTCCCGTGCCGACGGCCTCCGA-------------------------------
-------CGGATCTTCCTTGCTCTGTCCGGACGACAT------------CGAG----GCG
GCGTGTGCGGCGTCGGCGCGGTACCGCGGCGTTCTTCCGGAACCGCCGGCCGGCCGTGTT
CGCGTCGTCACGTCGTCGTCGTAC-CGGCGGCGACCTCCGAAAAACGTTCG-GCTC----
AGAACTGGCACGGACAAGGGGAATCCGACTGTCTAATTAAAACAAAGCATTGCGATGGCG
TTAACA-ATGTGTTGACGCAATGTGATTTCTGCCCAGTGCTCTGAATGTCAAAGTGAAGA
AATTCAAGCAAGCGCGGGTAAACGGCGGGAGTAACTATGACTCTCTTAAGGTAGCCAAAT
GCCTCGTCATCTAATTAGTGACGCGCATGAATGGATTAACGAGATTCCCA-CTGTCCCTA
TCTACTATCTAGCGAAACCACTGCCAAGGGAACGGGCTTGGAGAAA-TTAGCGGGGAAAG
AAGACCCTGTTGAGCTTGACTCTAGTCTGGCATTGTAAGGAGACATGA-GAGGTGTAGCA
TAAGTGGGAGACTTGGGATCAAGCGTTC------------GTCGGTTAATAGCTGCGGCG
CTCCCT-------------------------------------------TGTCGAC--GG
TGAAATACCACTACTTTCAT-CGTTTCTTTACTTACTCGGTTGAGCGGAACGC-------
------------------GTGC-CCGCCGCGTCAGCGAT---------GGCGCGGGCGG-
------------------------------------------------------------
--------------------------TGTCACGGCATTTCTCGCACCAAACGTGCATGGG
GGTTGCAAGTGTC-------------------------CGGCGTTCGCAAATTCGGCAGC
-GCGGCGGCGTGTGCGCGTGCGTTCGCGTGCGTGTGCGCGTCTCGTGCGGTCGG------
----------------ACGACGTGGCGTCGCGACCTAAAGCAA--CCGAAT---------
---------------------------------ATCCCCGGCGTGATCCGATTCGAGGAC
AT-TGCCAGGCGGGGAGTTTGACTGGGGCGGTACATCTGTCAAAGAATAACGCAGGTGTC
CTAAGGCC-AGCTCAGCGAGGACAGAAACCTCGCGTAGAGCAAAAGGGCAAAAGCTGGCT
TGATCTCGATGTTCAGTACGCATAGAGACT-----GCGAAAG----CACGG-CCT-AT--
-CGA--TCCTTTT-GGCTTAAA---------GAGTTTTTAGCA-AGAGGTGTCAGAAAAG
TTACCAC-AGGGATAACTGGCTTGTGGCGGCCAAGCGTTCATAGCGACGTCGCTTTTTGA
TCCTTCGATGTCGGCTCTT--CCTATCATTGCGAAGCAGAATTCGC-CAAGCGTTAGATT
GTTCACCTACAAATAGGGGAACGTGAG-CTGGGTTTAGTACCGTGCGTGA-A-AGGTTAG
TTTTACCCTACTGATGACA-C---------------------------------------
---------GTTGTTGCAACAGT----------AATCCTGCACAGTACGAGAGGAACT-G
CAGGTTCGGACATTTGGTTCATGCACTCGGTCGAGCGGCCGTTGGTGC
>Plecoptera Nemouridae
T-AAGCCATGCATGTCTAAGTACAAACCGA-TCTATG---GCGAAACCGCGAATGGCTCA
TTAAATCAGTTATGGTTTTAAAGACA-ATACGA-ATC----CTACATGG--ATACCCGTG
GTAATTCTAGAGCTAATACATGCTTATAGAGC-TCCGACTCGAG----------------
------------AGGGGAGGACTGCTTTTATTAGGCCAAAA----CCAATC---------
------------------------------------AGTC---CTCGGA-----------
------------------------------------------------------------
---------------------------------------CTGCATTGAC-----------
----TT------------TGAC-------GAA----------------------------
----------TCTGAATAACCTATCAGTGGAATGCACGGTCTC---G-C-ACCGGCGTCC
ATTCTTTGAAATGCCTGACTTATCAACTGTCGATGGTAGACTCGGCGCCTACCATGGTTA
TAACGGGTAACGGGGAATCAGGGTTCGATTCCGGAGAGGGAGCCTGAGAAACGGCTACCA
CATCTAAGGAAGGCAGCAGGCGCGCAAATTACCCACTCCTGGCACGGGGAGGTAGTGACA
AAAAATAACGA-TACGGGACTCAT--CCGAGGCCCCGTAATCGGAATGAGGACAC--TTT
AAATATTTTAT----CAAGTACCCACCGGAGGGCAAGTCTGGTGCCAGCAGCCGCGGTAA
TT-CCAGCTCCAGTAGCGTATATTAAA-GTTGTTGCGGTTAAAAAGCTCGTAGTTGGAGT
T--------------------------GTGTCCCACGC-----CGTCGGTACGTCGCCCG
T----------CGGCGTTACCGTTCGGTTATATCAGTGGGACGTCCAGTCGGTGAG----
-------------GTGCTGGTC--------------------------------------
---------------------TTGTCTGGTTGCCTTCGG---------------------
--------------------------------------GTCGCCG---------ACTTGG
TGCCGGCCTCATGC----------------------------------------------
-------------------------------TTACCTGTCTCGGTGCTCTTAATCG-AGT
GTCT-----------------------------TGACGGG-CCGG---------------
---------CTC-GTTTAC------------TTTGA------------------------
----ACAAATTAGAGTGCTCAAA-------------------GCAGGCTA----------
-----------------------------CGACGCT--TGAATAT---------TGTG--
------TGCAT-----------------GGAA-TAATGGAACAGGACCT-CGATTCTATT
TT----------------------------------------------------------
------------------------------------------------------------
-------------------------------------------------------GTTGG
TTTT-CT--GA--ATCAGAGGTAATGATAAATGGGAAAGGTC-GGAGGCATCCGTATTGC
TACGTTAGAGGTGAAATTCTTGGATTGTCGCAAGACGAACGAGTGCGAAAGCTTTTGCC-
GAGAACGCTTCCGT-TAATC-AAGAACGAAAGTTAGAGGTTCGAAGGCGATCAGATACCG
CCCTAGTTCTAACCATAAACAATGCCAACCAGCGATCCG-CCGATGTTCCTC-CGAT---
GACTCGACGGGCAGCTT---CC--GGGAAACCAAAG-TTTTTGGGTTCCGGGGGAAGTAT
GGTTGCAAAGCTGAAACTTA-AAGGAATTGACGGAAGGGCACCACCAGGAGTGGAGCCTG
CGGCTTAATTTGACTCAACACGGG-AAACCTCACCAGGCCCGGACACTGGAAGGATTGAC
AGAT--------TGATAGCTCTTT-CTTGATTC-AGTGGGTGGTGG-TGC--ATGGCC-G
TTCTTA-GTTGG---TGGAGC-GATTTGTCTGGTTAATTC-CGATAAC-GAACGA--GAC
TCTGGCCTACT-AAATAGTCGCGAA-----------------------------------
------ACGACATCCG--------------------------------------------
------------------------------CATTCGTGCTGTCGGCGACAA---------
------------------------------------------------------------
------------------------------------------------------------
------------------------------------------------------TATGAA
CTCTTCTTAGAGGGACA-AGCGGCT------TCTAGCCGCA-CGAGATTG-AGCAATAAC
AGGTCTGTGATGCCCTTAGATGTCCTGGGCAGCACGCGCGCTACACTGAAGGAATCAACG
TGTGCA-----------------------------------CATCCTTGTCCGAGAGGA-
---CCGGGTAACCCGCTGAACCTCC------------------TTCGTGCT-AGGGATTG
GGGCTTGCAATTATTTCCCATAAACGAGGAATTCCCAGTAAGCGCGGGTCATTAGC-TCG
CATTGATTACGTCCCTGCCCTTTGTACACACCGCCCGTCGCTACTACCGATTGAATGATT
-TAGTGAGGTCTTCAGACCGT---------CGCGC-------------------------
------------------------------------------------------------
------------------------------------------------------------
------------------------------------------------------------
------------------------------------------------------------
------------------------------------------------------------
------------------------------------------------------------
------------------------------------------------------------
------------------------------------------------------------
------------------------------------------------------------
------------------------------------------------------------
------------------------------------------------------------
------------------------------------------------------------
------------------------------------------------------------
------------------------------------------------------------
------------------------------------------------------------
------------------------------------------------------------
------------------------------------------------------------
--------------------------C--------------------GGATGCTCTTCCG
ACCCGTCTTGAAACACGG-ACCAAGGAGTCTAACA-TGTGC---GCGAGTCATTGGGAC-
-------------------------CACT--------AAACCTAAA-GGCGAAATGAAAG
TAAATGTC---------TGCCGCCTCGGCG----GCAGGCAGA-----GGAGTGATGCCG
CGCCTTTGAATTGAATT-------------------------------------------
--TCTTTAC---------------------------------------------------
---ACAAGCCGGCCGCAACTCCGGGGCGTCTCGTTGT---CATCGCG--------ACACA
GCAGGCGCACCT-GAAGCGTACACGTTGGGACCCGAAAGATGGTGAACTATGCCTGGCCA
GGTCGAAGTCAGGGGAAACCCTGATGGAGGACCGTAGCGATTCTGACGTGCAAATCGATC
GTCAGAGCTGGGTATAGGGGCGAAAGACTAA-TCGAACCATCTAGTAGCTGGTTCCCTCC
GAA--GTTTCCCTCAGGATAGCTGGTGCCCGACGTAT--ATCCAGTA-------TGAAGT
TGCCGCTCGCG-CGGCATCGCGACCAGTCTCATCTGGT--------------------AA
AGCGAATGATTAGAGG-------------------------------CATTGGGGC----
---------------------------------------------------------CGA
AACGGCCTCAACCTATTCTCAAACTTTAAATGG-GTGAGA--------------TCCTCG
-----------------------------------------ACTTG--------------
CTTAA--GTGCGCTGT------CGTTGAA-------------------------------
------------------------------------------------------------
-------------------------------------------GTCGATCCCGCA-----
-----------------------------------------------------GGATGAA
CGGGCACCTAGTGGGCCAA-TTTTGGTAAGCAGAACTGGTGCTGTGGGATGAACCAAACG
TC-GAGTTAAGGCGCCCAAATCGATG-CTCATG--GGATACCATGAAA-GGCGTTGGTTG
CTTAAGACAGCAGGACGGTGGCCATGGAAGTCGGAACCCGCTAAGGAGTGTGTAACAACT
CACCTGCC-GAAGCAACTAGCCCTGAAAATGGATGGCGCTCAAGCATCGTGCCTATACTC
-GACCGTCAC--AGGCAA--------TGAG------------------------------
------------------------------AGAGCCGCTTG---TCGGCCA--CCTACGT
A---------------------------------TG---TCGTGACGAGTAGGAGGG--C
GCGACGGTGAGCGCAGAA-GTGT-TGGCCGTGAG----GCCGCATGGAGCCGCCGTCGGT
GCAGATCTTGGTGG-TAGTAGCAAA-TACACTAGCGAG-GTCCTGGTGGTCTGAGGTGG-
AGAAGGGTTTCGTGTGAACAGTTGTTGCAC-ACGAGTCAGTCGATCCTAAGCCCCAGGAG
AAATCCT-TGTT----------GATA-CGCAGTCG----AAT------------------
-------------------------------------------CG---------------
------------------------------------------------------------
----------------------------------------------------------TT
TG------------------------------------------------TTG-------
--------CGC---------------------------ACCGGCTTG-------------
----------------TCGCTCG--CGACT-CGCACTCC---T-----------------
------------------------------GA---------------CAAACTGACCGTA
TCGGGCGAAAGGGA--------A--------TACGGTTC---------------------
--CCATTCCGTAACCTGGCAGCGGAACCGATGCGCGGGC--------CACTGCAGCAATG
C---------AG-AACTCGT-------------CGGGGTGACCCAAAAAGACTCGGAGAC
GTCGTCGGATGATCGCGGCAGAGTTATCTGTTCTGTATGAGCGTCCATGTTCCCTG-GAA
TCGCCTAGCGCGGAGATAGGGTTTGGCT-------------------CGCGAAGAGCATC
GCA-CTTGCGG--CGATGTCACGATCAT--------TCCGTCGAACCTTGAAAATCCGGG
TGAGGGTC--ACGT--GGAGGTGTCGCGCCGGATCGTACCCA-TTTCCGCAGCAGGTCTC
CAAGGTCAGCAGCCTCTAGTCGATAGAATAATGTAGGTAAGGAAAGTCGGCAAA-TCGGA
TCCGTAACTT---CGGGACAAGGATTGGCTCTGAGGGACGGGGTGTGTCGCGGCTTGG--
---TCGCAG---------------------------------------------------
------------------------------------------------------------
------------------------------------------------------------
------------------AAATCGGTCAGC-G----------------------------
--------------------------------TCATGGTGCCGGGCCTG-----------
------------------------------------------------------------
---------------------------------------------GTAGACC-------G
-CGTTCGTTGTAGCTCGCGGCGCCTCTGGTGTCGC--------GACTTCGGCGGCGTCG-
-----------------------------------------------------------T
CGCGCCGGTCTCG-GATAATGGCCTCCGA-------------------------------
-------CGGATCCTCCTTGCTTTGC-------------------------------GCG
GCGTGT-CAAAGGCGTCGCGG----------------CGGGATTA----------AAATT
CTC--TGTCCCGGCCCTATCGTCC-GCCCGGCGACCATCGATAAACGTTCA-ACTC----
AGAACTGGCACGGACACGGGGAATCCGACTGTCTAATTAAAACAAAGCATTGCGATGGCG
TTTACA-GTGTGTTGACGCAATGTGATTTCTGCCCAGTGCTCTGAATGTCAAAGTGAAGG
AATTCAAGCAAGCGCGGGTAAACGGCGGGAGTAACTATGACTCTCTTAAGGTAGCCAAAT
GCCTCGTCATCTAATTAGTGACGCGCATGAATGGATTAACGAGATTCCCA-CTGTCCCTA
ACTACTATCTAGCGAAACCACTGCCAAGGGAACGGGCTTGGAGCAA-TTAGCGGGGAAAG
AAGACCCTGTTGAGCTTGACTCTAGTCTGGCATTGTAAGGAGACATGA-GAGGTGTAGCA
TAAGTGGGAGGCTCGGGATCAAGC----------------GTCGGCTAACGCC---GGCG
CTCCCT-------------------------------------------TGTCGCC--GG
TGAAATACCACTACTTTCAT-CGTTTCCTTACTTACTCGGTGAAGCGGAACGC-------
------------------GTGC-CCGCT-CGGCCGCGAG---------GTCG-GCGCGG-
------------------------------------------------------------
--------------------------TGTCACGGCAGTTCTCGAACCAAACGTGTGAGGG
GACGACCGATTCCG------------------------TGGCGCCCGGCGTTT-------
-GCGGTAGTTGTTCGGCGTCGGCTCCGGTCGGCGT-CGAGCCGCGAGCG-----------
----------------ACGTCGCGGC-CCACGGTTGAAAGGAAGTCCAACA---------
---------------------------------ATCCCCGGCGTGATCCGATCCGAGGAC
AT-TGCCAGGCGGGGAGTTTGACTGGGGCGGTACATCTGTCAAAGAATAACGCAGGTGTC
CTAAGGTC-AGCTCAGCGAGGACAGAAACCTCGCGTAGAGCAAAAGGGCAAATGCTGGCT
TGATCTCGATGTTCAGTACGCATAGAGACT-----GCGAAAG----CACGG-CCT-AT--
-CGA--TCCTTTT-GGCTTAAC---------GAGTTTTTATCA-AGAGGTGTCAGAAAAG
TTACCAC-AGGGATAACTGGCTTGTGGCGGCCAAGCGTTCATAGCGACGTCGCTTTTTGA
TCCTTCGATGTCGGCTCTT--CCTATCATTGCGAAGCAGAATTCGC-CAAGCGTTAGATT
GTTGACCTACAAATAGGGGAACGTGAGGCTGGGTTTAGTACCGT-CGTGA-ACAGGTTAG
TTTTACCCTACTGATGACAAC---------------------------------------
---------GTTATTGCGTGAGT----------AATCCTGCCCAGTACGAGAGGAACT-G
CAGGTTCGGACATTTGGTTCATGCACTCGATCGATCGATCGTTGGTGC
>Dermaptera Forficuloidea
T-AAGCCATGCATGTCTCAGTGCAAGCCAC-ACTAAG---GTGAAACCGCAAATGGCTCA
TTAAATCAGTTATGATTTATTAGATG-ATACATTATA----TTACTTGG--ATAACTGTG
GCAATTCTAGAGCTAATACATGCAAACGGAGT-TCCTGCTTTTA----------------
------------ATGGCAGGAACGCTTTTATTAGATCAAAA----CCAATA---------
------------------------------------CGTTAGTTTCGGC-----------
------------------------------------------------------------
---------------------------------------TAACGATCTC-----------
----AT------------TGGT-------GAC----------------------------
----------TCTGAATAACTTTATGAT-GATCGCATGGTCCT---GGT-ACCAGCGACA
AATCTTTCAAATGTCTGACTTATCAACTGTCGATGGTAGGCTTTACGCCTACCATGGTTG
TAACGGGTAACGGGGAATCAGGGTTCGATTCCGGAGAGGGAGCCTGAGAAACGGCTACCA
CATCCAAGGAAGGCAGCAGGCGCGCAAATTACCCACTCCCAGCACGGGGAGGTAGTGACG
AAAAATAACGA-TACGGGACTCAT--CCGAGGCCCCGTAATCGGAATGAGCACAC--TTT
AAATACTTTAA----CAAGTATCCATTGGAGGGCAAGTCTGGTGCCAGCAGCTGCGGTAA
TT-CCAGCTCCAATAGCGTATATTAAA-GTTGTTGCGGTTAAAAAGCTCGTAGTTGAAGT
T--------------------------GTGAATCGCAC-----TGTTGGTGCACCAATT-
T----------TGGTGTTTACTTAC----ATGTT-GCAATTCGTCCAGTCAGTGGGATAT
--------GGTATGTAATAGTT--------------------------------------
---------------------TGCTTTCGTTCTTTTCTA---------------------
--------------------------------------AAGGCGGAATGCAGCTATTGTC
AGCCTTTCTCTTT-----------------------------------------------
-------------------------------TCACCCATTACGGTGCTCTTTACTG-AGT
GTCG-----------------------------TAGAGGG-CTGA---------------
---------CAC-GTTTAC------------TTTGA------------------------
----ACAAATTAGAGTGCTAAAA-------------------GCAGGCA-----------
-----------------------------TTATGCC--TGAATAT---------TGTG--
------TGCAT-----------------GGAA-TAATAGAATAAGACCT-CGGTTCTATT
TT----------------------------------------------------------
------------------------------------------------------------
-------------------------------------------------------GTTGG
TTTT-CT--GA--ACCAGAGGTAATGATTGATAGGAACGGAC-GGGGGCATTCGTATTGA
GACGTTAGAGGTGAAATTCTTGGATCGTCTCAAGACGGACAGAAGCGAAAGCATTTGCC-
AAGAACGTTTTCAT-TAATC-AAGAACGAAAGTTAGAGGTTCGAAGGCGATCAGATACCG
CCCTAGTTCTAACCATAAACGATGCCAGCCAGCGATCCG-CTGAAGTTCCTC-CGAT---
GACTTAGCGGGCAGCTT---CC--GGGAAACCAAAG-CTTTTGGGTTCCGGGGGAAGTAT
GGTTGCAAAGCTGAAACTTA-AAGGAATTGACGGAAGGGCACCACCAGGAGTGGAGCCTG
CGGCTTAATTTGACTCAACACGGG-AAACCTCACCAGGTCCGGACACTGGAAGGATTGAC
AGAT--------TGAGAGCTCTTT-CTTGATTC-AGTGGGTGGTGG-TGC--ATGGCC-G
TTCTTA-GTTGG---TGGAAC-GATTTGTCTGGTTAATTC-CGATAAC-GAACGA--GAC
TCTAACCTGCT-AACTAGCCGAATC-----------------------------------
-------CAACATCA---------------------------------------------
----------------------------------TATGCTGTTGGCGGT-----------
------------------------------------------------------------
------------------------------------------------------------
------------------------------------------------------TTAAAA
TTCTTCTTAGAGGGACA-GGCGGCT------TCTAGCCGCA-CGAGATTG-AGCAATAAC
AGGTCTGTGATGCCCTTAGATGTCCTGGGCCGCACGCGCGCTACAATGAAGGTATCAACG
TGT--------------------------------------CTTCCCAGACCGAATGGT-
---CCGGGTAACCCGCTGAACCACC------------------TTCGTGCT-AGGGATTG
GGGCTTGCAATTGCTCCCCATGAACGAGGAATTCCCAGTAAGCGCGAGTCATAAGC-TCG
CGTTGATTACGTCCCTGCCCTTTGTACACACCGCCCGTCGCTACTACCGATTGAATGATT
-TAGTGAGGTCTTCGGACTGG---------TGCGCGAACAGGAAAATGC-TCAGCATAAA
ATCTT-----GTAACT----TAACCGT----TATCAAGA-GATGTTATGTTTAGGAAG--
------------TTTCGTT------TATCCTATAATGT----------------------
------------------------ACATTTAGTCCAAGTCC-ACCTTGAATGGGGCATTA
T------CCATAGAGGGTGCCAGCCCCGTAGTGACAAATGTAGATAAATCATTATAGGTG
AAACTTTCCTTAGAGTCGGGTTGCTTGTAAATGCAGCTCTAAGTTGGTGGTAAACTCCAT
CTAAAGCTAAATAT-AACCACGAGACCGATAGCGAACAAGTACCATGAGGGAAAGTTGAA
AAGAACTTTGAAGAGAGAGTTCAATA-GTACGTGAAACTGTTTAGGGGT--AAACGGGAG
AAATC-CGAAAATCTG--AAGG-AAGTGATTCAC----GTATTATCTA---CATATTATA
----TTATACTTGATTGATGA------TTATTA-TACTCCTTGC-----ATTCAATTTAT
TGTATGTTAAGGGTTCCGT-TTAA------TATCACATTTCTTG----TATAAATCAATA
TTATGTGG--TTTACCGCATTTCAAACCTTCCTTAAAACAGAAA-ACGTCGCA------A
CCCATTGGAT-TCCAGTCTA---AGATATTATAGGGAGTCTCATATGAAAC-----TTGC
ATTTTT-TAT-GTATAGTTGTTTTATG-TAGACCTATAAATTTTCTG--------ACTGA
TTATTCGATGGTATC----AAAATAAATAAG----------AT-----------------
TAACCCTCG---CATGACGAGTTTGAGTAT---ATTTAGAAAATA--ATTTGTATTC-CA
TTTGT-GATATTTT--------------TAGTTCGGTCCAAAAGGCCCGTCTA------G
AGAATAGCATTGGA------------------TATGAATAT---ATTCTCAAACAG-TGG
T--AA-----TCTTT----GTTT-GCGGCGAA------TATGTTTCGGAATT-TCGCCCG
ACCCGTCTTGAAACACGG-ACCAAGGAGTCTAACA-TGTAC---GCAAGTCATTGGG---
--------------------------------TTTTAAAACCTAAA-GGCATAATGAAAG
TAAAGAA--------------TTGTTTTTAACAATTTGTGGGA----TGATAGATTATCT
TTACATTTTATGTTTGATAATCTCGCAATCCTG-----GGGCGTCTCAT--TCTTAT---
------------------------------------------------------------
-------------------------------TGCA----------------------AGA
AGAGGCGCACCT-TGAGCGTATACGTTGGGACCCGAAAGATGGTGAACTATGCCTGGCGA
GGACAAAGTCAGGGGAAACCCTGATGGAGGTCCGTAGCGATTCTGACGTGCAAATCGATC
GTCGGAGCTGGGTATAGGGGCGAAAGACTAA-TCGAACCATCTAGTAGCTGGTTCCCTCC
GAA--GTTTCCCTCAGGATAGCTGGCAT------------------------------TC
AT-TGAAAAATTATTAAGA-------GTCTCATGCGGT--------------------AA
AGCGAATGATTAGAGG-------------------------------CCTTGGGGC----
---------------------------------------------------------CGA
AACGACCTCAACCTATTCTCAAACTTTAAATGG-GTGAGATCTCAAGCTTGCTTAAATGA
-----------------------------------------AGCTGTGAG------ATAA
ATATATATTATTTAAA------TTTCAT----TCCTTAAAAAAATT--------------
------------------------------------------------------------
-----------------------------TTTTGGCCAAAAATAAAATGATGGAATTATA
TATATAA--------------------------------------------TAAGGGATC
AGAGTGCCAAGTGGGCCAA-TTTTGGTAAGCAGAACTGGCGCTGTGGGATGAACCAAACG
TT-GAGTTAAGGCGCCAAACACAACG-CTCATG--GGAAACCATGAAA-GGCGTTGGTTG
CTTAAGACAGCAGGACGGTGGCCATGGAAGTCGGAATCCGCTAAGGAGTGTGTAACAACT
CACCTGCC-GAAGCAACTAGCCCTGAAAATGGATGGCGCTGAAGCGTTGGGCCTATACTC
-AACCGTCAA--CGACAA--------AATG------------------------------
----------------------------AATAAATTTTTTTTA-----------AAAATT
-----------------------------TATTTTCAAGTCATGACGAGTAGGAGGG--C
GCAGCAGTGAGCATAGAAGGGTA-TGGGCGTAAG----CCTGCCTGGAGCCGCTGTTGGT
GCAGATCTTGGTGG-TAGTAGCAAA-TACACAAGA-GAGGCCCTTGTGGACCGATGTGG-
AGAAGGGTTTCGTGTGAACAGCCGTTGCAC-ACGAGTAAGTCGATCCTAAGCCCTAAGAG
AAATCTTATGTT----------GATGT-G---AAGTACATT------------TTTTTAT
AATTATA-----------------------------------------------------
-----------------------------------------AAATAATTC----------
------------------------------------------------------------
------------------------------------------------------------
---------------------------------------TACTTCCAT------------
-----------TTGGGCGAAAGGGAA----TCTGGTTCCAATTCCAGAACTTAGC-GC--
-----------------------------------------GGAACCGTTTCATTTGT--
----------CGGGCCCACTC-----------------ATTTATGAGTAAGC----TCGT
CGGGGTAACCCAAAAAGA--------------------------CCCGGAGAC-------
-----GC----------------------------TGTCGGGAG----------------
-----------ATGTAGGCAGAGTTTTCTGTTCTGTATGAGCGTTCGAGTTCCCTG-GAA
TTCTCTAGCAGTGAGATAGGGTTTGGAA-------------------CGCGTAAAGCACC
GCA-TTTGCTG--CGGTGTCTACATCAT-------CCC-CTCGGCCCTTGAAAATCCGGG
AGAGGGCCCCGTG----GAGGTCTCGCGCTAAATCGTACCGA-TAACCGCAGCTGGTCCC
CCAGGGGTGAAGCCTCTTGTCAATAAAAAAATGTAGGTAAGGGAAGTCGGCAAA-TTGGA
TCCGTAACTT---CGGGAAAAGGATTGGCTCTGAGGGCCGAGGTG-TGTCGGGCTTGTCA
GGAAAGCGGGTTTGTGTTGGCGTGCAGGGCCTGGTCGT----------------------
------------------------------------------------------------
------------------------------------------------------------
---------------------TGG------------------------------------
-----------------------------------------TGTTCATT-----------
------------------------------------------------------------
------------------------------------------------------------
------------------------------------------------------------
------------------------------------------------------------
-------------TATGAAT-GCCATTTG-------------------------------
-TCCGGTCCCTTGCCTCAGCCTCCCG-TGGATCTTCCTTGCTTTGAG-------------
-------------------------------TTATATTATTGTTT---------------
------------ATTCAGTGTATAATCTCTGCGGCCGCTATTTAACGGCCA-AATC----
AGAACTGGCACGGACTAGGGGAATCCGACTGTCTAATTAAAACAAAGCATTGCGATGGCC
CTAGCG--GGTGTTGACGCAATGTGATTTCTGCCCAGTGCTCTGAATGTCAAAGTGAAGA
AATTCAAAAAAGCGCGGGTAAACGGCGGGAGTAACTATGACTCTCTTAAGGTAGCCAAAT
GCCTCGTCATCTAATTAGTGACGCGCACGAATGGATTAACGAGATTCCCA-CTGTCCCTA
TCTACTATCTAGCGAAACCACTGCCAAGGGAACGGGCTTGGAAAAA-TTAGCGGGGAAAG
AAGACCCTGTTGAGCTTGACTCTAGTCTGGCACTGTAAGGAGACATGA-GAGGTGTAGCA
TAAGTGGGAGCTGTA-GTGG------------------------------GCTTTGTTCA
T----------------------------------------------TATAACGAC--TT
TGAAATACCACTACTTTCAT-TGTTTCCCTACTTATTCGGTTAAGCGGAGCGTGTATA--
------------------TTATA---TTCACTTTGTGAT----------ATAATGTTACC
ATATTCTTGCACCAAGAGTAT-AACGCTGGGTTACATT----------------------
-----------------------------AATAATAATTGCTG-----------------
------------------------------------GGTAATTTTCT-------------
---------------GTTTTCATA------------TTTATTATGAAATAC---------
-------------------AAGAGATTACTTT----TGTATATTCAT-------------
-----------------TATTATTCCAGGTC-ATGTTA-TGCTCGATCCGATTCGGAGAC
CC-TGCCAGGCGGGGAGTTTGACTGGGGCGGTACATCTGTCAAAAAATAACGCAGGTGTC
CTAAGGCC-AGCTCAGCGAGGACAGAAACCTCGCGTAGAGCAAAAGGGCAAATGCTGGCT
TGATCCCAATGTTCAGTATGCATAGGGACT-----GCGAAAG----CATGG-CCT-AT--
-CGA--TCCTTTTGGCTTGAA----------GAGTTTTCAGCA-AGAGGTGTCAGAAAAG
TTACCAC-AGGGATAACTGGCTTGTGGCGGCCAAGCGTTCATAGCGACGTCGCTTTTTGA
TCCTTCGATGTCGGCTCTT--CCTATCATTGCGAAGCAGAATTCGC-CAAGCGTCGGATT
GTTCACCCGCCTATAGGG-AACGTGAG-CTGGGTTTAG-ACCGT-CGTGAGACAGGTTAG
TTTTACCCTACTGATG--------------------------------------------
----ACAT-GTTTTTGCGATAGT----------AATCCTGCTCAGTACGAGAGGAACC-G
CAGGTTTGGACATTTGGTTCACGCACTCGGTCGATCGGCCGTTGGTGC
>Isoptera Termopsidae
T-AAGCCATGCATGTCTCAGTGCAAGCCAA-ATTAAG---GTGAAACCGCGAATGGCTCA
TTAAATCAGTTATGGTTCCTTAGATG-GTG--GACAG----TTACTTGG--ATAACTGTG
GTAATTCTAGAGCTAATACATGCA-ACCGAGT-CCCGACCGGAG----------------
------------ACGGTCGGGACGCTTTTATTAGATCAAAA----CCAAT----------
------------------------------------CGGTCG-CT--------CACGCGG
C-----------------------------------------------------------
------------------------------------------C-GTTTGC----------
----CT------------TGGT-------GAC----------------------------
----------TCTGAATAAATGGAGGCGGA-TCGCACGGTCTC---CGA-ACCGGCGACG
CATCTTTCAAATGTCTGCCTTATCAACTGTCGATGGTAGGCTCTGCGCCTACCATGGTTG
TAACGGGTAACGGGGAATCAGGGTTCGATTCCGGAGAGGGAGCCTGAGAAACGGCTACCA
CATCCAAGGAAGGCAGCAGGCGCGCAAATTACCCACTCCCGGCACGGGGAGGTAGTGACG
AAAAATAACGA-TACGGGACTCAT--CCGAGGCCCCGTAATCGGAATGAGCACAC--TCT
AAAGACTTTAA----CGAGTATCCATTGGAGGGCAAGTCTGGTGCCAGCAGCCGCGGTAA
TT-CCAGCTCCAATAGCGTATATTAAA-GTTGTTGCGGTTAAAAAGCTCGTAGTCGGACT
T--------------------------GTGTCCCACGCT-----GCCGGTTCACCGCCCG
---------------TCGGTGTCTAACTGGCACGCAC-GTGCGGACGTCCTGCCGGTGGC
C---------CGAGCCG-------------GCTTC---------CCGCTGGTGAGGGGGG
CGGCAACGTC--------------------------------------------------
--------------------CCCACACCTCGGGTCGTCTC-GGGGAGGGCCTACA-----
------------------------------------------------------------
------------------------------CAATCCCGTCGCGGTGCTCTTGACCG-AGT
GTCT-----------------------------CGATGGG-CCGG---------------
---------CAC-GTTTAC------------TTTGA------------------------
----ACAAATTAGAGTGCTTAAA-------------------GCAGGCAGCAGC------
--------------------------------CGCC--TGAATAC---------CGAG--
------TGCAT-----------------GGAA-TAATGGAATAGGACCT-CGGTTCTATT
TT----------------------------------------------------------
------------------------------------------------------------
-------------------------------------------------------GTTGG
TTTTCGG--AAG-CCCCGAGGTAATGATCAAAAGGGACAGAC-GGGGGCATTCGTATTGC
GACGTTAGAGGTGAAATTCTTGGATCGTCGCAAGACGGACAGAAGCGAAAGCATTTGCC-
AAGAATGTTTTCTC-TGATC-AAGAACGAAAGTTAGAGGTTCGAAGGCGATCAGATACCG
CCCTAGTTCTAACCATAAACGATGCCAGCCAGCAATCCG-CCGAAGTTCCTC-CGAT---
GACTCGGCGGGCGGCTT---CC--GGGAAACCAAAG-CTTTTGGGTTCCGGGGGAAGTAT
GGTTGCAAAGCTGAAACTTA-AAGGAATTGACGGAAGGGCACCACCAGGAGTGGAGCCTG
CGGCTTAATTTGACTCAACACGGG-AAACCTCACCAGGCCCAGACACCGGGAGGATTGAC
AGAT--------TGAGAGCTCTTT-CTTGATTC-GGTGGGTGGTGG-TGC--ATGGCC-G
TTCTTA-GTTGG---TGGAGC-GATTTGTCTGGTTAATTC-CGATAAC-GAACGA--GAC
TCTAGCCTGCT-AAATAGTCGCAT------------------------------------
------CCGGT-------------------------------------------------
------------------------------------ATCCTCT-GT--------------
------------------------------------------------------------
------------------------------------------------------------
-------GCTACCGGCG------------------------------------ACTCCTA
ATCTTCTTAGAGGGACA-GGCGGCT------TCTAGCCGCA-CGAGATTG-AGCAATAAC
AGGTCTGTGATGCCCTTAGATGTTCTGGGCCGCACGCGCGCTACACTGAAGGAATCAGCG
TGTCCT--------------------------------------CCCTGGCCGAAAGGT-
---CCGGGTAACCCGCTGAACCTCC------------------TTCGTGCT-AGGGATTG
GGGCTTGCAATTGTTCCCCATGAACGAGGAATTCCCAGTAAGCGCGAGTCATAAGC-TCG
CGTTGATTACGTCCCTGCCCTTTGTACACACCGCCCGTCGCTACTACCGATTGAATGATT
-TAGTGAGGTCTTCGGACCGG---------TGGGCGAACAGGGAAGAGC-CCAGCACGGA
ATCCC--------GCGCG----GAGACG----TGCAGGGAGATGTCGTGTGTGGGAGGTC
CCAC-T------CTCCC-----GGGGCGCGGTCCAG------------------------
----------------------------CGAGTCCAAGTCT-CCCTTGAATGGGGCCATC
G-----CCCGCAGAGGGTGCCAGGCCCGTAG-------GACCGCGGCCGCTCCCGGGTGG
GGACTCTCCTCAGAGTCGTGTTCCTTGAGAGTGGAGCACTAAGAGGGTGGTAAACTCCAT
CTAAGGCTAAATAT-GACCACGAGACCGATAGCGAACAAGTACCGTGAGGGAAAGTTGAA
AAGAACTTTGAAGAGAGAGTTCAATA-GTACGTGAAACCGTTCAGGGGT--AAACGGGAG
AGACC-CGGAAGACCG--ATTGGGG-AGATTCAG----CCCCGTCCGCGCAGTGCCGGCC
CCCGGGCGGGTGCTCCCGGAT--------GTTCCCGGCCGCCGG-----TCGCGCCGCGA
GGCGCGC-GCCG-GTGCGAGTCGGGCCCACCGGCC-------------GCTCGGGGTCTA
AAGCCGCG--GCCGCGGCGGGGTGCATTTCCTGCCCCTAGTAGGA-CGTCGGG------A
CCCGTTGGAGGAGCAGGTCCCT-CGCGGACCATTGCGGCCTAAGGCCCGGGACAG--AGA
CCGGGGTGGCTTCCGC-CGAG-GCGCGGGACAAGGGCCGCCCCGGACCCCGGTACATAGC
CTGGCCGCCCTCCGACG-------GTCGTTT----------TTTCGTGGTAGAT-----G
GCCCGCTGCCCCCGCCCTCCGCCCGCGAGGGAGGTAAGG-GCGGGACGCGAGCGTCCGGT
CCGCCGGGG-CAAGCTCTCCGGCC------GAGGCCGCGGTGCC--GTGGCTCTCGCCAC
GTCCCCGGCCCCCGGCAGGCTGCTGGCCCCCGGAGCCCTCG---GACAGCT---------
------TTTGGC-CTCTCCCGTCTCCGGCGCTT-------CAGCTTCGGGTGCTCTCCCG
ACCCGTCTTGAAACACGG-ACCAAGGAGTCTAACA-TGTGC---GCGAGTCACTGGGA-C
T-----------------------CATA-------CTAAACCCAGA-GGCGCAGTGAAAG
CGTGGGGCG--------CGCCCGGTACGCCGGGCCGCCGCTAA-----GGGAGGACGGCC
GGTCGTTCCTCTCACGGG-------------------------------------GTGCG
GCCGGCA-----------------------------------------------------
-------------AGCACTCCCGGGGCGCCTCGGTCCA------GGC------------C
GAAGGCGCACCC-GGAGCGCACACGTTGGGACCCGAAAGATGGTGAACTATGCCCGGCCA
GGACGAAGTCAGGGGAAACCCTGATGGAGGTCCGCAGCGATTCTGACGTGCAAATCGATC
GTCAGAGCTGGGTATAGGGGCGAAAGACTAA-TCGAACCATCTAGTAGCTGGTTCCCTCC
GAA--GTTTCCCTCAGGATAGCTGGCGCCGAGTTG-------------------------
---------------GAATGGGACCAGTCTCATCCGGT--------------------AA
AGCGAATGATTAGAGG-------------------------------CCTTGGGGC----
---------------------------------------------------------CGA
AACGACCTCAACCTATTCTCAAACTTTAAATGG-GTGAGA--------------TCTCCG
-----------------------------------------GCTTG--------------
CTTGA-------------------GCGAAGCCGCGAGATAAGAGAGGGTGGGGG------
------------------------------------------------------------
-----------------------------------GGG------CTTGCTCTCCCCCTCT
CTCCCA----------------------------------------------CTCGGATG
ATGGTGCCAAGTGGGCCAA-TTTTGGTAAGCAGAACTGGCGCTGTGGGATGAACCAAACG
CC-GGGTTAAGGCGCCTAAACCGGAG-CTCATG--GGAGACCATGAAA-GGCGTTGGTTG
CTTAAGACAGCAGGACGGTGGCCATGGAAGTCGGAATCCGCTAAGGAGTGTGTAACAACT
CACCTGCC-GAAGCAACTAGCCCTGAAAATGGATGGCGCTAAAGCTCCGTGCCTATACCC
-GGCCGCCGGA-AGGCAAGG-CA-------------------------------------
--------------------------------GGTAAG----CT----------------
-----------------------------------GAAGCCCCGGCGAGTAGGAGGG--C
GCGGCGGTGTGCGCGGAAGGGTC-AGGGCGCGAG----CCCGCCTGGAGCCGCCGCCGGT
GCAGATCTTGGTGG-TAGTAGCAAA-TACTCAAGCGAG-GGCCTTGAGGGCTGATGCGG-
AGAAGGGTTTCGTGTGAACAGCCGTTGCAC-ACGAGTCAGTCGATCCTAAGCCCTAGGAG
AAATCCGATGTC----------GATGCGGCGGGG--------------------------
--------------------------TGA-CTCCCCGCCCGTCGA---------------
------------------------------------------------------------
------------------------------------------------------------
GGGCGAAAGGGAATCCGG------------------------------------------
-------------------------TTCCTATTCCGGAACCCGGCAGCGG----------
--------------AACCGAACC------GTCGGGCCCC---------------------
------------------------------------------------------------
--TCGAAAGAGAAGCTCGTCGG------------GGT-----------------------
------AACCCAAAGGGA--------------------------CCCGGAGAC-------
-----GC----------------------------CGTCGGGAG----------------
-----------ACCCGGGCAGAGTTTTCTGTTCTGCATAAGCGTTCGAGTTCCCTG-GAA
TCCTCTAGCAGGGAGATAGGGTTTGGAA-------------------CGCGAAGAGCACC
GCA-GTTGCGG--CGGTGTCCGGGTCGT--------CCCCTCGGACCTTGAAAATCCGGG
AGAGGGCTACGCG----GAGGTGTCGCGCCGGTTCGTACCCA-TATCCGCAGCAGGTCTC
CAAGGTGAGGAGCCTCTAGTCGATAGACTAATGTAGGTAAGGGAAGTCGGCAAA-TTGGA
TCCGTAACTT---CGGGATAAGGATTGGCTCTGAGGACCGGGGCG-CGTCGGGCGTGG--
---TCGGG----------------------------------------------------
------------------------------------------------------------
------------------------------------------------------------
------------------AAGCGGGCCTGTGC----------------------------
---------------------------------CAACGAGCCGGGCCTG-----------
------------------------------------------------------------
---------------------------------------------GGCGAGGCGATG---
-------------CCGCC------------------------------------------
-------------------------------------------------------CGGCA
ACGGGCGCGCGGATCCGAGCTCGGTCCCG-------------------------------
-----------TGCCTTGGCCTCCCGCGGATCT------------------------TCC
ACGCTGCGAGGGGCCGC--GC--TAGCTCG------------------------------
-------------CGGCG------TACTCTTCGGCCGCCACTCAACGGTCG-ACTC----
AGAACTGGCACGGACTTGGGGAATCCGACTGTCTAATTAAAACAAAGCATTGCGAGGGCC
CTAGCG--GGTGTTGACGCAATGTGATTTCTGCCCAGTGCTCTGAATGTCAAAGTGAAGA
AATTCAAGCAAGCGCGGGTAAACGGCGGGAGTAACTATGACTCTCTTAAGGTAGCCAAAT
GCCTCGTCATCTAATTAGTGACGCGCATGAATGGATTAACGAGATTCCCA-CTGTCCCTA
TCTACTATCTAGCGAAACCACTGCCAAGGGAACGGGCTTGGAAATA-TCAGCGGGGAAAG
AAGACCCTGTTGAGCTTGACTCTAGTCTGGCACTGTAAGGAGACATGA-GAGGTGTAGCA
TAAGTGGGAGGGGCGCG---------------------------------GGTCACCGTG
CCAGCG---------------------------------------------CTCCGAAAG
TGAAATACCACTACTTTCAT-CGTTTCTTTACTTACTCGGTTGGGCGGAGCGC-------
------------------GTGCGCCGCAAGCCTCACGAG----------GCCCGGC----
------------------------------------------------------------
---------------------------GTCACGGT-GTTCTCGCGCCAAGCGCAAGGGC-
--------------------------------------------TGCGGCCGAGCCCCGA
GCGAGCGCGCC---CGTGGTAGTGCGGGCCGGCCCGGAAGCGGCGGCAAGGGG-------
TTCTCGCGGGGTTCGCCCCGCCCCCCCGAGCTGTCGTTACGGGTCGCGTCCCGCC-----
-GCCGCGGCCGCTGCCGGCGGCCTGCCGCGACAGTGCCCCGCGTGATCCGATCTGAGGAC
AC-TGCCAGGCGGGGAGTTTGACTGGGGCGGTACATCTGTCAAAGGATAACGCAGGTGTC
CTAAGGCC-AGCTCAGCGAGGACAGAAACCTCGCGTGGAGCAAAAGGGCAAAAGCTGGCT
TGATCCCGATGTTCAGTACGCATAGGGACT-----GCGAAAG----CACGG-CCT-AT--
-CGA--TCCTTTTGGCTTGGA----------GAGTTTCCAGCA-AGAGGTGTCAGAAAAG
TTACCAC-AGGGATAACTGGCTTGTGGCGGCCAAGCGTTCATAGCGACGTCGCTTTTTGA
TCCTTCGATGTCGGCTCTT--CCTATCATTGCGAAGCAGAATTCGC-CAAGCGTTGGATT
GTTCACCCACCAATAGGG-AACGTGAG-CTGGGTTTAG-ACCGT-CGTGAGACAGGTTAG
TTTTACCCTACTGATGAC------------------------------------------
------TGGGTCGTTGCGACAGT----------AATCCTGCTCAGTACGAGAGGAACC-G
CAGGTTCGGACATTTGGTTCACGCACTCGGCCGAGGGGCCGGTGGTGC
>Blattaria Blaberidae
T-AAGCCATGCATGTCTCAGTGCAAGCCAC-ACTAAG---GTGAAACCGCGAATGGCCCA
TTAAATCAGTTATGGTTCCTTAGATG-GTG--GACAG----TTACTTGG--ATAACTGTG
GTAATTCTAGAGCTAATACATGCA-ACTCAGT-CCCGACCGGAA----------------
------------GCGGCAGGGACGCTTTTATTAGATCAAAA----CCAAT----------
------------------------------------CGGGCG-CT--------CGC--GT
C-----------------------------------------------------------
------------------------------------------C-GTTTGC----------
----CT------------TGGT-------GAC----------------------------
----------TCTGAAAAAA--GTGGCAGA-TCGCACGGTCTT---CGT-ACCGGCGACG
CATCTTTCAAATGTCTGCCTTATCAACTGTCGATGGTAGGTTCTGCGCCTACCATGGTTG
TAACGGGTAACGGGGAATCAGGGTTCGATTCCGGAGAGGGAGCCTGAGAAACGGCTACCA
CATCCAAGGAAGGCAGCAGGCGCGCAAATTACCCACTCCCGGCACGGG-AGGTAGTGACG
AAAAATAACGA-TACGGGACTCAT--CCGAGGCCCCGTAATCGGAATGAGCACAC--TTT
AAATCCTTTAA----CGAGTATCCATTGGAGGGCAAGTCTGGTGCCAGCAGCCGCGGTAA
TT-CCAGCTCCAATAGCGTATATTAAA-GTTGTTGCGGTTAAAAAGCTCGTAGTCGGACT
T--------------------------GTGTCACACGCT-----GCCGGTTCACCGCCCG
---------------TCGGTGTTTAACTGGCATGCAC-GTGCTGACGTCCTGCCGGTGGC
C---------CAAGCCG-------------GGCCGG-----GAGCTCTTGGTGCGAGTCC
CTCCAGGGTC--------------------------------------------------
--------------------TCCGCCTCGAACCCGGTCTCTGGGGAGGGCCTACT-----
------------------------------------------------------------
------------------------------CATACCCCTCGCGGTGCTCTTAACCG-AGT
GTCT-----------------------------CGATGGG-CCGG---------------
---------CAC-GTTTAC------------TTTGA------------------------
----ACAAATTAGAGTGCTTAAA-------------------GCAGGCAGCATC------
--------------------------------CGCC--TGAATAC---------TGAG--
------TGCAT-----------------GGAA-TAATGGAATAGGACCT-CGGTTCTATT
TT----------------------------------------------------------
------------------------------------------------------------
-------------------------------------------------------GTTGG
TTTTCGG--AAT-CCCCGAGGTAATGATCAATAGGGACAGAC-GGGGGCATTCGTATTGC
GACGTTAGAGGTGAAATTCTTGGATCGTCGCAAGACGGACCGAAGCGAAAGCATTTGCC-
AAGAATGTTTTCTC-TGATC-AAGAACGAAAGTTAGAGGTTCGAAGGCGATCAGATACCG
CCCTAGTTCTAACCATAAACGATGCCAGCCAGCAATCCG-CCGAAGTTCCTC-CGAT---
GACTCGGCGGGCGGCTT---CC--GGGAAACCAAAG-CTTTTGGGTTCCGGGGGAAGTAT
GGTTGCAAAGCTGAAACTTA-AAGGAATTGACGGAAGGGCACCACCAGGAGTGGAGCCTG
CGGCTTAATTTGACTCAACACGGG-AAACCTCACCAGGCCCGGACACCGGGAGGATTGAC
AGAT--------TGACAGCTCTTTTCTTGATTC-GGTGGGTGGTGG-TGC--ATGGCC-G
TTCTTA-GTTGG---TGGAGC-GATTTGTCTGGTTAATTC-CGATAAC-GAACGA--GAC
TCTAGCCTGCT-AACTAGTCGCTT------------------------------------
------CCGGA-------------------------------------------------
------------------------------------ATCCTTTTGC--------------
------------------------------------------------------------
------------------------------------------------------------
-------GCTTCCGGCG------------------------------------ACTTCTG
ATCTTCTTAGAGGGACA-GGCGGCT------TCTAGCCGCA-CGAGATTG-AGCAATAAC
AGGTCTGTGATGCCCTTAGATGTTCTGGGCCGCACGCGCGCTACACTGAAGGAATCAGCG
TGTCCT--------------------------------------CCCAGGCCGAAAGGT-
---CCGGGTAACCCGCTGAACCTCC------------------TTCGTGCT-AGGGATTG
GGGCTTGCAATTGTTCCCCATGAACGAGGAATTCCCAGTAAGCGCGAGTCATAAGC-TCG
CGTTGATTACGTCCCTGCCCTTTGTACACACCGCCCGTCGCTACTACCGATTGAATGATT
-TAGTGAGGTCTTCGGACCGG---------TGGGCGAACAGGGAGTAGC-CCAGCACGGA
ATCCC--------GCGCG----GAGACG----CGCAGGGAGATGTCGTGTGTGGGAGGTT
CCAT-C------GTGCC-----GGGGGTCGG--CTG------------------------
----------------------------CGAGTCCAAGTCT-CCCTTGAACGGGGCCACA
G-----CCCGCAGTGGGTGCCAGGCCCGTAGA------GACCGCGGCCGCTCCCGGGAGG
AG-CTCTCCTCAGAGTCGTGTTCCTTGAGAGTGGAGCACCAAGTGGGTGGTAAACTCCAT
CTAAGGCTAAATAT-GACCACGAGACCGATAGCGAACAAGTACCGTGAGGGAAAGTTGAA
AAGAACTTTGAAGAGAGAGTTCAACA-GTACGTGAAACCGTTCAGGGGT--AAACGGGAG
AGATC-CGAAAGGTCG--AAAGGGGGAGACTCAA----TCCCGTCCGCGCCGT-CCGGTG
CCGTTCTCGGTCCCAAAGGAT--------GTTGCCGGCCGCCGT-----CCGCGTCGCAA
GGCGCGA-GTCG-G-----GCCGGAGTCGGCAGC---------------ACCGGGGTCGG
AGGCC-CG--GCCGCGGCGAGGTGCACTTCTCCCCCCGAGTAGGA-CGTCGCG------A
CCCGTTGGGAG----------------------TCCGGCCTAAGGCCCGGCGTT---AGA
CCGAGGAGATCGCCGTGCGACTGCACGGACCAACGGTC-TCCCGGAGCGCTTCGGATGTC
CTGGCCGGAGCCCGACG-------GCATGCT----------TCGCGGAGTA--------G
GCCCGCTGCCTCTC---------------AGAGG---------------GAGCGTCCGGC
CCGGTGTT--CAAGCTCGACGACTAG---TGGGCACGCGGTGCC--GTGGCTTCCGCCAC
GTCCCCGTCCCCCGTC-GGCTGCTGGTACCCGGTGTCCCCG---GACGG-----------
-------TGGCC-TTCTCCCGTCTGCGGCGCTT-------CTGCTTCGGATGCTTTCCCG
ACCCGTCTTGAAACACGG-ACCAAGGAGTCTAACA-TGTGC---GCGAGTCGCTGGGAGC
A-----------------------CTCG-------CTAAACCCGGA-GGCGCAGTGAAAG
C--GGGGCG--------CGGTCG-----TCAGGCCGCCGTC-------GGGAGGATG-CC
GTGCGGAGAACCCGCG------------------------------------------CG
GCCG--------------------------------------------------------
---------------CACTCCCGGGGCGCCTCGGCTCC------GGC------------C
GCAGGCGCACCC-CGAGCGCACACGTTGGGACCCGAAAGATGGTGAACTATGCCTGGTCA
GGACGAAGTCAGGGGAAACCCTGATGGAGGTCCGCAGCGATTCTGACGTGCAAATCGATC
GTCAGAGCTGGGTATAGGGGCGAAAGACTAA-TCGAACCATCTAGTAGCTGGTTCCCTCC
GAA--GTTTCCCTCAGGATAGCTGGCGCCCATTTG-------------------------
---------------GAGAGGGACGAGTCTCATCCGGT--------------------AA
AGCGAATGATTAGAGG-------------------------------CCTTGGGGC----
---------------------------------------------------------CGA
AACGACCTCAACCTATTCTCAAACTTTAAATGG-GTGAGA--------------TCTCCG
-----------------------------------------GCTTG--------------
CTCGA-------------------CTGAAGCCGCGAGAGTA-------------------
------------------------------------------------------------
------------------------------------------------------------
-----------------------------------------------------CTGGATC
AGGGTGCCAAGTGGGCCAT-TTTTGGTAAGCAGAACTGGCGCTGTGGGATGAACCAAACG
CC-GGGTTAAGGCGCCTAAACCGGAG-CTCATG--GGAGACCATGAAA-GGCGTTGGTTG
CTTAAGACAGCAGGACGGTGGCCATGGAAGTCGGAATCCGCTAAGGAGTGTGTAACAACT
CACCTGCC-GAAGCAACTAGCCCTGAAAATGGATGGCGCTAAAGCTCCGTGCCTATACCC
-GGCCGCCGGC-AGGCAAGGGCA-------------------------------------
--------------------------------GGTCCT----CTTTCCGGAGGACCGGCG
----------------------------------TGAAGCCCCGGCGAGTAGGAGGG--C
GCGGCGGCGTGCGCGGAAGGGTC-TGGGCGTGAG----CCTGCCTGGAGCCGCCGCCGGT
GCAGATCTTGGTGG-TAGTAGCAAA-TACTCAAGCGAG-GGCCTTGAGGGCTGATGTGG-
AGAAGGGTTTCGTGTGAACAGCCGTTGCAC-ACGAGTCAGTCGATCCTAAGCCCTAGGAG
AAATCCGATGTC----------GATGCGGGGGAT--------------------------
--------------------------TGTTCTACACACCCCCCGTC--------------
------------------------------------------------------------
------------------------------------------------------------
GGGCGAAAGGGAATCCGG------------------------------------------
-------------------------TTCCTATTCCGGAACCCGGCAGCGG----------
--------------AACCGAATC------TTCGGGCCC----------------------
------------------------------------------------------------
--TCTAACGAGTAGCTCGTCGG------------GGT-----------------------
------AACCCAAAAGGA--------------------------CCCGGAGAC-------
-----GC----------------------------CGTCGGGAG----------------
-----------ACCCGGGCAGAGTTTTCTGTTCTGCATAAGCGTTCGAGTTCCCTG-GAA
TCCTCTAGCAGGGAGATAGGGTTTGGAA-------------------CGCGAAGAGCACC
GCA-GTTGCGG--CGGTGTCCGGGTCGT--------CCCCTCGGACCTTGAAAATCCGGG
AGAGGGCCACGCG----GAGGCGTCGCGCCGGCTCGTACCCA-TATCCGCAGCAGGTCTC
CAAGGTGAAGAGCCTCTAGTCGATAGACTAATGTAGGTAAGGGAAGTCGGCAAA-TTGGA
TCCGTAACTT---CGGGATAAGGATTGGCTCTGAGGACCGGGGCG-CGTCGGGCGTGG--
---TCGGG----------------------------------------------------
------------------------------------------------------------
------------------------------------------------------------
------------------AAGCGGGTCTGCGC----------------------------
---------------------------------CAACGTGCCGGGCCTG-----------
------------------------------------------------------------
---------------------------------------------GGCGAGGCGAAG---
-------------TCCGG------------------------------------------
-------------------------------------------------------GAGTC
TCTCTCGGTCGGACCCGAACCCGGTCCCG-------------------------------
-----------TGCCTTGGCCTCCCGCGGATCT------------------------TCC
ACGCTGCGAGGGACCGC--GCGCTCGCTCG------------------------------
-------------CGGTG------CACTCTTCGGCCGCCACTCAACGGTCG-ACTC----
AGAACTGGCACGGACTCGGGGAATCCGACTGTCTAATTAAAACAAAGCATTGCGAGGGCC
CTAGCG--GGTGCTGACGCAATGTGATTTCTGCCCAGTGCTCTGAATGTCAACGTGAAGA
AATTCAAGCAAGCGCGGGTAAACGGCGGGAGTAACTATGACTCTCTTAAGGTAGCCAAAT
GCCTCGTCATCTAATTAGTGACGCGCATGAATGGATTAACGAGATTCCCA-CTGTCCCTA
TCTACTATCTAGCGAAACCACTGCCAAGGGAACGGGCTTGGAGGAA-TCAGCGGGGAAAG
AAGACCCTGTTGAGCTTGACTCTAGTCTGGCACTGTAAGGAGACATGA-GAGGTGTAGCA
TAAGTGGGAGGCGCGGG---------------------------------GTTCGCTCCG
TCGTCG---------------------------------------------TC-----AG
TGAAATACCACTACTTTCAT-CGTTTCTTTACTTACTCGGTTGGGCGGAGCGC-------
------------------GTGCGTCGGATGCCGCTCGCG----------GCCCGTC----
------------------------------------------------------------
---------------------------GTCACGGT-GTTCTCGCGCCAAGCGCTTAGG--
-----------------------------------------------GGTTGCGGCACG-
GCGACCGCA---------------------GGTTCCGCGTCCGCGGT-------------
TCTTCGCAAGGGGAGCTCGTCTCCCCGGCGATCCCG---CGGTGCGCGT-----------
------GGGCCCGGAC--CCGCCTGCCGCGCTCGTGCCCCGCGCGATCCGATTCGAGGAC
AC-TGCCAGGCGGGGAGTTTGACTGGGGCGGTACATCTGTCAAAGAATAACGCAGGTGTC
CTAAGGCC-AGCTCAGCGAGGACAGAAACCTCGCGTGGAGCAAAAGGGCAAAAGCTGGCT
TGATCCCGATGTTCAGTACGCATAGGGACT-----GCGAAAG----CACGG-CCT-AT--
-CGA--TCCTTTTGGCTTGGA----------GAGTTTCCAGCA-AGAGGTGTCAGAAAAG
TTACCAC-AGGGATAACTGGCTTGTGGCGGCCAAGCGTTCATAGCGACGTCGCTTTTTGA
TCCTTCGATGTCGGCTCTT--CCTATCATTGCGAAGCAGAATTCGC-CAAGCGTTGGATT
GTTCACCCACCAATAGGG-AACGTGAG-CTGGGTTTAG-ACCGT-CGTGAGACAGGTTAG
TTTTACCCTACTGATGACG-----------------------------------------
------TCGGTCGTTGCGACAGT----------AATCCTGCTCAGTACGAGAGGAACC-G
CAGGTTCGGACATTTGGTTCACGCACTCGGTCGAGGGGCCGGTGGTGC
>Blattaria Ectobiidae
T-AAGCCATGCATGTCTCAGTGCAAGCTAT-ACTAAA---GTGAAACCGCGAATGGCTCA
TTAAATCAGTTATGGTTCCTTAGATG-AAA--GACAG----TTACTTGG--ATAACTGTG
GTAATTCTAGAGCTAATACATGCA-ACTCTGT-CCCGACCGGAG----------------
------------ACGGAAGGGACGCTTTTATTAGATCAAAA----CCAAT----------
------------------------------------CGGGCC-CT--------CGG--GT
C-----------------------------------------------------------
------------------------------------------C-GTTTGC----------
----CT------------TGGT-------GAC----------------------------
----------TCTGAATAAATTGTGGCAGA-TCGCACGGTCCA---AGC-ACCGGCGACG
CATCTTTCAAATGTCTGCCTTATCAACTGTCGATGGTAGGTTTTGCGCCTACCATGGTTG
TAACGGGTAACGGGGAATCAGGGTTCGATTCCGGAGAGGGAGCCTGAGAAACGGCTACCA
CATCCAAGGAAGGCAGCAGGCGCGCAAATTACCCACTCCCGGCACGGGGAGGTAGTGACG
AAAAATAACGA-TACGGGACTCAT--CCGAGGCCCCGTAATCGGAATGAGCACAC--TTT
AAATCCTTTAA----CGAGTATCCATTGGAGGGCAAGTCTGGTGCCAGCAGCCGCGGTAA
TT-CCAGCTCCAATAGCGTATATTAAA-GTTGTTGCGGTTAAAAAGCTCGTAGTCGGACT
T--------------------------GTGTCTCGCGCT-----GCCGGTTCACCGCCCG
---------------TCGGTGTCTAACTGGCATGTTC-GTGTGGACGTCCTGTTGGTGGC
CT----TTTCCGAGCTGTGTCCTTCGGAGTGTCTGG-----ATTCCGTCTGCCGCAAGGT
GGATTGGGCC--------------------------------------------------
--------------------CTTTCACTTCGTGGCGCGGT-TAGGTGGGCCTATT-----
------------------------------------------------------------
------------------------------CGTACCCTTCGTGGTGCTCTTAGCCG-AGT
GTCT-----------------------------CGATGGG-CCGA---------------
---------CAC-GTTTAC------------TTTGA------------------------
----ACAAATTAGAGTGCTTAAA-------------------GCAGGCAGCAGC------
--------------------------------CGCC--CGAATAC---------CGAG--
------TGCAT-----------------GGAA-TAATGGAATAGGACCT-CGGTTCTATT
TT----------------------------------------------------------
------------------------------------------------------------
-------------------------------------------------------GTTGG
TTTTCGG--AAT-CCCCGAGGTAATGATCAATAGGGACAGAC-GGGGGCATTCGTATTGC
GACGTTAGAGGTGAAATTCTTGGATCGTCGCAAGACGGACCGAAGCGAAAGCATTTGCC-
AAGAATGTTTTCTC-TGATC-AAGAACGAAAGTTAGAGGTTCGAAGGCGATCAGATACCG
CCCTAGTTCTAACCATAAACGATGCCAGCCAGCAATCCG-CCGAAGTTCCTC-CGAT---
GACTCGGCGGGCGGCTT---CC--GGGAAACCAAAG-CTTTTGGGTTCCGGGGGAAGTAT
GGTTGCAAAGCTGAAACTTA-AAGGAATTGACGGAAGGGCACCACCAGGAGTGGAGCCTG
CGGCTTAATTTGACTCAACACGGG-AAACCTCACCAGGCC-GGACACCGGGAGGATTGAC
AGAT--------TGATAGCTCTTT-CTTGATTC-GGTGGGTGGTGG-TGC--ATGGCC-G
TTCTTA-GTTGG---TGGAGC-GATTTGTTTGTTTAATTC-CGATAAC-GAACGA--GAC
TCTAGCTTGTT-AACTAGTCGCAT------------------------------------
------CCGGC-------------------------------------------------
------------------------------------ATCCTTT-GT--------------
------------------------------------------------------------
------------------------------------------------------------
-------GCTGCCGGCG------------------------------------ACTCAAT
ATCTTCTTAGAGGGACA-GGCGGCT------CCTAGCCGCA-CGAGATTG-AGCAATAAC
AGGTCTGTGATGCCCTTAGATGTTCTGGGCCGCACGCGCGCTACACTGAAGGAATCAGCG
TGTCCT--------------------------------------CCCTGCCCGAAAGGG-
---CCGGGTAACCCGCTGAACCTCC------------------TTCGTGCT-AGGGATTG
GGGCTTGCAATTGTTCCCCATGAACGAGGAATTCCCAGTAATCGCGAGTCATAAGC-TCG
CGGTGATTACGTCCCTGCCCTTTGTACACACCGCCCGTCGCTACTACCGATTGAATGATT
-TAGTGAGGTCTTCGGACCGG---------CGGGCGAACAGGGAAAAGC-CCAGCACGGA
ATCCC--------GCGCGT---AAAAGG----CGCAGGGAGATGTCGTGTGTGGGAGGTT
CCGT-C------ATCCC-----GGGTTTCGG--CGG------------------------
----------------------------CGAGTCCAAGTCT-CCCTTGAACGGGGCCACT
G-----CCCGCAGAGGGTGCCAGGCCCGTAGCT-----GGCCGCAGCCGAGCCCGAGAGG
AG-CTCTCCTCAGAGTCGTGTTCCTTGAGAGTGGAGCACTAAGAGGGTGGTAAACTCCAT
CTAAGGCTAAATAT-GACCACGAGACCGATAGCGAACAAGTACCGTGAGGGAAAGTTGAA
AAGAACTTTGAAGAGAGAGTTCAATA-GTACGTGAAACCGTTGAGGGGT--AAACGGGAG
AGATC-CGGATGTGCG--AAACGGGGAGACTCAG----TCCCGTCCGCGC-GTTCCGGCC
C---TCCCGGTCTC--AGGAT--------GGACCCGACCGCCGG-----TCGAGCCGCAA
GGCTCGC-GCCGTGTTCTAGTCGGGGTCACCGGG---------------GCCGGGAGTCG
TGTCC--G--GCCGCGGCGGGGTGCAATTCTC-CCCCGAGTAGAA-CGTCGCG------A
CTCGTCGGACT----------------------GCCGGTCTAAGGCCCGGAGCGG--TGC
CCGCGGGAATCGCCGCGCGAATGCGCGGGTTCACGGTT-CCCCGGACC---TTCGGTAGC
CCGGCCGGCGTCCGACG-------GTACGTG----------TCGAGGAGAA--------G
GCCCGCAAGTCACGCGACTCGCCCGCACCAACTTTTGGGCGAGGAGCGCTTGCGTCCGGC
CCGGCGAG--CAAGCCGTTCGGC--------GGCACCGAGTGCCACGTGGCATCCGCCAC
GTCCTTGGGCCCCGAC-GGCTGCTGGCTCCCGGCGTCTTCG---GACCG-----------
------TCGGCC-ATCTCCCGTCCGCGACGCTT-------TCGAATCGGATGCTTTCCCG
ACCCGTCTTGAAACACGG-ACCAAGGAGTCTAACA-TGTGC---GCGAGTCGCTGGGA-T
T-----------------------TTTT-------CTAAACCCAAA-GGCGCAGCGAAGG
C--GGGGCG--------CACCCCCT--CGGGGGTGGCCGCA-------AGGAGGATG---
GCGAGGCTAGCCCGAG--------------------------------------------
CCCG--------------------------------------------------------
---------------CACTCCCGGGGTTCCTCGGCTTC------GGC------------C
GCAGGAGCACCC-AGAGCGTACACGTTGGGACCCGAAAGATGGTGAACTATGCCCGGCCA
GGACGAAGTCAGGGGAAACCCTGATGGAGGTCCGCAGCGATTCTGACGTGCAAATCGATC
GTCAGAGCTGGGTATAGGGGCGAAAGACTAA-TCGAACCATCTAGTAGCTGGTTCCCTCC
GAA--GTTTCCCTCAGGATAGCTGGCTCCCGTTTG-------------------------
---------------GATTCGGACGAGTCTCATCCGGT--------------------AA
AGCGAATGATTAGAGG-------------------------------CCTTGGGGC----
---------------------------------------------------------CGA
AACGACCTCAACCTATTCTCAAACTTTAAATGG-GTGAGA--------------TCTCCG
-----------------------------------------GCTTG--------------
CTCGA-------------------TTGAAGCCGAGAGATT--------------------
------------------------------------------------------------
------------------------------------------------------------
-----------------------------------------------------TTGGATC
AGGGTGCCAAGTGGGCCAT-TTTTGGTAAGCAGAACTGGCGCTGTGGGATGAACCAAACG
AC-GGGTTAAGGCGCCTAAACCGGAG-CTCATG--GGAAACCATGAAA-GGCGTTGGTTG
CTTAAGACAGCAGGACGGTGGCCATGGAAGTCGGAATCCGCTAAGGAGTGTGTAACAACT
CACCTGCC-GAAGCAACTAGCCCTGAAAATGGATGGCGCTGAAGCTCCGTGCCTATACCC
-GTCCGCCGGC-AGGCAAGGGCC-------------------------------------
--------------------------------GATACGGGATTTGTTAAAGCCCGCGGCG
----------------------------------TGAAGCCCCGGCGAGTAGGAAGG--C
GCGGCGGTGAGCGCGGAAGGGTC-TGGGCGCGAG----CCTGCCTGGAGCCGCCGCCGGT
GCAGATCTTGGTGG-TAGTAGCAAA-TACTCAAGAGAG-GGCCTTGAGGGCTGATGTGG-
AGAAGGGTTTCGTGTGAACAGCCGTTGCAC-ACGAGTCAGTCGATCCTAAGCCCTAGGAG
AAATCCGAAGTT----------GATCGGGGGCGT--------------------------
--------------------------TTTAAGGAGCGACCCCCTTT--------------
------------------------------------------------------------
------------------------------------------------------------
GGGCGAAAGGGAATCCGG------------------------------------------
-------------------------TTCCTATTCCGGAACCCGGCAGCGG----------
--------------AACCGAATT------GTCGGGCCC----------------------
------------------------------------------------------------
--TCGTATGAGAAGCTCGTCGG------------GGT-----------------------
------AACCCAAAAGGA--------------------------CCCGGAGAC-------
-----GC----------------------------CGTCGGGAG----------------
-----------ACCCGGGCAGAGTTTTCTGTTCTGCATAAGCGTTCGTGTTCCCTG-GAA
TCCTCTAGCAGGGAGATAGGGATTGGAA-------------------CGCGAAGAGCACC
GCA-GTTGCGG--CGGTGTCCGGGTCGC--------CCCAACGGACCTTGAAAATCCGGG
AGAGGGCTACGCG----GAGGAGTCGCGTCGGTTCGTACCCA-TATCCGCAGCAGGTCTC
CAAGGTGAGGAGCCTCTAGTCGATAGATTAATGTAGGTAAGGGAAGTCGGCAAA-TTGGA
TCCGTAACTT---CGGGATAAGGATTGGCTCTGAGGACCGGGGCG-CGTCGGGCGTGG--
---TCGGG----------------------------------------------------
------------------------------------------------------------
------------------------------------------------------------
------------------AAGCGGGTTTGTGC----------------------------
---------------------------------CAACGTGCCGGGCCTG-----------
------------------------------------------------------------
---------------------------------------------GGCGAGGCGAGG---
-------------TTCGCTTTGCGGGACGGTCAGTACGCGCGCGCGCGGGAGGGGGCAAC
CTCTTTCGACGTT-------------------------------GCGCGCGTGCGCGCTC
GCGGGCGTTCGGATCCGAGCTCGGTCCCG-------------------------------
-----------TGCCTTGGCCTCCCGCGGATCT------------------------TCC
ACGCTGCGAGGGACCGC--GC--TCGTTCG------------------------------
-------------CGGTG------CACTCTTCGGCCGCCACTCAACGGTCG-ACTC----
AGAACTGGCACGGACTCGGGGAATCCGACTGTCTAATTAAAACAAAGCATTGCGAGGGCC
CTAGCG--GGTGTTGACGCAATGTGATTTCTGCCCAGTGCTCTGAATGTCAACGTGAAGA
AATTCAAGCAAGCGCGGGTAAACGGCGGGAGTAACTATGACTCTCTTAAGGTAGCCAAAT
GCCTCGTCATCTAATTAGTGACGCGCATGAATGGATTAACGAGATTCCCT-CTGTCCCTA
TCTACTATCTAGCGAAACCACTGCCAAGGGAACGGGCTTGGAAAAA-TCAGCGGGGAAAG
AAGACCCTGTTGAGCTTGACTCTAGTCTGGCACTGTAAGGAGACATGA-GAGGTGTAGCA
TAAGTGGGAGGCG---G---------------------------------ATTTATT-CG
CCAAC-----------------------------------------------------AG
TGAAATACCACTACTTTCAT-CGTTTCTTTACTTACTCGGTTCGGCGGAACGC-------
------------------GTGCGCCGGATGCCACTCGTG----------GCCCGGC----
------------------------------------------------------------
---------------------------GTCACGGT-GTTCTCGAGCCAAGCGTTGGGG--
-------------------------------------------------TTGCGGCTCG-
GCGACCGGACCG-TCCCGTCGGTGTCTTTCGGTTCT---TCTGCGGGGAGAAG-------
TGTCGGGGAGGGGTAACCCAAGCCGCCTCGCTCGCGTCCCGGAGCCCGTC----------
-GGTTTGCGTCCGGAC--CCGCCGGCCGCGCTCGTGCCCCGCGTGATCCGATTCGAGGAC
AC-TGTCAGGCCGGGAGTTTGACTGGGGCGGTACATCTGTCAAAGGATAACGCAGGTGTC
CTAAGGCC-AGCTCAGCGAGGACAGAAACCTCGCGTGGAGCAAAAGGGCAAAAGCTGGCT
TGACCCCGATGTTCAGTACGCATAGGGGCT-----GCGAAAG----CACGG-CCT-AT--
-CGA--TCCTTTTGGCTTGAA----------GAGTTTTCAGCA-AGAGGTGTCAGAAAAG
TTACCAC-AGGGATAACTGGCTTGTGGCAGCCAAGCGTTCATAGCGACGTTGCTTTTTGA
TCCTTCGATGTCGGCTCTT--CCTATCATTGCGAAGCAGAATTCGC-CAAGCGTTGGATT
GTTCACCCACCAATAGGGGAACGTGAG-CTGGGTTTAG-ACCGT-CGTGAA--TGGTTAG
TTTTACCCTACTGATGAC------------------------------------------
------TCGGTCGTTGCGACAGT----------AATCCTGCTCAGTACGAGAGGAACC-G
CAGGTTCGGACATTTGGTTCACGCACTCGTTCGAGGGGCCGGTGGTGC
>Mantodea Mantidae
T-AAGCCATGCATGTCTCAGTGCAAGCCGA-ATTAAG---GTGAAACCGCGAATGGCTCA
TTAAATCAGTTATGGTTCCTTAGATG-ATG--CACAG----TTACTTGG--ATAACTGTG
GTAATTCTAGAGCTAATACATGCA-ACTCGGT-CCCGACCGGCG----------------
------------ACGGAAGGGACGCTTTTATTAGATCAAAA----CCAAT----------
------------------------------------CGGTC--TT--------CG---GG
C-----------------------------------------------------------
------------------------------------------C-GTTTGT----------
----CT------------TGGT-------GAC----------------------------
----------TCTGAATAAATTATGGCAGA-TCGCACGGCCCC---CGA-GCCGGCGACG
CATCTTTCAAATGTCTGCCTTATCAACTGTCGATGGTAGGTTCTGCGCCTACCATGGTTG
TAACGGGTAACGGGGAATCAGGGTTCGATTCCGGAGAGGGAGCCTGAGAAACGGCTACCA
CATCCAAGGAAGGCAGCAGGCGCGCAAATTACCCACTCCCGGCACGGGGAGGTAGTGACG
AAAAATAACGA-TACGGGACTCAT--CCGAGGCCCCGTAATCGGAATGAGTACAC--TTT
AAATCCTTTAA----CGAGTATCCATTGGAGGGCAAGTCTGGTGCCAGCAGCCGCGGTAA
TT-CCAGCTCCAATAGCGTATATTAAA-GTTGTTGCGGTTAAAAAGCTCGTAGTCGGACT
T--------------------------GTGTCCCACGCT-----GCCGGTTCACCGCCCG
---------------TCGGTGTTTAACTGGCATGCAC-GTGCGGACGTCCTGCCGGTGGC
C---------CGAGCCG-------------G--------------CGCGGGT--------
------------------------------------------------------------
--------------------CTCGCACCC---GTCGTC-C-GGGGAAGGCCTAT------
------------------------------------------------------------
------------------------------CATACCCGTCGCGGTGCTCTTAACCG-AGT
GTCT-----------------------------CGATGGG-CCGG---------------
---------CAC-GTTTAC------------TTTGA------------------------
----ACAAATTAGAGTGCTTAAA-------------------GCAGGCAGCATC------
--------------------------------CGCC--TGAATAC---------CGAG--
------TGCAT-----------------GGAA-TAATGGAATAGGACCT-CGGTTCTATT
TT----------------------------------------------------------
------------------------------------------------------------
-------------------------------------------------------GTTGG
TTTTCGG--AAT-CCCCGAGGTAATGATCAATAGGGACAGAC-GGGGGCATTCGTATTGC
GACGTTAGAGGTGAAATTCTTGGATCGTCGCAAGACGGACCGAAGCGAAAGCATTTGCC-
AAGAATGTTTTCTC-TGATC-AAGAACGAAAGTTAGAGGTTCGAAGGCGATCAGATACCG
CCCTAGTTCTAACCATAAACGATGCCAGCCAGCAATCCG-CCGAAGTTCCTC-CGAT---
GACTCGGCGGGCGGCTT---CC--GGGAAACCAAAG-CTTTTGGGTTCCGGGGGAAGTAT
GGTTGCAAAGCTGAAACTTA-AAGGAATTGACGGAAGGGCACCACCAGGAGTGGAGCCTG
CGGCTTAATTTGACTCAACACGGG-AAACCTCACCAGGCCCGGACACCGGGAGGATTGAC
AGAT--------TGAGAGCTCTTT-CTTGATTC-GGTGGGTGGTGG-TGC--ATGGCC-G
TTCTTA-GTTGG---TGGAGC-GATTTGTCTGGTTAATTC-CGATAAC-GAACGA--GAC
TCTAGCCTGCT-AACTAGTCGCTT------------------------------------
------CCGGT-------------------------------------------------
------------------------------------ATCCCCT-GT--------------
------------------------------------------------------------
------------------------------------------------------------
-------GCTACCGGCG------------------------------------ACTCCTG
ATCTTCTTAGAGGGACA-GGCGGCT------TCTAGCCGCA-CGAGATTG-AGCAATAAC
AGGTCTGTGATGCCCTTAGATGTTCTGGGCCGCACGCGCGCTACACTGAAGGAATCAGCG
TGTCCT--------------------------------------CCCTGGCCGAAAGGT-
---CCGGGTAACCCGCTGAACCTCC------------------TTCGTGCT-AGGGATTG
GGGCTTGCAATTGTTCCCCATGAACGAGGAATTCCCAGTAAGCGCGAGTCATAAGC-TCG
CGTTGATTACGTCCCTGCCCTTTGTACACACCGCCCGTCGCTACTACCGATTGAATGATT
-TAGTGAGGTCTTCGGACCGG---------TGGGCGAACAGGGAAGAGC-CCAGCACGAA
ATCCC--------GCGTGT---GAAACAT-AACGCAGGGAGATGTCGTGTGAGGGACGCT
CCG--C------AACCC-----GACGTTCGG--CGG------------------------
----------------------------CGAGTTCAAGTCT-CCCTTGAAAGGGGCCACA
G-----CCCACAGAGGGTGCCAGGCCCGTAGA------GACCGTCGCCGTTCGCGGGGGG
AG-CTGTCCTCAGAGTCGTGTTCCTTGAGAGTGGAGCACTAAGTGGGTGGTAAACTCCAT
CTAAGGCTAAATAT-GACCACGAGACCGATAGCGAACAAGTACCGTGAGGGAAAGTTGAA
AAGAACTTTGAAGAGAGAGTTCAATA-GTACGTGAAACCGTTCAGGGGT--AAACGGGAG
GGATC-CGGAAGGTCG--AAAGGGG-AGACTCAA----CCCGTCCCGCTC-GTCGGCACT
CTGTCGCGAACTATTCCGGAT--------GAGTACGGCGGCCGG-----CTACACCGCAA
GGTGCTA-GACC-GGTTACGTCGTAGGCACCGGC-----------------CGGTGG-GG
TGTCT--G--GCGGCGGTGGGGTGCACTTCTCCTCCT--GTAGGA-CGTCGCG------A
CCCGTTGGATT-----------------------GGGGTCTAAGGCCCGGGATGG--AGC
CCGTGGGGATCGCCGAGTAAT--CTCGGGTTCACGTTC-CCCCGGACC----CCGGTCGC
CCGGCCCCAGTTCGACG-------GTAGCAA----------TCGAGGAGAT--------G
GCCCGCTCATGC-------------------------------------GAGCGTCCGGC
CCAGGGG---CAAGCTCCACGGGTT------TGCGCGTGGTGCC--GCGGCTAACGCCGC
GTCCCCGCCGCCCG-CGGGCTGCTGGTCCCCGGAGTCCTCG---GACAGCT---------
------TTGGCCGTTCTCCCGTCTGCGGCGCTT-------TTGCTTCGGATGCCTTCCCG
ACCCGTCTTGAAACACGG-ACCAAGGAGTCTAACA-TGTGC---GCGAGTCACTGGGA--
------------------------AACA-------CTAAACCCAGA-GGCGCAATGAAAG
T--GAGGCG--------GCCTCG-----------TGCCGCCGA-----GGGAGGATG---
--GCTCTCTTCTGGGGA------------------------------------------G
CCCG--------------------------------------------------------
---------------CACTCCCGGGGCGCCCCGGCTTC------GGC------------C
GTGGGCGCACTC-TGAGCGTACACGTTGGGACCCGAAAGATGGTGAACTATGCCTGGCCA
GGACGAAGTCAGGGGAAACCCTGATGGAGGTCCGCAGCGATTCTGACGTGCAAATCGATC
GTCAGAGCTGGGTATAGGGGCGAAAGACTAA-TCGAACCATCTAGTAGCTGGTTCCCTCC
GAA--GTTTCCCTCAGGATAGCTGGCGCCCGCTTT-------------------------
---------------GAACGAGACGAGTCTCATCCGGT--------------------AA
AGCGAATGATTAGAGG-------------------------------CATTGGGGC----
---------------------------------------------------------CGA
AACGACCTCAACCTATTCTCAAACTTTAAATGG-GTGAGA--------------ACTCCG
-----------------------------------------GCTTG--------------
CTCGA-------------------GTGAAGCCGAGAGG----------------------
------------------------------------------------------------
------------------------------------------------------------
------------------------------------------------------CGGATC
AGGGTGCCAAGTGGGCCAT-TTTTGGTAAGCAGAACTGGCGCTGTGGGATGAACCAAACG
CC-GGGTTAAGGCGCCTAAACCGGAG-CTCATT--GGAAACCATGAAA-GGCGTTGGTTG
CTTAAGACAGCAGGACGGTGGCCATGGAAGTCGGAAGCCGCTAAGGAGTGTGTAACAACT
CACCTGCC-GAAGCAACTAGCCCTGAAAATGGATGGCGCTAAAGCTCCGTGCCTATACCC
-GGCCGCCGGT-AGGCATAGGCGTAAGC--------------------------------
--------------------------------AATCGCCCCTCCTTCGGGGGGGGCAGCG
AGCG----------------------------CGCGAAGCCCCGGCGAGTAGGAGGG--C
GCGGCGGTGTGCGCGGAAGGGTC-TGGGCGTGAG----CCTGCCTGGAGCCGCCGTCGGT
GCAGATCTTGGTGG-TAGTAGCAAA-TACTCAAGCGAG-GGCCTTGAGGGCTGATGTGG-
AGAAGGGTTTCGTGTGAACAGCCGTTGCAC-ACGAGTCAGTCGATCCTAAGCCCTAGGAG
AAATCCGATGTC----------GATGTGGGGGGTA-------------------------
--------------------------CGTCTGACGTGCTCCTCCTCGAC-----------
------------------------------------------------------------
------------------------------------------------------------
GGGCGAAAGGGAATCCGG------------------------------------------
-------------------------TTCCTATTCCGGAACCCGGCAGCGG----------
--------------AACCGATTG------TGCGGGCCCTC--------------------
------------------------------------------------------------
--GTCAAAGAGAAGCCCGTCGG------------GGT-----------------------
------AACCCAAAGGGA--------------------------CCCGGAGAC-------
-----GC----------------------------CGTCGGGAG----------------
-----------GCCCGGGCAGAGTTTTCTGTTCTGTATAAGCGTTCGAGTTCCCTG-GAA
TCCTCTAGCAGGGAGATAGGGTTTGGAA-------------------CGCGAAGAGCACC
GCA-GTTGCGG--CGGTGTCTGGGTCGT--------CCCCTCGGACCTTGAAAATCCGGG
AGAGGGTCACGCG----GAGGTGTCGCGCCGGTTCGTACCCA-TATCCGCAGCAGGTCTC
CAAGGTTAAGAGCCTCTAGTCGATAGACTAATGTAGGTAAGGGAAGTCGGCAAA-TTAGA
TCCGTAACTT---CGGGATAAGGATTGGCTCTGAGGACCGGGGCG-TGTCGGGCGTGG--
---TCGGG----------------------------------------------------
------------------------------------------------------------
------------------------------------------------------------
------------------AAGCGGGTCTGTGC----------------------------
---------------------------------CAACGTGCCGGGCCTG-----------
------------------------------------------------------------
---------------------------------------------GGCGAGGCGATG---
-------------CGGGT------------------------------------------
--------------------------------------------GCAGGCGCTTGCGCTT
GCATTT-CGCGGATCCGAGCTCGGTCCCG-------------------------------
-----------TGCCTTGGCCTCCCGCGGATCT------------------------TCC
ACGCTGCGAGGGCCCGCC-GTCTCTGGCGG------------------------------
-------------CGGTGT-----CCCTCTTCGGCCGCCACTCAACGGTTA-ACTC----
AGAACTGGCACGGACTTGGGGAATCCGACTGTCTAATTAAAACAAAGCATTGCGAGGGCC
CTAACG--GGTGTTGACGCAATGTGATTTCTGCCCAGTGCTCTGAATGTCAACGTGAAGA
AATTCAAGCAAGCGCGGGTAAACGGCGGGAGTAACTATGACTCTCTTAAGGTAGCCAAAT
GCCTCGTCATCTAATTAGTGACGCGCATGAATGGATTAACGAGATTCCCT-CTGTCCCTA
TCTACTATCTAGCGAAACCACTGCCAAGGGAACGGGCTTGGAAGAA-TTAGCGGGGAAAG
AAGACCCTGTTGAGCTTGACTCTAGTCTGGCACTGTAAGGAGACATGA-GAGGTGTAGCA
TAAGTGGGAGGTAC-------------------------------------CCCCGGGTG
CCGAC-----------------------------------------------------AG
TGAAATACCACTACTTTCAT-CGTTTCTTTACTTACTCGGTTGGGCGGAGCGC-------
------------------GTGCGTCGAGTGCCATTCGTG----------GCCCGGC----
------------------------------------------------------------
---------------------------GTCACGGT-GTTCTCGTGCCAAGCGCTGGGG--
-------------------------------------------------TTGCGGCG---
ACGGCCGG-------------------------------CCCGCG---------------
---TCGGTCGGGACGAGCCTTCTCGGCTCGCCTCCG---------GCGTCA---------
------GGGCCGTAAC---CGCTCGCCGCGCTAGTACCCTGCGCGATCCGATCCGAGGAC
AC-TGCCAGGCGGGGAGTTTGACTGGGGCGGTACATCTGTCAAAGAATAACGCAGGTGTC
CTAAGGCC-AGCTCAGCGAGGACAGAAACCTCGCGTAGAGCAAAAGGGCAAAAGCTGGCT
TGATCCCGATGTTCAGTACGCATAGGGACT-----GCGAAAG----CACGG-CCT-AT--
-CGA--TCCTTTTGGCTTGGA----------GAGTTTCCAGCA-AGAGGTGTCAGAAAAG
TTACCAC-AGGGATAACTGGCTTGTGGCGGCCAAGCGTTCATAGCGACGTCGCTTTTTGA
TCCTTCGATGTCGGCTCTT--CCTATCATTGCGAAGCAGAATTCGC-CAAGCGTTGGATT
GTTCACCCACTAATAGGG-AACGTGAG-CTGGGTTTAG-ACCGT-CGTGAGACAGGTTAG
TTTTACCCTACTGATGAC------------------------------------------
------TAGGTCGTTGCGACAGT----------AATCCTGCTCAGTACGAGAGGAACC-G
CAGGTTCGGACATTTGGTTTACGCACTCGGTCGAGTGGCCGGTGGTGC
>Mantophasmatodea Mantophasmatidae
T-AAGCCATGCACGTGTAAGTGCAAGCCAG-CACAAG---GTGAAACCGCGAATGGCTCA
TTAAATCAGTCATGATTCATTGGATG-ATGACCACAC----ATACTTGG--ATAACTGTG
GTAATTCTAGAGCTAATACATGCAAACACAGTGCCCGACCCTCA----------------
------------CGGGAAGGGACGCTTTTATTAGATCAAAA----TCAATG---------
------------------------------------CGGTCGTTCGGC---TTCGGTCGG
GCGGC-------------------------------------------------------
------------------------------------------CGGTTGTT----------
----CT------------TGGT-------GAC----------------------------
----------TCTGAATAAA--GGAAGGGA-TCGCACGGTCTC----GC-ACCGGCGACG
CATCCTTCAAATGTCTGCCTTATCAACTGTCGATGGTAGGCTCCTTGCCTACCATGGTTG
TAACGGGTAACGGGGAATCAGGGTTCGATTCCGGAGAGGGAGCCTGAGAAACGGCTACCA
CATCCAAGGAAGGCAGCAGGCGCGCAAATTACCCACTCCCGGCACGGGGAGGTAGTGACG
AAAAATAACGA-TGCGGGACTCAT--CCGAGGCCCCGTAATCGGAATGAGGACAC--TTT
AAATCCTTTAC----CGAGTACCTATTGGAGGGCAAGTCTGGTGCCAGCAGCCGCGGTAA
TT-CCAGCTCCAATAGCGTATATTAAA-GTTGTTGCGGTTAAAAAGCTCGTAGTTGGACT
T--------------------------GTGTCCCGCGCT-----GCCGGTTCGCCGCCCG
---------------TCGGCGTTCAACTGGCATGTC--GCGGGGACGTCCTGCCGGCGGC
CC-------GCGGCCCGGCGGTGTGCGAGGTGGCCTTCTGGCTCCGTACGACGGGGGTCC
GCCCCCGCGTCCGGCGGATGCTG-------------------------------------
-----------------TCGGTTACACCGAGTCCCGCCGTGCGCCAAGGGCCCTTGA---
------------------------------------------------------------
-------------------------------CTAGCCGTTGGGGTGCTCTTCACCG-AGT
GTCT-----------------------------CGATGGG-CCGG---------------
---------CAC-GTTTAC------------TTTGA------------------------
----ACAAATTAGAGTGCTCAAC-------------------GCAGGCCATGCTG-----
--------------------------------TGCCGTTGAATAT---------C-TG--
------TGCAT-----------------GGAA-TAATGGAAGAGGACCT-CGCCTCCAGT
TT----------------------------------------------------------
------------------------------------------------------------
-------------------------------------------------------GTTGG
TTTTCGG--AA---GGCGAGGTAATGATTAAGAGGGACTGAC-GGGGGCATTCGTATTGC
GACGTTAGAGGTGAAATTCTTGGATCGTCGCAAGACGGACCGAAGCGAAAGCATTTGCC-
AAGGATGTTTTCAT-TAATC-AAGAACGAAAGTTAGAGGTTCGAAGGCGATCAGATACCG
CCCTAGTTCTAACCATAAACGATGCCAGCTGGCGATCCG-CCCAAGTTCCTC-CGAT---
GACTAGGCGGGCAGCCC---CCCCGGGAAACCTAAG-CTTTTGGGTTCCGGGGGAAGTAT
GGTTGCAAAGCTGAAACTTA-AAGGAATTGACGGAAGGGCACCACCAGGAGTGGAGCCTG
CGGCTTAATTTGACTCAACACGGG-AAACCTCACCAGGCCCGGACACCGGAAGGATTGAC
AGAT--------TGAGAGCTCTTT-CTTGATTC-GGTGGGTGGTGG-TGC--ATGGCC-G
TTCTTA-GTTGG---TGGAGC-GATTTGTCTGGTTAATTC-CGATAAC-GAACGA--GAC
TCTGGCCTACT-AACTAGTCGCGGGCCGCGCTCGGTC----------------------G
G--TCCCCGGCCGGCGGCG-----------------------------------------
------------------------------------GTCTTCTCGTCCCGTACGTTCCTC
CGAATCGTGCGGGCGGGTGCCGTCGTCCGCGTCGGGCCGCCGGGTTGTCGGTCCAGCCCG
GTATCAGCCGCAAGGATA------------------------------------------
-------GCTACCGGCGC-----------------------------------AACTCAA
ATCTTCTTAGAGGGACA-GGCGGCT------TCTAGCCGCA-CGAGATTG-AGCAATAAC
AGGTCTGTGATGCCCTTAGATGTTCTGGGCCGCACGCGCGCTACACTGAAGGAATCAGCG
TGTTTTA------------------------------------TCCCTGCCCGAGAGGG-
---CCGGGTAACCCGTTGAACCTCC------------------TTCGTGCT-AGGGATTG
GGGCTTGCAATTGTTCCCCATGAACGAGGAATTCCCAGTAAGTGCGAGTCATAAGC-TCG
CGTTGATTACGTCCCTGCCCTTTGTACACACCGCCCGTCGCTACTACCGATTGAATGATT
-TAGTGAGGTCTTCGGAACGG---------TGCGCGAACAGGGAGG-AGCCCATCACCGA
ATCCC-----GCG-GCCTC------CGGT-CGCCGGGAAATGTGGTGTTAGGGAAGGT--
-----CCGTCTATCCCCG--------GGCGGCGGGCGCGC--------------------
-------------------------------GTCCAAGTCC-ATCTTGAATGGGGCC--A
-A---GCCCGCAGAGGGTGCCAGGCCCGTATGACCGCCC-----TGCCGCCTCGGGAGGG
--CCTCTCCCAAGAGTCGGGTTGCTTGAGAGTGCAGCTCTAAGTAGGTGGTAAACTCCAT
CTAAGGCTAAATAT-GACCACGAGACCGATAGCGAACAAGTACCGTGAGGGAAAGTTGAA
AAGAACTTTGAAGAGAGAGTTCAATA-GTACGTGAAACCGTCCAGGGGT--AAACGGGAG
GAGTC-CTAAAGGTCG--AACGGGAAGATTCATG----CCCT--TGCCGGAGCGCTCCAG
CGGCCTAGCCTGCGATGGTGT--------CGC-----CGGCCCT-----CTGGGACTTCA
TCGTCCCAGTGGTCACCGCGCGG-------------------------------CCGCCA
CGCGGCTC--GGGCCGTCTGTCTAATGATG-------CGTTCGGGAGGCTGCAC---TTC
T--GCCCTA----------------GTAGGAACGTTGCGACTCGCTGGCTGATAGGTCCG
ACAGGGCCCGGGGACGCAGCCCGTCCTGGTTCGCGGTGCGAGGCCCCGCAAAGGACCAGG
GCGAG-CCCCCGGTGCATCCCGGCC-GTCGG----------TCGGCGGTGTCTTTG----
GAGGGAGCCCGCCCGCTCTTCGGAGCGTCCGAGCACGCCTCGGCGTCTTGCCGGCGGATA
GTAGCGGTTCGTGCACCCGCACGGCCGTGTGCCCCGGTGTCGTCGGATGACAGGCTCTCG
-----------------------------------GACAGT---GGCGTCGTTGCT----
---------------------CCGGTCTGCAACGC---CTTTGCTTTGGATCGCCTCCCG
ACCCGTCTTGAAACACGG-ACCAAGAAGTCTAACA-TGTGC---GCGAGTCATTGGG-CA
------------------------GAACT--------AAACCCACA-GGCGAAATGAAAG
TGAAGGG-----------GGGACTCGTTCC----CCCTTCGGG-----AGGATGGCGGC-
--------GGCTGAGTC-------------------------------------------
--CG--------------------------------------------------------
--------CGGCCCGCACTCCCGGGGCGCCGCTTTCT---GCTTGC-----------AGA
TGCGGCGCACCT-AGAGCGCACACGTTGGGACCCGAAAGATGGTGAACTATGCCTGGCCA
GGACGAAGTCAGGGGAAACCCTGATGGAGGTCCGTAGCGATTCTGACGTGCAAATCGATC
GTCGGAGCTGGGTATAGGGGCGAAAGACTAA-TCGAACCATCTAGTAGCTGGTTCCCTCC
GAA--GTTTCCCTCAGGATAGCTGGCACTCG----------CTGATA-------------
------------------------TAGTCTCATCCGGT--------------------AA
AGCGAATGATTAGAGG-------------------------------CCTTAGGGC----
---------------------------------------------------------CGA
AACGACCTTAACCTATTCTCAAACTTTAAATGG-GTGAGA--------------AGGTCG
-----------------------------------------GCTCA--------------
CTTAA-------------------TTGGA-------------------------------
------------------------------------------------------------
-------------------------------------------GCCGGTCCTTCGTG---
----------------------------------------------------TGGATAGA
GAGTTGCCAAGTGGGCCAC-TTTTGGTAAGCAGAACTGGCGCTGTGGGATGAACCAAACG
CC-GAGCTAAGGCGCCTGAATCGAAG-TTCATG--GGAAACCATGAAA-GGCGTTGGTTG
CTTAAGACAGCAGGACGGTGGCCATGGAAGTCGGAATCCGCTAAGGAGTGTGTAACAACT
CACCTGCC-GAAGCAACTAGCCCTGAAAATGGATGGCGCTAAAACTTCGTGCCTATGCTC
-GGCCGCCG---GGGCAA----------GG------------------------------
------------------------------GGTCCCGCCT----TCGGGCGCGGCCGTG-
A---------------------------------CG---CCCCGGTGAGTAGGAGGGT-C
GCGGCGGAGAGCGCAGAA-GCGT-CGGGCGTGAG----CCCGCGTGGAGCCTCCGTCGGT
GCAGATCTTGGTGG-TAGTAGCAAA-TACTTCAGAGAG-GGCCTGGAGGGCTGATGTGG-
AGAAGGGTTTCGTGTGAACAGCCGTTGCAC-ACGAGTCAGTCGATCCTAAGCCGTCGGAG
AACTCCTTCTCC----------TATA-GGGCCCGG----AGT------------------
------------------------------------------------------------
------------------------------------------------------------
------------------------------------------------------------
C-----------------------------------------------------------
----------------------------------------TAG-----------------
-----------------CACTCG--CCACG------------------------------
------------------------------------------------GGCCCGGC----
---GGCGAAAGGGA--------A--------TCTGGTTC---------------------
--CTATTCCAGAACCCGGACGCGGTACCGGT-CGCAAATCGGGCGGGGGCCTCAGGGCTT
-----------GCCGCTCGT-------------CGGGGTAACCCAAGTGGCCACAGGGAC
GCCGTCGGGAGGTGTGGGAAGAGTTTTCTTTTCTGTATCAGTGAACGGGCTCCCTG-GAA
GCTTCTAGCATGGAGATAGGGAGTGGTT-------------------CACGGAGAGCACC
GCA-GTTGCGG--CGGTGTCCGCACTTT--------CCCCTCGGCCCTTGAAAACCTGTG
AGAGGGCC--ACGC--GCAGAGTTCGCGCCGGATCGTACCCA-TATCCGCAGCAGGTCTC
CGAGGTCAAGAGCCTCTAGTCGATAGAATAATGTAGGTAAGGGAAGTCGGCAAA-TCGGA
TCCGTAACTT---CGGGAAAAGGATTGGCTCTGAGGAGCGGGGCGTGTTG-GGCATGG--
---TCG-GG---------------------------------------------------
------------------------------------------------------------
------------------------------------------------------------
------------------AAGAAGGCGTGC-G----------------------------
--------------------------------CTGACGTGCCGGGCCTG-----------
------------------------------------------------------------
---------------------------------------------GGCGAC---------
------------GTTTGCAGGGTCCGCCCTGT----------------GAGCGGAGCT--
------------------------------------------------------------
-----CGGTCCCGTGCCT-TGGCCTCCTT-------------------------------
-------CGGATCTTCCTTGCTG-GCG-----------------------GCA----GCC
GCCCGTCCAGGGGTTCGGCA-----------------CGGGGCCCATAT---ACTGGCGT
CCCG-GGCCTTGCTCCGGGCGCGCTGCCCATCGACCGCCGAGAAACGCTCG-ACTC----
AGAACTGGCACGGACCAGGGGAATCCGACTGTCTAATTAAAACAAAGCATTGCGATGGCC
CAAGCG-G-GTGTTGACGCAATGTGATTTCTGCCCAGTGCTCTGAATGTCAACGTGAAGA
AATTCAAGCAAGCGCGGGTAAACGGCGGGAGTAACTATGACTCTCTTAAGGTAGCCAAAT
GCCTCGTCATCTAATTAGTGACGCGCATGAATGGATTAACGAGATTCCCT-CTGTCCCTA
TCTACTATCTAGCGAAACCACTGCCAAGG-AACGGGCTTGGGAATA-TCAGCGGGGAAAG
AAGACCCTGTTGAGCTTGACTCTAGTCTGGCACTGTGAGGAGACATGA-GAGGTGTAGCA
TAAGTGGGAGTCC---------GC----------------TTCCCCTCGCGGGTACAGTG
A-------------------------------------------------AACGCT--AG
TGAAATACCACTACTTTCAT-TGTTTCTTCACTTACTCGGTTGGGCGGAACGC-------
------------------GTGCGTCGGCTCACTCGCTCC---------GCGGGTGCCGG-
------------------------------------------------------------
--------------------------CGTCACT-CTGTTCTCGAACCAAGCGCAC-----
--------------------------------------TGCCGCTCTGCG----------
-GCGAGGG--GCTGGGCGTGCGGCCGGGTCGTCG-----GTCGCGTGC------------
-----------------CGGCGGGAC-CCGCCATCCTAAG--------------------
--------------------------------------------------------GGAC
AC-TGCCAGGCGGGGAGTTTGACTGGGGCGGTACATCTGTCAAAGAATAACGCAGGTGTC
CTAAGGCCTAGCTCAGGGAGGACGGAAACCTCCCGTGGAGCAAAAGGGCAAAAGCTGGCT
TGATCCCGACGTTCAGTACGCGTACGGACT-----GCGGAAG----CACGGGCCT-AT--
-CGA--TCCCTTTCGGGTCAAA---------GAGTTTTTGCCCCAGAGGTGTCAGAAAAG
TTACCACCAGGGATAACTGGCTTGTGGCGGCCAAGCGTTCATAGCGACGTCGCTTTTTGA
TCCTTCGATGTCGGCTCTT--CCTATCATTGTGAAGTTAAATTCACGCAAGCGTTGGATT
GTTCACCCACCAATAGGG-AACGTGAG-CTGGGTTTAG-ACCGT-CGTGA-ACAGGTTAG
TTTTACCCTACTGATGACTTT---------------------------------------
---------GTCGTTGCGATAGT----------AATCCTGCTCAGTACGAGAGGAACC-G
CAGGTTCGGACATTTGGTTCACGCACTCGGCCGAGCGGCCGTTGGTGC
>Grylloblattodea Grylloblattidae
T-AAGCCATGCACGTGTATGTGCAAGCCAT-CCTAAG---GTGAAACCGCGAATGGCTCA
TTAAATCAGTTATGGTTCATTAGATG-GTCTCCACTG----TTACTTGG--ATAACTGTG
GTAATTCTAGAGCTAATACATGCAAACAGAGT-CCTGACCAGAG----------------
------------ATGGGAGGGACGCTTTTATTAGATCAAAA----CCAAT----------
------------------------------------CGGACGTCTGTCCAGTGTGCTGGG
AAACCTCATGTTGGC---------------------------------------------
-------------------------------------TGGCTCCGTTTGT----------
----CT------------TGGT-------GAC----------------------------
----------TCTGAATAAGAA---ATTGA-TCGCAAAGTCTC----GA-ACTGGCGACG
CATCTTTCAAATGTCTGCCTTATCAACTGTCGATGGTAGGTTCCTTGCCTACCATGGTTG
TAACGGGTAACGGGGAATCAGGGTTCGATTCCGGAGAGGGAGCCTGAGAAACGGCTACCA
CATCCAAGGAAGGCAGCAGGCGCGCAAATTACCCACTCCCGGCACGGGGAGGTAGTGACG
AAAAATAACGA-TGCGGGACTCAT--CCGAGGCCCCGTAATCGGAATGAGAACAC--TTT
AAATCCTTTAA----CGAGTATCCATTGGAGGGCAAGTCTGGTGCCAGCAGCCGCGGTAA
TT-CCAGCTCCAATAGCGTATATTAAA-GTTGTTGCGGTTAAAAAGCTCGTAGTTGAATT
T--------------------------GTGTCTCACGCT-----GTCGGTTCAGGGCCTG
---------------TCCCTGTTTAACTGACATGTTTCGTGCGGACGTCCTGCCGGTGGA
CTAGT-TTTCCTGCCCTTGATTGTTGTTCCACTTAGTGGAGATTATGTCCACGTGGGTAT
AGGTACGGGCTATGATTTTCCTGGTTGGACAGGTGTATGGGGATACAGGTTAGCCGAAAT
AGTGTCAAAGCTGTTTCTGCGCCCGCTCTCCTTCCCTATCCGCTGGGTTCTCATGGTTTT
AGGCCTTTCCCTCATCAT---------------------GGCTTTTCAAAGCTGGGTGGC
ACTTCCTTGGGTTTGGACTAGTCCTTTTGTTTATCCTATCGTGGTGCTCTTCATCG-AGT
GTCC-----------------------------CGGTGGG-CCGG---------------
---------CAC-GTTTAC------------TTTGA------------------------
----ACAAATTAGAGTGCTTAAA-------------------GCAGGCAAGCTT------
--------------------------------CGCC--TGAATAT---------TCTG--
------TGCAT-----------------GGAA-TAATGGAACAGGACCT-CGGTTCTATT
TT----------------------------------------------------------
------------------------------------------------------------
-------------------------------------------------------GTTGG
TTTTCGG--AG---CACGAGGTAATGATTAAAAGGGACCGAT-GGGGGCATTCGTATTGC
GACGTTAGAGGTGAAATTCTTGGATCGTCGCAAGACGGACCTAAGCGAAAGCATTTGCC-
AAAGACGTTTTCAC-TAATC-AAGAACGAAAGTTAGAGGTTCGAAGGCGATCAGATACCG
CCCTAGTTCTAACCATAAACGATGCCAGCTAGCGATCCG-CCCAAGTTCCTC-CGAT---
GACTAGGCGGGCAGCCC---CC--GGGAAACCAAAG-CTTTTGGGTTCCGGGGGAAGTAT
GGTTGCAAAGCTGAAACTTA-AAGGAATTGACGGAAGGGCACCACCAGGAGTGGAGCCTG
CGGCTTAATTTGACTCAACACGGG-AAACCTCACCAGGCCCGGACACCGGAAGGATTGAC
AGAT--------TGAGAGCTCTTT-CTTGATTC-GGTGGGTGGTGG-TGC--ATGGCC-G
TTCTTA-GTTGG---TGGAGT-GATTTGTCTGGTTAATTC-CGATAAC-GAACGA--GAC
TCTAGCCTGTT-AACTAGTCGATTA-----------------------------------
------CCGGT-------------------------------------------------
------------------------------------ATCCCTTCGT--------------
------------------------------------------------------------
------------------------------------------------------------
-------GCTACCGGCG------------------------------------AATCATT
ATCTTCTTAGAGGGACA-GGCGGCT------TCTAGCCGCA-CGAGATTG-AGCAATAAC
AGGTCTGTGATGCCCTTAGATGTTCTGGGCCGCACGCGCGCTACACTGAAGGAATCAGCG
TGTCCT--------------------------------------CCCTGTCCGAAAGGA-
---CCGGGTAACCCGTTGAACCTCC------------------TTCGTGCT-AGGGATTG
GGGCTTGCAATTGTTCCCCATGAACGAGGAATTCCCAGTAAGTGCGAGTCATAAGC-TCG
CGTTGATTACGTCCCTGCCCTTTGTACACACCGCCCGTCGCTACTACCGATTGAATGATT
-TAGTGAGGTCTTCGGACCGG---------TACGCGAACAGGGAAGAGC-CCAGCACTGA
ATCCC--------------------------------------GTCGTGTCC-----CGT
ACACGATAGGGAAATG-------TAGTGTTTGG-------GAGGATCCAACT-----ATC
CC-----GGAATGTCGG---------GGCGAGTCCAAGTCC-ATCTTGAATGGGGCCACT
-----GCCCGTAGAGGGTGCCAGGCCCGTAGTGAC----CGCCTTGCGTTCCGGGAG---
GATCTCTCCTTAGAGTCGGGTTGCTTGAGAGTGCAGCTCTAAGTGGGTGGTAAACTCCAT
CTAAGGCTAAATAT-GACCACGAGACCGATAGCGAACAAGTACCGTGAGGGAAAGTTGAA
AAGAACTTTGAAGAGAGAGTTCAATA-GTACGTGAAACCGTCCAGGGGA-TAAACGGGAG
AAGTC-TTGAAGGTCGAACG-GGAAGATTCAT--------GCCC---------ATGCCGT
TGCCGGCCA-------CTTTTGTTACCAGACGGT-----GTCGGTCGCCCGGGACGATGT
A------ATGTCGTGCC----CGGTGTCGTTGTCCGATTG-------------------C
CGCT-------------------CGGTATGCTTGA------GTGCCGTACCGGTTGACGG
AGGGCTGCACTTCTTCCCCAGT---AGGAACGTCGCGACCCGTTGGGCGCC------GGT
CTAAGGCTCGGG----GAGCATGTCTGTTCCTATAGGTAAGCGGCT-TGAGGAACCGCAA
ATTTACCTTGGTCAGTCCCCCGATGTTTTC---------------CCGGTCG--------
-GTGCCCGACGGTCGGTAGCTAAGGAGATGGTCCGCT----CTCTTTGCTGAGAGAGCGC
CCGAACCGCTTCACACG----GACGTGTTTCTCCCCTCGTCGTGATTCAAACCACGGCTT
GGGGCG--------CATAGTTCTGTTTGCTCTTGCGGATGC----------------CTC
TCGGGCCGAGGCCGTCTCCCGTCTGCGACGCCAA------T-GCTTCGGATCGTTTCCCG
ACCCGTCTTGAAACACGG-ACCAAGGAGTCTAACA-TGTGC---GCGAGTCATTGGGACC
--------------------------------ACACTAAACCTAAA-GGCGAAATGAAAG
TGA-----------------AGGCCTTGTT--TTTTTTATTAAA----AACTCG--GCTG
A---------GGGAGGA-----------TGGTTACGGCACCAAGCTTAGC----------
-------------CGCTTG-GTATAAAAGCTCGGAC-----------CTGCACTCCCGGG
GCGTCTC---------GTTCTCATTGCGAGATGA--------------------------
---GGCGCACCT-AGAGCGTACACGTTGGGACCCGAAAGATGGTGAACTATGCCTGGTCA
GGACGAAGTCAGGGGAAACCCTGATGGAGGTCCGTAGCGATTCTGACGTGCAAATCGATC
GTCGGAGCTGGGTATAGGGGCGAAAGACTAA-TCGAACCATCTAGTAGCTGGTTCCCTCC
GAA--GTTTCCCTCAGGATAGCTGGCACTC------------------------------
------------------------------------------------------------
----TATGACAAAATT---------------------------------TGAAAAAA---
--------A---------------------------------------------------
--CGAGGTTAGTCTCATAT------------GGTA----AAGCGAATGATTAGAGGCCTT
---------------------------------------------------------GGG
GCCGAAA------------------CGACCTCAACCTATTCTCAAACTTT----------
---AAATGTGTGAGATCT-CCAGCTTGCT----------TGATAATATTTCTTGCTTCGG
CAAGA-------------------------------------------------------
----TTTTATTTTTGTGAAGCTGGAGATGGATAAAAGAG---------------------
---TGGCCAAGTGGGCCAT-TTTTGGTAAGCAGAACTGGCGCTGTGGGATGAACCAAACG
CA-GAGTTAAGGCGCCTAAATTGACG-TTTATG--GGATACCATGAAA-GGCGTTGGTTG
CTTAAGACAGCAGGACGGTGGCCATGGAAGTCGGAATCCGCTAAGGAGTGTGTAACAACT
CACCTGCC-GAAGCAACTAGCCCTGAAAATGGATGGCGCTGAAACGTCAAGCCTATACTC
-TGCCGTCAGT-TGGCAT------------------------------------AGTGAA
TCGAGGGGGCC--CCTCCCG--------------GGGGGAAC----------CTTGGTTG
----------------------------------CGAAGCCCTGACGAGTAGGAGGGT-C
GCGGCGGTGTGCGCAGAAGGGTC-TGGGCGTGAG----CCTGCCTGGAGCCGCCGTCGGT
GCAGATCTTGGTGG-TAGTAGCAAA-TACTCCAGCGAG-GCTCTGGAGAACTGAGGTGG-
AGAAGGGTTTCGTGTGAACAGCCGTTGCAC-ACGAGTCAGTCGATCCTAAGCCCTAGGAG
AAATCCGAAACG----------ATGGTCTTGTTTCTAGCAAATTC---------------
------------------AATTCCATTGGGCGAAAGGGAATCCGGTTCCTATTCCGGAAC
------------------------------------------------------------
--------------------------------------------------CCGGCTGCGG
AACCGGTGTACGTCGGGTACGTCATG----------------------------------
-------------------CACCTTGTCGTCGTTCGAAATTTTCTTACTACCC--GTGGG
ATTTAGCGAGGGACACTTCGGTGCACCATCGCGGTCGCTGCGTGGGGTGGGGTTTTTCGG
C------------------------------------------------AGGCTCGGTGG
ACCATGCATCG-TACTCGTCGG------------GGT-----------------------
------AACCCAACAAGT--------------------------CCCGAAGAC-------
-----GC----------------------------CGTCGGGAG----------------
-----------ATCCGGGCAGAGTTTTCTGTTCTGCATGAGCGTTCGAGTTCCCTG-GAA
TCCTCTAGCAGGGAGATAGGGTTTGGAA-------------------CGCGAAGAGCACC
GCA-GTTGCGG--CGGTGTCTGGAT--CT------TCCCCTCGGACCTTGAAAATTCGGG
CGAGGGACACGTG----GAGGTCTCGCGCCGGTTCGTACCCA-TATCCGCAGCAGGTCTC
CAAGGTAAAGAGCCTCTAGTTAATGGAAG-------------------------------
------------------------------------------------------------
------------------------------------------------------------
------------------------------------------------------------
------------------------------------------------------------
------------------------------------------------------------
------------------------------------------------------------
------------------------------------------------------------
------------------------------------------------------------
------------------------------------------------------------
------------------------------------------------------------
------------------------------------------------------------
------------------------------------------------------------
------------------------------------------------------------
------------------------------------------------------------
------------------------------------------------------------
------------------------------------------------------------
------------------------------------------------------------
------------------------------------------------------------
------------------------------------------------------------
------------------------------------------------------------
------------------------------------------------------------
------------------------------------------------------------
------------------------------------------------------------
------------------------------------------------------------
------------------------------------------------------------
------------------------------------------------------------
------------------------------------------------------------
------------------------------------------------------------
------------------------------------------------------------
------------------------------------------------------------
------------------------------------------------------------
------------------------------------------------------------
------------------------------------------------------------
------------------------------------------------------------
------------------------------------------------------------
------------------------------------------------------------
------------------------------------------------------------
------------------------------------------------------------
------------------------------------------------------------
------------------------------------------------
>Phasmatodea Anareolatae
ATAAGCCATGCATGTCTCAGTGCAAGCCAA-ATTAAG---GTGAAACCGCGAATGGCTCA
TTAAATCAGTTATGGTTCCTTAGATC-GTACCACAAG------ACTTGG--ATAACTGTG
GTAATTCTAGAGCTAATACATGCAAACAGAGT-CCCGACCAGAA----------------
------------ATGGAAGGGATGCTTTTATTAGATCAAAA----CCAATC---------
------------------------------------GGCCGGCTTGTCCGTT--------
------------------------------------------------------------
------------------------------------------CCGTTTGC----------
----TT------------TGGT-------GAC----------------------------
----------TCTGGATAACTTTGAGCTGA-TCGCACGGTCCT----CGTACCGGCGACG
CATCTTTCAAATGTCTGCCTTATCAACTGTCGATGGTAGGTTCTGCGCCTACCATGGTTG
TAACGGGTAACGGGGAATCAGGGTTCGATTCCGGAGAGGGAGCCTGAGAAACGGCTACCA
CATCCAAGGAAGGCAGCAGGCGCGCAAATTACCCACTCCCGGCACGGGGAGGTAGTGACG
AAAAATAACGA-TACGGGACTCAT--CCGAGGCCCCGTAATCGGAATGAGTACAC--TTT
AAACCCTTTAA----CGAGTATCCATTGGAGGGCAAGTCTGGTGCCAGCAGCCGCGGTAA
TT-CCAGCTCCAATAGCGTATATTAAA-GTTGTTGCGGTTAAAAAGCTCGTAGTTGGATT
T--------------------------GTGTCCCACGCT-----GTCGGTTCACCGTTCG
---------------TCGGTGTTTAACTGGCATG-CCCGTGCGGACGTCCTGCCGGTGGA
TGCG-GTCGGCCGTGGGCCTC---------------------------------------
------------------------------------------------------------
-----------------------------------TGGTCTGCGCG-----TCGGCGG--
TCCGATGCAAT-------------------------------------------------
----------------------------------CCTACCGCGGTGCTCTTCACCG-AGT
GTCG------------------------------AGGTGGGCCGG---------------
---------CAC-GTTTAC------------TTTGA------------------------
----ACAAATTAGAGTGCTCAAA-------------------GCAGGCAGTGGTT-----
--------------------------------CGCC--TGAATAT---------TGTG--
------TGCAT-----------------GGAA-TAATGGAATAGGACCT-CGGTTCTATT
TT----------------------------------------------------------
------------------------------------------------------------
-------------------------------------------------------GTTGG
TTTTCGG----A-ACTTGAGGTAATGATTAATAGGGACAGAC-GGGGGCATTCGTATTGC
GACGTTAGAGGTGAAATTCTTGGATCGTCGCAAGACGAACCTAAGCGAAAGCATTTGCC-
ATGAGTGTTTTCAT-TAATC-AAGAACGAAAGTTAGAGGTTCGAAGGCGATCAGATACCG
CCCTAGTTCTAACCATAAACGATGCCAGCTAGCGATCCG-CCGAAGTTCCTC-CGAT---
GACTCGGCGGGCAGCTT---CC--GGGAAACCAAAG-CTTTTGGGTTCCGGGGGAAGTAT
GGTTGCAAAGCTGAAACTTA-AAGGAATTGACGGAAGGGCACCACCAGGAGTGGAGCCTG
CGGCTTAATTTGACTCAACACGGG-AAACCTCACCAGGCCCGGACACCGGAAGGATTGAC
AGAT--------TGAGAGCTCTTT-CTTGATTC-GGTGGGTGGTGG-TGC--ATGGCC-G
TTCTTA-GTTGG---TGGAGC-GATTTGTCTGGTTAATTC-CGATAAC-GAACGA--GAC
TCTGGCCTGCT-AACTAGTCGCTT------------------------------------
------CCGGTATCCCTTC-----------------------------------------
-----------------------------------GTGCTACCGGCGAC-----------
------------------------------------------------------------
------------------------------------------------------------
-------------------------------------------------------AAATG
ATCTTCTTAGAGGGACA-GGCGGCT------TCTAGCCGCA-CGAGATTG-AGCAATAAC
AGGTCTGTGATGCCCTTAGATGTTCTGGGCCGCACGCGCGCTACACTGAAGGAATCAGCG
TGTCCT--------------------------------------CCTAGCCCGAAAGGG-
---CCGGGTAACCCGTTGAACCTCC------------------TTCGTGCT-AGGGATTG
GGGCTTGCAATTGTTCCCCATGAACGAGGAATTCCCAGTAAGCGCGAGTCATAAGC-TCG
CGTTGATTACGTCCCTGCCCTTTGTACACACCGCCCGTCGCTACTACCGATTGAATGATT
-TAGTGAGGTCTTCGGACCGG---------TGCGCGAACAGGGAAGAGC-CCAGCACCGA
ATCCC-----GCAGGCTTG----------GCCTGTAGGGAAATGTGGTGTTAGGGAGGGC
CCA------TTTATCCA-------GGTATGGGATGG------------------------
----------------------------CGAGTCCAAGTCC-ATCTTGAATGGGGCCATG
G-----CCCAGAGAGGGTGCCAGGCCCGTAGTGAC-------CGCCGTCTCTTCCTGGAG
GGTCTCTCCTCAGAGTCGGGTTGCTTGAGAGTGCAGCCCTAAGTGGGTGGTAAACTCCAT
CTAAGGCTAAATAT-GACCACGAGACCGATAGCGAACAAGTACCGTGAGGGAAAGTTGAA
AAGAACTTTGAAGAGAGAGTTCAAGA-GTACGTGAAACCGTTCAGGGGT--AAACGGGAG
AAATCCTGAATTCGAAAGGG----GTGGATTCAG----CTCTATACGGATGCTTACTCAG
--GCTCCAACACCCCGGATGGTGCCGGTCGCCCGCGGCGATTCA-----TTTCGTTGGCG
GTGTCGTTCC-GGCAATCACCGGGT----------------------------CGTGCTG
GTATGTACTCTGGCACCGGAAGTGTGCACTTCCCCCCTAGTAGAAACGTCGCG------A
CCCGTTGGGTGCCGGTCT-------AAGGCCTGGGATGGCAGACCATGTGTCCTGTGAGG
GTTC-TCACAGGCGCGTGGACTCCTGGAGACCCGGCCGGCTGCCCGACGGTATGACCAGA
GGAGTCGATCCGCTAAA------TGGGAAAC----------ACTATGGTTGTG-------
------AAGCGTCCGGCCT--GGTTCCGATGCGTGCGGGGATTGAGGGTA-AAACCGGGG
GTGCCCGTGCGAAGCACGGCCCCGGCCCCGTTGCGTTTTCGGTTCCGGTGTCCTCG----
-----------------------------------GACTGG---ATCGTTACTCCC----
--------------------GTCGGCGACGCCC--------ACCTTCGGATGGTCTCCCG
ACCCGTCTTGAAACACGG-ACCAAGGAGTCTAACA-TGTGC---GCGAGTCATTGGGTAG
C---------------------------------ACTAAACCTAAA-GGCGCAATGAAAG
TGAAGGCTG-----------CTTTGGAGTGGGCGGCCGAGGGAAG--ATGGT--------
ACTGGGTAACCGGGGCCCTTGTGG---------------------------------TCC
CGGGCCC-----------------------------------------------------
---------GGCCCGCATTCCCGGGGCGTCTCGTCCTCACTGCGAGG-------------
AGAGGCGCACCT-AGAGCGTACACGTTGGGACCCGAAAGATGGTGAACTATGCCTGGCCA
GGACGAAGTCAGGGGAAACCCTGATGGAGGTCCGTAGCGATTCTGACGTGCAAATCGATC
GTCGGAGCTGGGTATAGGGGCGAAAGACTAA-TCGAACCATCTAGTAGCTGGTTCCCTCC
GAA--GTTTCCCTCAGGATAGCTGTCACTCGGAGGA------------------------
-------------AAAATGAAAT-GAGTCTCATACGGT--------------------AA
AGCGAATGATTAGAGG-------------------------------CCTTGGGGC----
---------------------------------------------------------CGA
AACGACCTCAACCTATTCTCAAACTTTAAATGG-GTGAGA--------------ACTCCG
-----------------------------------------GCTTG--------------
CTTGGGA----------------ACTGAA-------------------------------
------------------------------------------------------------
-------------------------------------------------GCCGGAGAC--
------------------------------------------------------GGATA-
CGAGTGCCAAGTGGGCCAC-TTTTGGTAAGCAGAACTGGCGCTGTGGGATGAACCAAACG
CC-GAGTTAAGGCGCCTGAATCGACG-CTCATG--GGAAACCATGAAA-GGCGTTGGTTG
CTTAAGACAGCAGGACGGTGGCCATGGAAGTCGGAATCCGCTAAGGAGTGTGTAACAACT
CACCTGCC-GAAGCAACTAGCCCTGAAAATGGATGGCGCTGAAGCGTCGTGCCTATACTC
-GGCCGTCAG--TGGCATTGGGAGTG----------------------------------
---------------------------------GTCGGGGCT--CCGGTCCCGGCGCTCG
---------------------------------AAGAAGCCCTGACGAGTAGGAGGGT-C
GCGGCGGTGAGCGCAGAAGGGCAGTG-GCGTGAG----CCTGCCTGGAGCCGCCGTCGGT
GCAGATCTTGGTGG-TAGTAGCAAA-TACTCCAGCGAG-GCCCTGGAGGTCTGATGCGG-
AGAAGGGTTTCGTGTGAACAGCCGTTGCAC-ACGAGTCAGTCGATCCTAAGCCATATGTG
AAAGCTGATGCC----------GATGGGTGGTCAAATG----------------------
-------------------------TGTTG--GCAGGATG--------------------
------------------------------------------------------------
----------------------------------------------------CCCCCGGC
AGGCGAAAGGGAATCCGG------------------------------------------
-------------------------TTCCTATTCCGGAACCCGGCAGCGG----------
------------------AACCGTTCCAATTCGGGCCCTCGC------------------
------------------------------------------------------------
-------GAGAGTGTTCGTCGG------------GGT-----------------------
------AACCCAAAATGA--------------------------CCCGGAGAC-------
-----GC----------------------------CGTCGGGAG----------------
-----------ATCTGGGGAGAGTTTTCTTTTCTGTATGAGCGTTCGAGTTCCCTG-GAA
TCCTCTAGCAGGGAGATAGGGAAAGGGA-------------------CGCGAAGAGCACC
GCA-GTTGCGG--CGGTGTCCAGATCTT--------CCCCTCGGACCTTGAAAATCCGGG
AGAGGGCCACGTG----GAGCATTCGCGCCGGTTCGTACCCA-TATCCGCAGCTGGTCTC
CAAGGTGAAGAGCCTCTAGCCGATAGACTAATGTAGGTAAGGGAAGTCGGCAAA-TTGGA
TCCGTAACTT---CGGGATAAGGATTGGCTCTGAGGACCGGGGCG-TTTCGGCCTTGG--
---TCGGA----------------------------------------------------
------------------------------------------------------------
------------------------------------------------------------
------------------AAGCGGGTCCGTG-----------------------------
--------------------------------CTAACGTGCCGGGCCTG-----------
------------------------------------------------------------
---------------------------------------------GCCAAG---------
-------------------TGAAAACTGGTGAA-CCTG-----GCCTCGTGCGGGGTGA-
------------------------------------------------------------
----CCCTTCAG----------GATCCCA-------------------------------
-----------AACTTCGGTC---------------------------------------
------------------------------------------------------------
------------------------------------------------------TC----
AGAACTGGCACGGACCAGGGGAATCCGACTGTCTAATTAAAACAAAGCATTGCGATGGCC
TCACAA--GGTGTTGACGCAATGTGATTTCTGCCCAGTGCTCTGAATGTCAACGTGAAGA
AATTCAAGCAAGCGCGGGTAAACGGCGGGAGTAACTATGACTCTCTTAAGGTAGCCAAAT
GCCTCGTCATCTAATTAGTGACGCGCATGAATGGATTAACGAGATTCCCT-CTGTCCCTA
TCTACTACCTAGCGATAACACTGCCAAGGGAACGGGCTTGGGAATC-TCAGCGGGGAAAG
AAGACCCTGTTGAGCTTGACTCTAGTCTGGCACTGTAAGGAGACATGA-GAGGTGTAGCA
TAAGTGGGAGATGGG-------------------------------------TTCGCCCC
A--------------------------------------------------TCAAC--GG
TGAAATACCACTACTTTCAT-CGTTTCTTTACTTACTTGGTTGAGCGGAGCGCGTGAT--
------------------GTTGGGCCTCTCATGCCCCTC---------------------
------------------------------------------------------------
---------------------------GTCACAGTTTTTCTGGTACCAAGC---------
------------------------------------------------------------
---GCTCAAGGGAACTCGAGGCCGTCCGG-------------------------------
-----------------CATCCTCGTGGTGTCGTGGCGTGACTTC---------------
-----------------------GGGTTACATATACCCCGGCGTGATCCGATCCAAGGAC
AC-TGCCAGGCGGGGAGTTTGACTGGGGCGGTACATCTGTCAAATGATAACGCAGGTGTC
CTAAGGCC-AGCTCAGCGAGGACAGAAACCTCGCGTGGAGCAAAAGGGCAAAAGCTGGCT
TGATCCCGACACTCAGTATGTGTAGGGACT-----GCGAAAG----CACGG-CCT-AT--
-CGA--TCCTTTTGGCTTGAA----------GAGTTTTCAGCA-AGAGGTGTCAGAAAAG
TTACCAC-AGGGATAACTGGCTTGTGGCGGCCAAGCGTTCATAGCGACGTCGCTTTTTGA
TCCTTCGATGTCGGCTCTT--CCTATCATTGCGAAGCAGAATTCGC-CAAGCGTTGGATT
GTTCACCCATAAACAGGG-AACGTGAG-CTGGGTTTAG-ACCGT-CGTGAA--AGGTTAG
TTTTACCCTACTGAGAAAGG----------------------------------------
--------TGTCGTTGCCCCAGT----------ATTCCTGCTCAGTAGGAGAGGAACC-G
CAGGTACGGGCCACTGGTTCACGCACTCGGCCGAAAGACCGGTGGTGC
>Phasmatodea Areolatae
T-AAGCCATGCATGTCTAAGTGCAAGCCAA-AATAAG---GTGAAACCGCGAATGGCTCA
TTAAATCAGTTATGGTTCCTTAGATC-GTACCACATG------ACTTGG--ATAACTGTG
GTAATTCTAGAGCTAATACATGCTGAACTGAGTCCCGACCAGAA----------------
------------ATGGGAGGGATGCTTTTATTAGATCAAAA----CCAATC---------
-------------------------------------GGCGTGGCTCGTCTGCG------
------------------------------------------------------------
-----------------------------------------TCCGTTTGC----------
----TT------------TGGT-------GAC----------------------------
----------TCTGGATAACTTTGTGCTGA-TCGCACGGTCTC----CGTACCGGCGACG
CATCTTTCAAATGTCTGCCTTATCAACTGTCGATGGTAGGTTCTGCGCCTACCATGGTTG
TAACGGGTAACGGGGAATCAGGGTTCGATTCCGGAGAGGGAGCCTGAGAAACGGCTACCA
CATCCAAGGAAGGCAGCAGGCGCGCAAATTACCCACTCCCGGCACGGGGAGGTAGTGACG
AAAAATAACGA-TACGGGACTCAT--CCGAGGCCCCGTAATCGGAATGAGAACAC--TTT
AAACCCTTTAA----CGAGTATCCATTGGAGGGCAAGTCTGGTGCCAGCAGCCGCGGTAA
TT-CCAGCTCCAATAGCGTATATTAAA-GTTGTTGCGGTTAAAAAGCTCGTAGTTGGACT
T--------------------------GTGTCCCACGCT-----GTCGGTTCACCGTTCG
---------------TCGGTGTCTAACTGGCATG-CCCGTGCGGACGTCCTGCCGGTGGA
TGCGGTCGGCCGCGGCAAGCCCCTTCCCTCGGGCGT------------TCGCCCCTCCTC
TCGTAACCTCTTCGCGGAGGCCGGGTTGGATGCGGG------------------------
-----------------------------------TGTTTCGTCCCGGGGTGCATGCTTG
GGCCCCGCGCGTCGGC--------------------------------------------
---------------------GGTCCGATGCAATCCTACCGCGGTGCTCTTCACCG-AGT
GTCG------------------------------AGGTGGGCCGG---------------
---------CAC-GTTTAC------------TTTGA------------------------
----ACAAATTAGAGTGCTCAAA-------------------GCAGGCAGTGTT------
-------------------------------TCGCC--TGAATAT---------TGTG--
------TGCAT-----------------GGAA-TAATGGAATAGGACCT-CGGTTCTATT
TT----------------------------------------------------------
------------------------------------------------------------
-------------------------------------------------------GTTGG
TTTTCGG----A-ACCCGAGGTAATGATTAACAGGGACAAAC-GGGGGCATTCGTATTGC
GACGTTAGAGGTGAAATTCTTGGATCGTCGCAAGACGAACCTAAGCGAAAGCATTTGCC-
ATATGTGTTTTCAT-TAATC-AAGAACGAAAGTTAGAGGTTCGAAGGCGATCAGATACCG
CCCTAGTTCTAACCATAAACGATGCCAGCTAGCGATCCG-CCGAAGTTCCTC-CGAT---
GACTCGGCGGGCAGCTT---CC--GGGAAACCAAAG-CTTTTGGGTTCCGGGGGAAGTAT
GGTTGCAAAGCTGAAACTTA-AAGGAATTGACGGAAGGGCACCACCAGGAGTGGAGCCTG
CGGCTTAATTTGACTCAACACGGG-AAACCTCACCAGGCCCGGACACCGGAAGGATTGAC
AGAT--------TGAGAGCTCTTT-CTTGATTC-GGTGGGTGGTGG-TGC--ATGGCC-G
TTCTTA-GTTGG---TGGAGC-GATTTGTCTGGTTAATTC-CGATAAC-GAACGA--GAC
TCTGGCCTGCT-AACTAGTCGCTT------------------------------------
------CCGGTATCCCTTC-----------------------------------------
-----------------------------------GTGCTACCGGCGAC-----------
------------------------------------------------------------
------------------------------------------------------------
-------------------------------------------------------AAATG
ATCTTCTTAGAGGGACA-GGCGGCT------TCTAGCCGCA-CGAGATTG-AGCAATAAC
AGGTCTGTGATGCCCTTAGATGTTCTGGGCCGCACGCGCGCTACACTGAAGGAATCAGCG
TGTCCT--------------------------------------CCTAGCCCGAAAGGG-
---CCGGGTAACCCGTTGAACCTCC------------------TTCGTGCT-AGGGATTG
GGGCTTGCAATTGTACCCCATGAACGAGGAATTCCCAGTAAGCGCGAGTCATAAGC-TCG
CGTTGATTACGTCCCTGCCCTTTGTACACACCGCCCGTCGCTACTACCGATTGAATGATT
-TAGTGAGGTCTTCAGACCGG---------TGCGCGAACAGGGAAGAGC-CCAGCACCGA
ATCCC-----GCAGGCCAC----------GCCTGTAGGGAAATGTGGTGTTAGGGAGGAC
CCG------TTTATCCT-------GGGGTTGCACGG------------------------
----------------------------CGTGTCCAAGTCC-ATCTTGAATGGGGCCACA
G-----CCCATAGAGGGTGCCAGGCCCGTAGCGAC-------CGCCGTTCACCACGGGAG
GGTCTCTCCTCAGAGTCGGGTTGCTTGAGAATGCAGCCCTAAGTGGGTGGTAAACTCCAT
CTAAGGCTAAATAC-GACCACGAGACCGATAGCGAACAAGTACCGTGAGGGAAAGTTGAA
AAGAACTTTGAAGAGAGAGTTCAAGA-GTACGTGAAACCGTTCGGGGGT--AAACGGGAG
AAATCCTGAATTCGAAAGGTCGTTGAGGATTCAT----GTCTCTCCGATCGTCAGGCC--
--GCATGGCCTCGCCAGATGGCGTCGGTCGCCTGCGGCGATTCA-----CTTCGTCCGCG
GTGTCGTTCCCGGCGTTCACTCGGC----------------------------TGAGGTG
GTGGAT-CTCTGGCTTCGGAGGGCTGCACTTCCTCCCTTGTAGAAACGTCGCG------A
CCCGTTGGGTGTCGGTCTC------AAGGCCCGGGATGGCAGACCGTGCGCCTTGCGATG
GCAAATCGCTGGC-CACGGACTCCTGGTGACCCGGCCGACTGCCCGACGGTATGACCAGA
GGGGTCGATCCGCTAAAA----ATGCAAAAC----------ACTTTGGATGTG-------
------AAGCGTCCGGCCCAAGAATACGAGGTGCGCAGGGAAAGTGGTTGGAAAATCGGG
GTCGCCGTGCGACGCACGGTCCCGTCCCTGACGTGTCCTCGAG-CTGGTGTCCTCG----
-----------------------------------GACCGG---ATCTAGACCCCC----
--------------------GTCTGCGACGCCC--------TCCTTCGGATGGTCTCCCG
ACCCGTCTTGAAACACGG-ACCAAGGAGTCTAACA-TGTGC---GCGAGTCATTGGGTTG
C---------------------------------ACTAAACCTAAA-GGCGAAATGAAAG
TGAAAGCCG-----------CAATGTTGTGGGCGGCTGAGGGAAG--AGGGTTGAATCTC
ACGGACGAGCCACCGCGCAAGCGGG----------------------------TAGGTCT
CGCGCC------------------------------------------------------
---------GGCCTGCATTCCCGGGGCGTCTCGTCCTCATTGCGAGG-------------
TGAGGCGCACCT-AGAGCGTACACGTTGGGACCCGAAAGATGGTGAACTATGCCTGGCCA
GGACGAAGTCAGGGGAAACCCTGATGGAGGTCCGTAGCGATTCTGACGTGCAAATCGATC
GTCGGAGCTGGGTATAGGGGCGAAAGACTAA-TCGAACCATCTAGTAGCTGGTTCCCTCC
GAA--GTTTCCCTCAGGATAGCTGTCTCTCGGAGAA------------------------
-------------ACGAAATAACAGAGTCTCATACGGT--------------------AA
AGCGAATGATTAGAGG-------------------------------CCTTGGGGC----
---------------------------------------------------------CGA
AACGACCTCAACCTATTCTCAAACTTTAAATGG-GTGAGA--------------CCTCCG
-----------------------------------------GCTTG--------------
CTTGAGGC---------------AATGAA-------------------------------
------------------------------------------------------------
-------------------------------------------------GCCGGAGAC--
------------------------------------------------------GGATCT
CGAGTGACAAGTGGGCCAC-TTTTGGTAAGCAGAACTGGCGCTGTGGGATGAACCAAACG
CC-GAGTTAAGGCGCCTGAATCGGCG-CTCATG--GGAGACCATGAAA-GGCGTTGGTTG
CTTAAGACAGCAGGACGGTGGCCATGGAAGTCGGAATCCGCTAAGGAGTGTGTAACAACT
CACCTGCC-GAAGCAACTAGCCCTGAAAATGGATGGCGTTGAAGCGTCGTGCCTATACTC
-GGCCGTCAG--TGGCATTGGGAGTG----------------------------------
---------------------------------GTCGAGATTTTCCAGTCTCGGCGCTCG
---------------------------------AAGAAGCCCTGACGAGTAGGAGGGT-C
GCGGCGGTGAGCGCAGAAGGGCAGTG-GCGTGAG----CCTGCCTGGAGCCGCCGTCGGT
GCAGATCTTGGTGG-TAGTAGCAAA-TACTCCAGCGAG-GACCTGGAGGCCTGAGGCGG-
AGCAGGGTTTCGTGTGAACAGCCGTTGCAC-ACGAGTCAGTCGATCCTAAGCCCTATGTG
AAAACTGATGCC----------GATGGGTGGTCGAAAGAAAAATG---------------
------------------------GTGTTAACGCAACATGACCGTAAAAA----------
------------------------------------------------------------
----------------------------------------------------CCCCCGGC
GGGCGAAAGGGAATCCGG------------------------------------------
-------------------------TTCCTATTCCGGAACCCGGCAGCGG----------
------------------AACCGTTCCAAATCGGGCCCTCGC------------------
------------------------------------------------------------
-------GAGAGTGTTCGTCGG------------GGT-----------------------
------AACCCAACAGGA--------------------------CCCGGAGAC-------
-----GC----------------------------CGTCGGGAG----------------
-----------ATCTGGGAAGAGTTTTCTTTTCTGTATGAGCGTTCGAGTTCCCTG-GAA
TCCTCTAGCAGGGAGATAGGGTTTGGGA-------------------CGCGAAGAGCACC
GCA-GTTGCGG--CGGTGTCCAGATCTT--------CCCCACGGACCTTGAAAATCCGGG
AGAGGGCCACGCG----GAGCATTCGCGCCGGTTCGTACCCA-TATCCGCAGCAGGTCTC
CAAGGTCAAGAGCCTCTAGCCGATAGACTAATGTAGGTAAGGGAAATCGGCAAA-TTGGA
TCCGTAACTT---CGGGATAAGGATTGGCTCTGAGGACCGGGGCG-TTTCGGCCTTGG--
---TCGGG----------------------------------------------------
------------------------------------------------------------
------------------------------------------------------------
------------------AAGTGGGTTCGCGG----------------------------
--------------------------------CTAACGTGCCGGGCCTG-----------
------------------------------------------------------------
---------------------------------------------GGCGAGG--------
-------------------TGATAGCTGGCGAAGTCCC-----GTCTTGTGCGGGACGAA
------------------------------------------------------------
----CCCTTCAGATCCGAGCTCGGTCCCG-------------------------------
-----------TGCCTTGGCCGCCCGCGGA------------------------------
----TCTTCCTTGCTGCGAG----------------------------------------
--------------GTGGTCTGCCGCGCTTTCGGGCCCGGTGGTTCCCTCT---TC----
GCTAGTGGCACGGACCTGGGGAATCCGACTGTCTAATTAAAACAAAGCATCGAGATGGCC
TCACAT--GGTGTTGACTCGATGTGATTTCTGCCCAGTGCCCTGAATGTCAACGTGAAGA
AATTCAAGCAAGCGCGGGTAAACGGCGGGAGTAACTATGACTCTCTTAAGGTAGCCAAAT
GCCTCGTCATCTAATTAGTGACGCGCATGAATGGATTAACGAGATTCCCA-CTGTCCCTA
TCTACTATCTAGCGAAACCACTGCCAAGGGAACGGGCTTGGAAATC-TCAGCGGGGAAAG
AAGACCCTGTTGAGCTTGACTCTAGTCTGGCACTGTAAGGAGACATGA-GAGGTGTAGCA
TAAGTGGGAGACAGG-------------------------------------TTC-TCCT
G--------------------------------------------------TCGCC--GG
TGAAATACCACTACTTTCAT-CGTTTCTTTACTTACTTGGTTGAGCGGAGCGCGTGTC--
------------------GTTGGGC-TCTTATGCCCTTC---------------------
------------------------------------------------------------
---------------------------GCCACAGTTGTTCTGGTGCCAAAC---------
------------------------------------------------------------
---GCTTAAGGGAACCTGGGGCCGCCCGG-------------------------------
-----------------TGTCCTCGTGGCATCGCGGTGTGCTTCC---------------
-----------------------GGGTTGCATATACCCCCGCGTGATCCGATCCAAGGAC
AC-TGCCAGGCGGGGAGTTTGACTGGGGCGGTACATCTGTCAAATGATAACGCAGGTGTC
CTAAGGCC-AGCTCAGCGAGGACAGAAACCTCGCGTGGAGCAAAAGGGCAAAAGCTGGCT
TGATTCCGACACTCAGTAAGTATAGGGACT-----GCGAAAG----CACGG-CCT-AT--
-CGA--TCCTTTTGGCTTGAA----------GAGTTTTCAGCA-AGAGGTGTCAGAAAAG
TTACCAC-AGGGATAACTGGCTTGTGGCGGCCAAGCGTTCATAGCGACGTCGCTTTTTGA
TCCTTCGATGTCGGCTCTT--CCTATCATTGCGAAGCAGAATTCGC-CAAGCGTTGGATT
GTTCACCCACCAACATGG-AACGTGAG-CTGGGTTTAGTACCGT-CGTGAA--AGGTTAG
TTTTACCCTACTGAGAAATG----------------------------------------
--------TGTCGTTGCCCCAGT----------ATTCCTGCTCAGTACGAGAGGAACC-G
CAGGTACGGGCCACTGGCTCACGCACTCGGTCGAACGACCGGTGGTGC
>Embiodea Oligotomidae
T-AAGCCATGCATGTCTAAGTACACGCCAC-ATTAAG---GTGAAACCGCGAATGGCTCA
TTAAATCAGTTATGGTTCCTTGGATC-GTACCCACAC----TTACGTGG--ATAACTGTG
GTAATTCTAGAGCTAATACATGCAAACAGAGC-CCCGACCGGAG----------------
------------ACGGAAGGGGCGCTTTTATTAGACCAAAA----CCAAT----------
------------------------------------CGGCCGGCT--------CGTCCGG
A-----------------------------------------------------------
------------------------------------------CCGTTTGC----------
----CT------------TGGT-------GAC----------------------------
----------TCTGAATAACACC--GCAGA-TCGCACGGTCTC---TGC-ACCGGCGACG
CATCCTTCAAATGTCTGCCTTATCAACTTTCGATGGTAGGTTTCGCGCCTACCATGGTTG
TAACGGGTAACGGGGAATCAGGGTTCGGTTCCGGAGAGGGAGCCTGAGAAACGGCTACCA
CATCCAAGGAAGGCAGCAGGCGCGCAAATTACCCACTCCCGGCACGGG-AGGTAGTGACG
AAAAATAACGA-TACGGGACTCAT--CCGAGGCCCCGTAATCGGAATGAGCACAC--TTT
AAATCCTTTAA----CGAGTATCCATTGGAGGGCAAGTCTGGTGCCAGCCGCCGCGGTAA
TT-CCAGCTCCAATAGCGTATATTAAA-GTTGTTGCGGTTAAAAAGCTCGTAGTTGGACT
T--------------------------GTGTCCCACGCT-----GTCGGTTCACCGCCCG
---------------TCGGTGTTTAACTGGCATGCCT-GTGCGGACGTCCTGCCGGTGGA
TGCGG-TCGGCCACCTTCGGGTGT----------------------GTCGACG-------
------------------------------------------------------------
-------------------------------------GTCCGATGAA-------------
------------------------------------------------------------
--------------------------------ATCCTACTGCGGTGCTCTTCATCG-AGT
GTCA-----------------------------CTGTAGG-CCGG---------------
---------CAC-GTTTAC------------TTTGA------------------------
----ACAAATTAGAGTGCTTAAA-------------------GCAGGCAGTGTT------
--------------------------------AGCC--TGAATGC---------TGTG--
------TGCAT-----------------GGAA-TAATGGAATAGGACCT-CGGTTCTATT
TT----------------------------------------------------------
------------------------------------------------------------
-------------------------------------------------------GTTGG
TTTTCGG--AG---CCCGAGGTAATGATTAATAGGGACAGAC-GGGGGCATCCGTATTGC
GACGTTAGAGGTGAAATTCTTGGATCGTCGCAAGACGAACCTAAGCGAAAGCATTTGCC-
AAGAATGTTTTCAT-TAATC-AAGAACGAAAGTTAGAGGTTCGAAGGCGATCAGATACCG
CCCTAGTTCTAACCATAAACGATGCCAGCCAGCGATCCG-CCGAAGTTCCTC-CGAT---
GACTCGGCGGGCAGCTT---CC--GGGAAACCAAAG-CTTTTGGGTTCCGGGGGAAGTAT
GGTTGCAAAGCTGAAACTTA-AAGGAATTGACGGAAGGGCACCACCAGGAGTGGAGCCTG
CGGCTTAATTTGACCCAACACGGG-AAACCTCACCAGGCCCAGACACCGGAAGGATTGAC
AGAT--------TGAGAGCTCTTT-CTTGATTC-GGTGGGTGGTGG-TGC--ATGGCC-G
TTCTTA-GTTGG---TGGAGT-GATTTGTCTGGTTAATTC-CGTTAAC-GAACGA--GAC
TCTAGCCTGCT-AACTAGTCGTT-------------------------------------
------CCGGT-------------------------------------------------
------------------------------------ATCC-TTGGT--------------
------------------------------------------------------------
------------------------------------------------------------
-------GCTACCGGCG------------------------------------ACACATA
ATCTTCTTAGAGGGACA-GGCGGTT------TCTAGCCGCA-CGAGATTG-AGCAATAAC
AGGTCTGTGATGCCCTTAGATGTTCTGGGCCGCACGCGCGCTACACTGAAGGAATCAGCG
TGTCCT--------------------------------------CCCTGCCCGAAAGGG-
---CCGGGTAACCCGTTGAACCTCC------------------TTCGTGCT-AGGGCTTG
GGGCTTGCAATTGTTCCCCATCAACGAGGAATTCCCAGTAAGCATGAGTCATAAGC-TCG
TGTTGATTACGTCCCTGCCCTTTGTACACACCGCCCGTCGCTAGTACCGATTGAATGATT
-TAGTGAGGTCTTCGGACCGG---------TGCGCGAACAGGGAAGAGC-CCAGCACCGA
ATCCC--------GCGGGT---CGAGCC----CGTAGGGAAATGTGGTGTTAGGGAGGAT
CCAT-CT-----ATCCC-----GGAGGTCGG-CTGG------------------------
----------------------------CGAGTCCAAGTCC-ACCTTGAACGGGGCCACG
G-----TCCGTAGAGGGTGCCAGGCCCGTAGT------GACCGCTGCCGTTTCCGGGAGG
GT-CTCTCCTCAGAGTCGGGTTGCTTGAGAGTGCAGCCCTAAGTGGGTGGTAAACTCCAT
CTAAGGCTAAATAC-GACCACGAGACCGATAGCGAACAAGTACCGTGAGGGAAAGTTGAA
AAGAACTTTGAAGAGAGAGTTCAAGA-GTACGTGAAACCGTTCAGGGGT--AAACGGGAG
AAACC-CCAAAAGGTC--GAACGGGAGGATTCAC----GTCCGCCCGACC-------GTC
CGGTCGCTGTTCGC--CCGAT--------GTCGTCGGCTGCCTG-----CTGCGGTTCGC
GCCGTTTTGCAGTGTCAGATCCGGCGTTCACGGTG-------------CAGTGCGGTGGC
TAACG-TG--GCGGCGGAGGACTGCACTTCCT--CCCTAGTAGGAACGTCGCG------A
CCCGCCGAGGG-----------------------CTGGTCCAAGGCCTGGGGGAT--CAA
ACGCTCGCGTC----CGTGAG-GTGGGCAACCATCTCCGGCACGAATC---CTCAGTGCC
CGGTCAGCCGTTAGACG-------GTACA-A----------CGGCGGAGCA--------G
GCTCACTTCACTC------------------------------------AAGTGTCTGGC
CCGGTGTCGGCGTGGTCGTCCGTC-------GGTGGCACGTGTC--GAAAGCACGTCCCC
GGCGCCGTGCCGCGTCCGGCTGCAAGA--CCGGTGACCTCG---GACAG-----------
-------GGCCTTGTCTCCCGTCGGCGACGCCG-------CAGATTGGGGCACTCTCCCG
ACCCGTCTTGAAACACGG-ACCAAGGAGTCTAACA-TGTGC---GCGAGTCATTGGGTTC
G-----------------------GCAG-------CGAAACCCAGA-GGCACAGTGAAAG
TGAAGGCTG--------CTCTAG-----------GGTAGCCGA-----GGGAGGATG---
GAGCAGGCATTGTCCGG-----------------------------------------CT
TCCG--------------------------------------------------------
---------------CACTCCCGGGGCGTCTCACCCTC-ATTGCGAG------------G
AGAGACGCACCT-AGAGCGTACACGTTGGGACCCGAAAGATGGTGAACTATGCCTGGCCA
GGACGAAGTCAGGGGAAACCCTGATGGAGGTCCGTAGCGATTCTGACGTGCAAATCGATC
GTCAGAGCTGGGTATAGGGGCGAAAGACTAA-TCGAACCATCTAGTAGCTGGTTCCCTCC
GAA--GTTTCCCTCAGGATAGCTGGTACTCG-----------------------------
-----------------GAGGCAAGAGTCTCATATGGT--------------------AA
AGCGAATGATTAGAGG-------------------------------CCTTGGGGC----
---------------------------------------------------------CGA
AACGACCTCAACCTATTCTCAAACTTTAAATGG-GTGAGA--------------TCTCCG
-----------------------------------------GCTTG--------------
CTCAAT------------------GTGAAGCCGGAGG-----------------------
------------------------------------------------------------
------------------------------------------------------------
------------------------------------------------------TGGATC
AGAGTGCCAAGTGGGCCAT-TTTTGGTAAGCAGAACTGGCGCTGTGGGATGAACCAAACG
CA-GAGTTAAGGCGCCCAAATCGACG-CTCATG--GGAAACCATGAAA-GGTGTTGGTTG
CTTAAGACAGCAGGACGGTGGCCATGGAAGTCGGAATCCGCTAAGGAGTGTGTAACAACT
CACCTGCC-GAAGCAACTAGCCCTGAAAATGGATGGCGCTGAAGCGTCGTGCCTATACTC
-TGCCGTCGGT--GGCAGGAG---------------------------------------
--------------------------------GGCGCT----CTCGCAAGAGAGACCCGA
----------------------------------CGAAGCTCCGACGAGTAGGAGGGT-C
GCGGCGGTGTGCGCAGAAGGGTC-TGGGCGTGAG----CCTGCCTGGAGCCACCGCCGGT
GCAGATCTTGGTGG-TAGTAGCAAA-TACTCCAGCGAG-GACCTGGAGGACTGACGCGG-
AGAAGGGTTTCGTGTGAACAGCCGTTGCAC-ACGAGTCAGTCGATCCTAAGCCCTAGGAG
AAATCCTATGTA----------GATGGTTCGGTGT-------------------------
--------------------------TCTCAAAAGCATGACCGACCGTC-----------
------------------------------------------------------------
------------------------------------------------------------
GGGCGAAAGGGAATCCGG------------------------------------------
-------------------------TTCCTATTCCGGAACCCGGCAGCGG----------
--------------AACCGTTCCAA----TTCGGGCCC----------------------
------------------------------------------------------------
--TCGCAAGAGGA-CTCGTCGG------------GGT-----------------------
------AACCCAACAGGA--------------------------CCCGGAGAC-------
-----GC----------------------------CGTCGGGAG----------------
-----------ATCGGGGAAGAGTTTTCTTTTCTGCATGAGCGTTCGAGTTCCCTG-GAA
TCCTCTAGCAGGGAGATAGGGTTTGGAA-------------------CGCGAAGAGCACC
GCA-GTTGCGG--CGGTGTCCCGATCTT--------CCCCTCGGACCTTGAAAATCCGGG
AGAGGGCCACGTG----GAGCTTTCGCGCCGGCTCGTACCCA-TATCCGCAGCAGGTCTC
CAAGGTTAAGAGCCTCTAGTCGATAGACTAATGTAGGTAAGGGAAGTCGGCAAA-TTGGA
TCCCTAACTT---CGGGATAAGGATTGGCTCTGAGGACCGGGGCG-TTTCGGGCTTGG--
---TTGGG----------------------------------------------------
------------------------------------------------------------
------------------------------------------------------------
------------------AAGCGGGTCAGCGC----------------------------
---------------------------------TAACGTGCCGGGCCTG-----------
------------------------------------------------------------
---------------------------------------------GGCGAGGTGAGA---
-------------GGGTG------------------------------------------
------------------------------------------------GTGCGCTTGTCG
TGCTTCTCCTGGATCCGAGCCCGGTCCCG-------------------------------
-----------TGCCTTGGCCTCCCGCGGATCT------------------------TCC
TTGCTGCGAGGGGGTGCTCGCTTAGGCCCGGCAAC-------------------------
---------GGGTCGGTGGCTCCTTCCTCTTCGGCCGCCATTCAACGGTCA-ACTC----
AGAACTGGCACGGACCAGGAAAATCCGACTGTCTAATTAAAACAAAGCATTGCGATGGCC
CTAACG--GGTTTTGACGCAATGTGATTTCTGCCCAGTGCTCTGAATGTCAAAGTGAAGA
AATTCAAGCAAGCGCGGGTAAACGGCGGGAGTAACTATGACTCTCTTAAGGTAGCCAAAT
GCCTCGTCATCTAATTAGTGACGCGCATGAATGGATTAACGAGATTTTCA-CTGTCCCTA
TCTACTATCTAGCGAAACCACAGCCAAGGGAACGGGCTTGGGAAAA-TCAGCGGGGAAAG
AAGACCCTGTTGAGCTTGACTCTAGTCTGGCACTGTAAGGAGACATGA-GAGGTGTAGCA
TAAGTGGGAGGCG-----------------------------------------GTAACG
CCGAC-----------------------------------------------------TT
TGAAATACCACTACTTTCAT-CGTTTCCTTACTTACTCGGTTTGGCGGAGCGC-------
------------------GTGCGTCG---GCGACTCACG----------TCTCGGC----
------------------------------------------------------------
---------------------------GTCACTCT-GTTCTAGCGCCAAGCGCGTAAG--
---------------------------------------------------GGAACTCG-
------------------------------------------------------------
-----GTGCCGGCTGGCAGTTTCGGCTGTTCGGTCG------------------------
-------TGCCCGG----------GTTACATATAC-CCCCGCGTGATCCGATTCGAGGAC
AC-TGTCAGGCGGGTAGTTTGACTGGGGCGGTACATCTGTCAAAGAATAACGCAGGTGTC
CTAAGGCT-AGCTCAGCGAGGACAGAAACCTCGCGTAGAGCAAAAGGGCAAAAGCTGGCT
TGATCCCGATGCTCAGTACTCATAGGGACT-----GCGAAAG----CACGG-CCT-AT--
-CGA--TCCTCTTGGCTTAAA----------GAGTTTTTAGCA-AGAGGTGTCAGAAAAG
TTACCAC-AGGGATAACTGGCTTGTGGCGGCCAAGCGTTCATAGCGACGTCGCTTTTTGA
TCCTTCGATGTCGGCTCTT--CCTATCATTGCGAAGCAGAATTCGC-CAAGCGTCGGATT
GTTCACCCGCCAATAGGG-AACGTGAG-CTGGGTTTAG-ACCGT-CGTGAGACAGGTTAG
TTTTACCCTACTGATGAC------------------------------------------
------CTAGTCGTTGCGATAGT----------AATCCTGCTCAGTACGAGAGGAACC-G
CAGGTTCGGACATTTGGTTCATGCACTCGGCCGAGCGGCCGGTGGTGC
>Orthoptera Caelifera
T-AAGCCATGCATGTCTCAGTACAAGCCGC-TTTAAG---GTGAAACCGCGAATGGCTCA
TTAAATCAGTTATGGTTCCTTAGATC-GTACCCAC-G----TTACTTGG--ATAACTGTG
GTAATTCTAGAGCTAATACATGCATACAGAGC-CCCGACCAGAG----------------
------------ATGGGAGGGACGCTTTTATTAGATCAAAA----CCAAT----------
------------------------------------CGGTCGGCT--------CGTCCGG
T-----------------------------------------------------------
------------------------------------------CCGTTTGC----------
----CT------------TGGT-------GAC----------------------------
----------TCTGAATAACTTTGGGCTGA-TCGCACGGTCTC---CGT-ACCGGCGACG
CATCTTTCAAATGTCTGCCTTATCAACTGTCGATGGTAGGTTCTGCGCCTACCATGGTTG
TAACGGGTAACGGGGAATCAGGGTTCGATTCCGGAGAGGGAGCCTGAGAAACGGCTACCA
CATCCAAGGAAGGCAGCAGGCGCGCAAATTACCCACTCCCGGCACGGGGAGGTAGTGACG
AAAAATAACGA-TACGGGACTCAT--CCGAGGCCCCGTAATCGGAATGAGTACAC--TTT
AAATCCTTTAA----CGAGTATCTATTGGAGGGCAAGTCTGGTGCCAGCAGCCGCGGTAA
TT-CCAGCTCCAATAGCGTATATTAAA-GTTGTTGCGGTTAAAAAGCTCGTAGTTGGATT
T--------------------------GTGTCCCACGCT-----GTTGGTTCACCGCCCG
---------------TCGGTGTTTAACTGGCATGTATCGTG-GGACGTCCTGCCGGTGGG
GCGAG-CCGACGGCGCGCGGCGCTCCTCGCGA--------------GTGGCCGTGCGTCC
CGAGGCGGAC--------------------------------------------------
--------------------------------------CCCGTTGAA-------------
------------------------------------------------------------
--------------------------------ATCCTATCGCGGTGCTCTTTACTG-AGT
GTCG-----------------------------GGGTGGG-CCGG---------------
---------CAC-GTTTAC------------TTTGA------------------------
----ACAAATTAGAGTGCTTAAA-------------------GCAGGCAAGCCC------
---------------------------------GCC--TGAATAC---------TGTG--
------TGCAT-----------------GGAA-TAATGGAATAGGACCT-CGGTTCTATT
TT----------------------------------------------------------
------------------------------------------------------------
-------------------------------------------------------GTTGG
TTTTCGG--AA---CCCGAGGTAATGATTAATAGGGACAGGC-GGGGGCATTCGTATTGC
GACGTTAGAGGTGAAATTCTTGGATCGTCGCAAGACGAACAGAAGCGAAAGCATTTGCC-
AAGTATGTTTTCAT-TAATC-AAGAACGAAAGTTAGAGGTTCGAAGGCGATCAGATACCG
CCCTAGTTCTAACCATAAACGATGCCAGCCAGCGATCCG-CCGCAGTTCCTC-CGAT---
GACTCGGCGGGCAGCCT---CC--GGGAAACCAAAG-CTTTTGGGTTCCGGGGGAAGTAT
GGTTGCAAAGCTGAAACTTA-AAGGAATTGACGGAAGGGCACCACCAGGAGTGGAGCCTG
CGGCTTAATTTGACTCAACACGGG-AAACCTCACCAGGCCCGGACACCGGAAGGATTGAC
AGAT--------TGATAGCTCTTT-CTTGATTC-GGTGGGTGGTGG-TGC--ATGGCC-G
TTCTTA-GTTGG---TGGAGC-GATTTGTCTGGTTAATTC-CGATAAC-GAACGA--GAC
TCTAGCCTGCT-AACTAGTCGCG-------------------------------------
-------TGAC-------------------------------------------------
------------------------------------ATCC-TTCGT--------------
------------------------------------------------------------
------------------------------------------------------------
-------GCTGTCAGCG------------------------------------ATGACTT
TTCTTCTTAGAGGGACA-GGCGGCT------TCTAGCCGCA-CGAGATTG-AGCAATAAC
AGGTCTGTGATGCCCTTAGATGTTCTGGGCCGCACGCGCGCTACACTGAAGGAATCAGCG
TGTCTT--------------------------------------CCTAGGCCGAAAGGT-
---CGGGGTAACCCGCTGAACCTCC------------------TTCGTGCT-AGGGATTG
GGGCTTGCAATTGTTCCCCATGAACGAGGAATTCCCAGTAAGCGCGAGTCATAAGC-TCG
CGTTGATTACGTCCCTGCCCTTTGTACACACCGCCCGTCGCTACTACCGATTGAATGATT
-TAGTGAGGTCTTCGGACTGG---------TACGCGAACAGGGAAGAGT-CCAGCACCGA
ACCCC-----GCAGGCTGCCG---------CCTGTCGTGGCATGTGGTGTTTGGGAGGGT
CCAC-T------ACCCC-------GACGCCTCGCGC------------------------
----------------------------CGAGTCCAAGTCC-AACTTGAATGAGGCCACG
G-----CCCGTAGAGGGTGCCAGGCCCGTAGCGGC-------CGGTGCGAGCGTCGGCGG
GACCTCTCCTTCGAGTCGGGTTGCTTGAGAGTGCAGCTCCAAGTGGGTGGTAAACTCCAT
CTGAGACTAAATAT-GACCACGAGACCGATAGCGAACAAGTACCGTGAGGGAAAGTTGAA
AAGAACTTTGAAGAGAGAGTTCAAAA-GTACGTGAAACCGTTCTGGGGT--AAACGTGAG
AAGTC-CGAAAGGTCG--AACGGGTGAGATTCAC----GCCCATCCGGCCACTGGCCCCC
GCCCTCGGCAGATGGGGCCGGCCGC--CCGCGCGGAGCAATCCG-----CGGCGGGGTCG
TGTCCGGTTGCCTTTCCACTCGCC-----------------------------GCGGGGT
GGGGCCGTTCCAGTGTGCGGTGGGCCGCACTTCTCCCCTAGTAGGACGTCGCG------A
CCCGCTGGGTGCCGGCC-------TACGGCCCGGGTGCGCAGCCTGTC---------CTT
CCGCGGGCCTCGGTCCGCGTCTGTTGGGCAGAGCCCCGGTGCCCCC---------GGCTG
GCTGCTCGGCGGTACATCT-CGAGGAGTCGA----------TTCGCCTACTTT-------
----TGGGCGCCCGGGCTCCCGGCAAGCGCGCGCGGTTCTTCCCGGATGACGGACCTACC
TGGCCCGGCCCCGGACCCGCGCCGCTGTTGGCTCGGGATGCTCTCGGGCGGAATAATC--
--------------------------------------------GCTCCCG---------
---------------------TCAGCGGCGCTT-------CAGCTTTGGACAATTTCACG
ACCCGTCTTGAAACACGG-ACCAAGGAGTCTAACA-TGTGC---GCGAGTCATTGGGCTC
T--------------------------------TACGAAACCTAAA-GGCGTAATGAAAG
TGAAGGTCT--------CGCCTTGCGCGGG-----CCGAGGGA------GGATGGGGCTT
CCCCGCCCTTCACGGGG--------------------------------------CGGCG
GCCTCC------------------------------------------------------
--------------GCACTCCCGGGGCGTCTCGTCCTCATTGCGAGG-------------
TGAGGCGCACCT-AGAGCGTACACGTTGGGACCCGAAAGATGGTGAACTATGCCTGGCCA
GGACGAAGTCAGGGGAAACCCTGATGGAGGTCCGTAGCGATTCTGACGTGCAAATCGATC
GTCGGAGCTGGGTATAGGGGCGAAAGACTAA-TCGAACCATCTAGTAGCTGGTTCCCTCC
GAA--GTTTCCCTCAGGATAGCTGGTGCTCGT----------------------------
----------------------ACGAGTCTCATCCGGT--------------------AA
AGCGAATGATTAGAGG-------------------------------CCTTGGGGC----
---------------------------------------------------------CGA
AACGACCTCAACCTATTCTCAAACTTTAAATGG-GTGAGA--------------TCTCCG
-----------------------------------------GCTTG--------------
CTTGATAT---------------GCTGAAGC-----------------------------
------------------------------------------------------------
-------------------------------------------------CGCGAGCGAAC
GAC--------------------------------------------------TCGGATC
GGAGTGCCAAGTGGGCCAC-TTTTGGTAAGCAGAACTGGCGCTGTGGGATGAACCAAACG
CC-GAGTTAAGGCGCCCGAATCGACG-CTCATG--GGAAACCATGAAA-GGCGTTGGTTG
CTTAAGACAGCAGGACGGTGGCCATGGAAGTCGGAATCCGCTAAGGAGTGTGTAACAACT
CACCTGCC-GAAGCAACTAGCCCTGAAAATGGATGGCGCTGAAGCGTCGTGCCTATACTC
-GGCCGTCAGTCTGGCAGTCACGGC-----------------------------------
------------------------------CGGTCCTCGCG------------GCCGG--
-------------------------------CCGCGAAGCCCTGACGAGTAGGAGGGT-C
GCGGCGGTGGGCGCAGAAGGGTC-TGGGCGCGAG----CCTGCCTGGAGCCGCCGTCGGT
GCAGATCTTGGTGG-TAGTAGCAAA-TACTCCAGCGAG-GCCCTGGAGGGCTGACGCGG-
AGAAGGGTTTCGTGTGAACAGCCGTTGCAC-ACGAGTCAGTCGATCCTAAGCCCTAGGAG
AAATCCGATGTC----------GATGGGGGCCGTCATA----------------------
------------------------GCATGATGCCTATTTGTGCTGGCCCCCG--------
------------------------------------------------------------
----------------------------------------------------------TT
GGGCGAAAGGGAATCCGG------------------------------------------
-------------------------TTCCTATTCCGGAACCCGGCAGCGG----------
-------------AACCGATACAA-----GTCGGGCCCCTCTTTT---------------
------------------------------------------------------------
-------AGAGATGCTCGTCGG------------GGT-----------------------
------AACCCAAAAGGA--------------------------CCCGGAGAC-------
-----GC----------------------------CGTCGGGAG----------------
-----------ATCGGGGAAGAGTTTTCTTTTCTGCATGAGCGTTCGAGTTCCCTG-GAA
TCCTCTAGCAGGGAGATAGGGTTTGGAA-------------------CGCGAAGAGCACC
GCA-GTTGCGG--CGGTGTCCCGATCTT--------CCCCTCGGACCTTGAAAATCCGGG
AGAGGGCCACGTG----GAGGTGTCGCGCCGGTTCGTACCCA-TATCCGCAGCAGGTCTC
CAAGGTGAAGAGCCTCTAGTCGATAGAATAATGTAGGTAAGGGAAGTCGGCAAA-TTGGA
TCCGTAACTT---CGGGATAAGGATTGGCTCTGAGGATCGGGGCG-TGTCGGGCTTGG--
---TCGGG----------------------------------------------------
------------------------------------------------------------
------------------------------------------------------------
------------------AAGTGGGTCAGCGC----------------------------
---------------------------------TAACGTGCCGGGCCTGGGCGA------
------------------------------------------------------------
---------------------------------------------GGTGAGTGCCGTAGG
GGTGCCGGTAAGTGCGGGCGCTTAGCGCGGGCGTGGTCTGCTCTCGCCGTTGGTCGGCCT
CGCGCTGGCCGGCGGTGCAGGA----------TGCGCGCGCCTGCGCGGCGTTCGCGCCC
CGGTGCTTCAACCTGCGCGCAGGATCCGAGC-----------------------------
--TCGGTCCCGTGCCTTGGCCTCCCACGGATCTTCCTT-------------------GCT
GCGAGGCCGCG-TCCGCCTTAGCGCG------CTCCTTCGGGGGTG--------------
----------CGCGGGTGCGCGGATTCTCTTCGGCCGCCATTCAACGATCA-ACTC----
AGAACTGGCACGGACTGGGGGAATCCGACTGTCTAATTAAAACAAAGCATTGCGATGGCC
CTAGCG--GGTGTTGACGCAATGTGATTTCTGCCCAGTGCTCTGAATGTCAACGTGAAGA
AATTCAAGCAAGCGCGGGTAAACGGCGGGAGTAACTATGACTCTCTTAAGGTAGCCAAAT
GCCTCGTCATCTAATTAGTGACGCGCATGAATGGATTAACGAGATTCCCG-CTGTCCCTA
TCTACTATCTAGCGAAACCACTGCCAAGGGAACGGGCTTGGAAAAA-TTAGCGGGGAAAG
AAGACCCTGTTGAGCTTGACTCTAGTCTGGCACTGTGAGGTGACATGA-GAGGTGTAGCA
TAAGTGGGAGATGGCAA-------------------------------------------
-------------------------------------------------CATCGCC--GG
TGAAATACCACTACTTTCAT-TGTTTCTTTACTTACTCGGTTAGGCGGAGCGC-------
------------------GTGCGTCGTGGTATAACAACCCG-------------------
------------------------------------------------------------
-------------------------GCGTCACGGT-GTTCTCGAGCCAAGCGTGT-----
--------------------------------------TAGGGTTGCGTTCGCGCCGCGG
CTCCGCGTCCGTGCGCCACAGCGCGCGGTGCGTGTGGGCGCAAGCCTGCGCGTGC-----
-------------CGTGCGTCCCGTGTGCGTCGGCGCGTCCGCGCGT-------------
--------------------GCGGCGCAGTTTACTCCCTCGCGTGATCCGATTCGAGGAC
AC-TGCCAGGCGGGGAGTTTGACTGGGGCGGTACATCTGTCAAAGAATAACGCAGGTGTC
CTAAGGCC-AGCTCAGCGAGGACAGAAACCTCGCGTAGAGCAAAAGGGCAAAAGCTGGCT
TGATCCCGATGTTCAGTACGCATAGGGACT-----GCGAAAG----CACGGCCT--AT--
-CGA--TCCTTTTGGCTTGGA----------GAGTTTCCAG-CAAGAGGTGTCAGAAAAG
TTACCAC-AGGGATAACTGGCTTGTGGCGGCCAAGCGTTCATAGCGACGTCGCTTTTTGA
TCCTTCGATGTCGGCTCTT--CCTATCATTGCGAAGCAGAATTCGC-CAAGCGTTGGATT
GTTCACCCACTAATAGGG-AACGTGAG-CTGGGTTTAG-ACCGT-CGTGAGACAGGTTAG
TTTTACCCTACTGATGACTGT---------------------------------------
---------GTCGTTGCGATAGT----------AATCCTGCTCAGTACGAGAGGAACC-G
CAGGTTCGGACATTTGGTTCACGCACTCGGCCGAGCGGCCGGTGGTGC
>Orthoptera Ensifera
TTAAGCCATGCATGTCTCAGTGCAAGCCAA-ATTAAG---GTGAAACCGCGAATGGCTCA
TTAAATCAGTTATGGTTCCTTAGATC-GTACCAAGTT------ACTTGG--ATAACTGTG
GTAATTCTAGAGCTAATACATGCAAACAGAGT-CCCGACCTTAA----------------
------------CCGGAAGGGACGCTTTTATTAGATCAAAA----CCAATC---------
------------------------------------GGTCGGCTCGTCCGGT--------
------------------------------------------------------------
------------------------------------------CCGTTTGC----------
----CT------------TGGT-------GAC----------------------------
----------TCTGAATAACTTTGGGCTGA-TCGCACGGTCTT----GGTACCGGCGACG
CATCTTTCAAATGTCTGCCTTATCAACTGTCGATGGTAGGTTCTGCGCCTACCATGGTTG
TAACGGGTAACGGGGAATCAGGGTTCGATTCCGGAGAGGGAGCCTGAGAAACGGCTACCA
CATCCAAGGAAGGCAGCAGGCGCGCAAATTACCCACTCCCGGCACGGGGAGGTAGTGACG
AAAAATAACGA-TACGGGACTCAT--CCGAGGCCCCGTAATCGGAATGAGTACAC--TTT
AAATCCTTTAA----CGAGTATCCATTGGAGGGCAAGTCTGGTGCCAGCAGCCGCGGTAA
TT-CCAGCTCCAATAGCGTATATTAAA-GTTGTTGCGGTTAAAAAGCTCGTAGTTGGATT
T--------------------------GTGTCCCACGCT-----GTCGGTTCATCGCTCG
---------------TCGGTGTCTAACTGGCATGGCTCGTG-GGACGTCCTGCCGGTGGT
GGCGAGTCGAAAGCGTGCCCCCGCGGTGTATCCCAC------------------------
------------------------------------------------------------
---------------------------------CGTGGTTCTCGCGCGCCGTAGGCGGAC
CCCGATGAAAT-------------------------------------------------
----------------------------------CCTACCGCGGTGCTCTTCACCG-AGT
GTCG------------------------------AGGTGGGCCGG---------------
---------CAC-GTTTAC------------TTTGA------------------------
----ACAAATTAGAGTGCTTAAA-------------------GCAGGCC-TGTTG-----
--------------------------------CGCC--TGAATAC---------TGTG--
------TGCAT-----------------GGAA-TAATGGAATAGGACCT-CGGTTCTATT
TT----------------------------------------------------------
------------------------------------------------------------
-------------------------------------------------------GTTGG
TTTTCGG----A-ACCCGAGGTAATGATTAATAGGGACAGGC-GGGGGCATTCGTATTGC
GACGTTAGAGGTGAAATTCTTGGATCGTCGCAAGACGGACCGAAGCGAAAGCATTTGCC-
AAGTATGTTTTCAT-TAATC-AAGAACGAAAGTTAGAGGTTCGAAGGCGATCAGATACCG
CCCTAGTTCTAACCATAAACGATGCCAGCTAGCGATCCG-CCGAAGTTCCTC-CGAT---
GACTCGGCGGGCAGCTC---CC--GGGAAACCAAAG-CTTTTGGGTTCCGGGGGAAGTAT
GGTTGCAAAGCTGAAACTTA-AAGGAATTGACGGAAGGGCACCACCAGGAGTGGAGCCTG
CGGCTTAATTTGACTCAACACGGG-AAACCTCACCAGGCCCGGACACCGGAAGGATTGAC
AGAT--------TGAGAGCTCTTT-CTTGATTC-GGTGGGTGGTGG-TGC--ATGGCC-G
TTCTTA-GTTGG---TGGAGC-GATTTGTCTGGTTAATTC-CGATAAC-GAACGA--GAC
TCTAGCCTGCT-AAATAGTCGCAT------------------------------------
------CCGGTATCCCTTC-----------------------------------------
-----------------------------------GTGCTACCGGCGAC-----------
------------------------------------------------------------
------------------------------------------------------------
-------------------------------------------------------AACAC
ATCTTCTTAGAGGGACA-GGCGGCT------TCTAGCCGCA-CGAGATTG-AGCAATAAC
AGGTCTGTGATGCCCTTAGATGTTCTGGGCCGCACGCGCGCTACACTGAAGGAATCAGCG
TGTCCT--------------------------------------CCTAGTCCGAAAGGA-
---CCGGGCAACCCGTTGAACCTCC------------------TTCGTGCT-AGGGATTG
GGGCTTGCAATTGTTCCCCATGAACGAGGAATTCCCAGTAAGCGCGAGTCATAAGC-TCG
CGTTGATTACGTCCCTGCCCTTTGTACACACCGCCCGTCGCTACTACCGATTGAATGATT
-TAGTGAGGTCTTCGGACCGG---------TGCGC--ACAGGGAAAAGC-CCAGCACCGA
ATCTC-----GTAGGTTCAC----------CCTGCTGAGAAATGTGGTGTTTGGGAGGGT
CCAC-TC-----ATCCC-------GGAGTCCTGCGG------------------------
----------------------------CGAGTTCAAGTCC-TTCTTGAATGGGGCCACG
G-----CCCGCAGAGGGTGCCAGGCCCGTAGAGAC-------CGCTGCGGCTTCCGGGAG
GATCCCTCCTTAGAGTCGGGTTGCTTGAGAGTGCAGCCCTAAGTGGGTGGTAAACTCCAT
CTAAGGCTAAATAT-GACCACGAGACCGATAGCGAACAAGTACCGTGAGGGAAAGTTGAA
AAGAACTTTGAAGAGAGAGTTCAAGA-GTACGTGAAACCGTTCGGGGGT--AAACGTGAG
AAACC-CGAAAATGCATCAACCGGAGAGATTCAA----GTCAATCCGCGCCTAGGCCCCT
GTCTT-GCCAGATGGGTCTGACCTC--CCGCACGGAGCAATCCG-------GCGTCGGTG
TAGGCAACAGTGTT--CACTCG-------------------------------GTAGGGC
AGTGGTGTTTAGGT---CGGAGGGCCGCACTTCTCTCCATGTTGGACGTCGCG------A
CCCGTTGGGTGTCGGTC-------TAAGGCCTAGGTG-GTAGTCTGTT---------TGT
CTGC--GTCGTAAGGCGTGTTCGTCGGACAGGCCCCTAGTGTTCCC---------GGCCG
ACGGCTCGACGGTATGTGTGCGCAGAGTTGA----------TTCGCCGCCCCTCGG----
--GGTGGGCGTCCGGCCTCC-GGCAAGCGCGTGCG-CGCGGTATGGATGACGGACCT--C
TGGCCCGGCTCCGGCCCCGCACCGCTGTTGGTTCGGTTGTGCCTCGGACAGAAGAATCT-
-------------------------------------GTAG---ACTCTCG---------
---------------------TCAGCGGCGCAA-------AAGCTTCGGGTAATTTCACG
ACCCGTCTTGAAACACGG-ACCAAGGAGTCTAACA-TGTGC---GCGAGTCATTGGGTTT
C--------------------------------TACTAAACCTAAA-GGCGCAATGAAAG
TGAAGGTCC--------CGCCTTGTGCGGA-----CCGAGGGA------AGATGGGGCGT
GCTTCTGC-------------------------------------------------GCG
ACCCCC------------------------------------------------------
--------------GCATTCCCGGGGCGTCTCGTTCTCATTGCGAGT-------------
TGAGGCGCACCC-AGAGCGTACACGTTGGGACCCGAAAGATGGTGAACTATGCCTGGCCA
GGACGAAGTCAGGGGAAACCCTGATGGAGGTCCGTAGCGATTCTGACGTGCAAATCGATC
GTCGGAGCTGGGTATAGGGGCGAAAGACTAA-TCGAACCATCTAGTAGCTGGTTCCCTCC
GAA--GTTTCCCTCAGGATAGCTGGTGCTCGA----------------------------
----------------------ACGAGTCTCATCCGGT--------------------CA
AGCGAATGATTAGAGG-------------------------------CCTTGGGGC----
---------------------------------------------------------CGA
AACGACCTCAACCTATTCTCAAACTTTAAATGG-GTGAGA--------------TCTCCG
-----------------------------------------GCTTG--------------
CTTAAAGC---------------AATGAAGC-----------------------------
------------------------------------------------------------
-------------------------------------------------CGCGAG--ACC
TTT--------------------------------------------------TTGGATC
GGAGTGCCAAGTGGGCCAC-TTTTGGTAAGCAGAACTGGCGCTGTGGGATGAACCAAACG
CA-GAGTTAAGGCGCCCGAATAGACG-CTCATG--GGAAACCATGAAA-GGCGTTGGTTG
CTTAAGACAGCAGGACGGTGGCCATGGAAGTCGGAATCCGCTAAGGAGTGTGTAACAACT
CACCTGCC-GAAGCAACTAGCCCTGAAAATGGATGGCGCTGAAGCGTCTTGCCTATACTC
-TGCCGTCAGCACGGCAATGAGGGGTGCG-------------------------------
------------------------------CGGTTCGCTTC------------GGCGTTC
CCGC--------------------------CCCGTGAGGCCCTGACGAGTAGGAGGGT-C
GCGGCGGTGAGCGCAGAAGGGTC-TAGGCGTGAG----CCTGCCTGGAGCCGCCGTCGGT
GCAGATCTTGGTGG-TAGTAGCAAA-TACTCCAGCGAG-GCCCTGGAGGACTGACGTGG-
AGAAGGGTTTCGTGTGAACAGCCGTTGCAC-ACGAGTCAGTCGATCCTAAGCCCTAGGAG
AAATCCGATGTC----------GATGGGGTCCGA--------------------------
----------------------------GACTTTCAGTTA----GGACCCCA--------
------------------------------------------------------------
----------------------------------------------------------TG
GGGCGAAAGGGAATCCGG------------------------------------------
-------------------------TTCCTATTCCGGAACCCGGCAGCGG----------
-------------AACCGTAATAA-----ATCGGGCCCCTCGCA----------------
------------------------------------------------------------
-------AGAGAAGCTCGTCGG------------GGT-----------------------
------AACCCAAAAGGA--------------------------CCCGGAGAC-------
-----GC----------------------------CGTCGGGAG----------------
-----------ATCGGGGAAGAGTTTTCTTTTCTGCATGAGCGTTCGAGTTCCCTG-GAA
TCCTCTAGCAGGGAGATAGGGTTTGGAA-------------------CGCGAAGAGCACC
GCA-GTTGCGG--CGGTGTCCCGATCTT--------CCCCTCGGACCTTGAAAATCCGGG
AGAGGGCCACGTG----GAGGTGTCGCGCCGGCTCGTACCCA-TATCCGCAGCAGGTCTC
CAAGGTGAAGAGCCTCTAGTCGATAAACTAATGTAGGTAAGGGAAGTCCGCAAA-TTGGA
TCCGTAACTT---CGGGATAAGGATTGGCTCTGAGGATCGGGGCG-TGTCGGGCTTGG--
---TAGGG----------------------------------------------------
------------------------------------------------------------
------------------------------------------------------------
------------------AAGTGGGTCTGCGC----------------------------
---------------------------------TGACGTGCCGGGCCTGGGCGA------
------------------------------------------------------------
---------------------------------------------GGCGA----------
----------------------TAGCGCGGTGGCGGT----TCACGCCGTT---------
------------------------------------------------------------
---CACTTCAAC------GCTGGATCCGAGC-----------------------------
--TCGGTCCCGTGCCTTGGCCTCCCACGGATCTTCCTT-------------------GCT
GCGAGGCCGCGGTCTGCCTTGCGGCGTCGCTGCCTCTTCGGGGGTGGCA-----------
-------GTCCTTGGCCCCCCGGATTCTCTTCGGCCGCCATTCAACGGTCG-GCTC----
AGAACTGGCACGGACCAGGGGAATCCGACTGTCTAATTAAAACAAAGCATTGCGATGGCC
CAAGCG--GGTGTTGACGCAATGTGATTTCTGCCCAGTGCTCTGAATGTCAACGTGAAGA
AATTCAAGCAAGCGCGGGTAAACGGCGGGAGTAACTATGACTCTCTTAAGGTAGCCAAAT
GCCTCGTCATCTAATTAGTGACGCGCATGAATGGATTAACGAGATTCCCA-CTGTCCCTA
TCTACTATCTAGCGAAACCACTGCCAAGGGAACGGGCTTGGGAGAA-TTAGCGGGGAAAG
AAGACCCTGTTGAGCTTGACTCTAGTCTGGCATTGTAAGGAGACATGA-GAGGTGTAGCA
TAAGTGGGAGATGGCAA-------------------------------------------
-------------------------------------------------CATCGCC--GG
TGAAATACCACTACTTTCAT-CGTTTCTTTACTTACTCGGTTGGGCGGAGCGC-------
------------------GTGCGTCGGGGGCTAACCGCCCTC------------------
------------------------------------------------------------
-------------------------GCATCACGGT-GTTCTCGAGCCAAGCGTGT-----
--------------------------------------TAAGGATGCGTTGTGCTCGCGG
ATCCACGTCCGT----CGTGTTGCGTTGTTCGT-TGGGGACTCGTCCTCTCGT-------
-------------------TCACGTGCGCGGCGGTGTGCCCGCG----------------
--------------------GCCTCGCAAATTACTCCCTCGCGTGATCCGATTCGAGGAC
AC-TGCCAGGCGGGGAGTTTGACTGGGGCGGTACATCTGTCAAAGAATAACGCAGGTGTC
CTAAGGCC-AGCTCAGCGAGGACAGAAACCTCGCGTGGAGCAAAAGGGCAAAAGCTGGCT
TGATCCCGATGTTCAGTACGCATAGGGAACTCTGCGCGAAAGGCCACGCGGCCTTAATTC
GCGAATCCCTTTTGGCTTGGA----------GAGTTTCCAGACAAGAGGTGTCAGAAAAG
TTACCAC-AGGGATAACTGGCTTGTGGCGGCCAAGCGTTCATAGCGACGTCGCTTTTTGA
TCCTTCGATGTCGGCTCTT--CCTATCATTGCGAAGCAGAATTCGC-CAAGCGTTGGATT
GTTCACCCACTAATAGGGGAACGTGAG-CTGGGTTTAGTACCGT-CGTGAGACAGGTTAG
TTTTACCCTACTGATGACTG----------------------------------------
---------GTCGTTGCGATAGT----------AATCCTGCTCAGTACGAGAGGAACC-G
CAGGTTCGGACATTTGGTTCACGCACTCGGTCGAGCGGCCGGTGGTGC
>Zoraptera Zorotypus huxleyi
T-AAGCCATGCAAGTGTCAGTACAAGCCA----CATTAAGGTGAAACCGCGAATGGCTCA
GTAAATCAGTTACGGTTCATTTGATGAATTGTAAAAGG-----ACGTGG--ATAACTGTG
GCAATTCCAGAGCTAATACATGCC-ATGAAGT-CCCGACCTT------------------
---GCGGAAGG-------GACGCTTTTATTAGAATACAAAA----CCAGTC---------
------------------------------------CGAGGTTTGGCAGAAATGTCT--T
------------------------------------------------------------
--------------------------------------ATCGAAACTCCC----------
----AG------------TGAT-------GAA----------------------------
----------TCTGAATAACATTGAACAGA-TCGCATGGCCCT-TGAGCAA--GGCGACG
CATCATTCAAACGCCTGCTCTATCAACT-TTGATGGCCGATTATACGCCTACCATGGTGT
TGACGGGTGACGGGGAATCGGGGTTCGATTCCGGAGAGGGAGCCTGAGAAACTGCTACCA
CATCCAAGGAAGGCAGCAGGCGCGCAAATTACCCACTCCCGGCACGGGGAGGTAGTGACG
AAGTATAACGA-TACGGGACTCCCATCCGAGGCCCCGTGATCGGAATGAGACCGGTTCAG
AGAACTGGTCC----GA-GTATCCATTGGAGGGCAAGCCTGGTGCCAGCAGCCGCGGTAA
TT-CCAGCTCCAATAGCATATACTAAT-GTTGTTGCGGTTAAAAAGCTCGTAGTCAGAGT
TGTGTCC---------------------CGCGCTGCCG----------GTCCACAGACT-
-------------GTCTGTGCCGACTGCGCACGT---CGCGAGGACGTCCTGGCCGGTAG
CGGTGTA-----------------------------------------------------
----------------------------GCCGA---------------------------
-----------------------------AGGTCCGACGACGTACAGGTTCGCC-CTGTG
CCCGGCGG----------------------------------------------TCCCTA
GGTGAACCGCAATTT-AGGT---------CCC----GAC-CTGGTGCTCTTAATCG-AGT
GC----------------------CTA-------GGAGGGCCGG----------------
---------CAC-TCTTAC------------TTTGA------------------------
----ACAAACTCGAGTGCTCAAA-------------------GCTGGC------------
----CTTC------------------------TGGC--CTAGACG---------CTGTG-
------TGCAT-----------------GGAA-TAATGGAATAGGACTT-CGGTTCT---
------------------------------------------------------------
------------------------------------------------------------
--------------------------------------------------ATTTGGTTGG
TTCTA----AGA-ACC-GAAGTAATGATCAAAAGGAGCAG-GCGGGGGCATTCGTACTGC
GACGTTAGAGGTGAAATTCTTAGATCGTCGCAAGACGGACAAAAGCGAAAGCATTTGCC-
AAGGATGTTTCCAC-TGATC-AAGAGCGAAAGTTGGACGATCGAAGGCGATCAGATACCG
CCCTAGTTCTAACTATAAATGATGCCAGCCAGCTATGCACCGCAGTCGCCCTTGACT--C
GGAGC-----GAAGCTT---CC--GGGAAACCAGAG-CTTTCAGGTTCCGGGGGAAGTAT
GGTTGCAAAGCTGAAACTTAAA-GGAATTGACGGAAGGGCACCACCAGGAGTGGAGCTTG
CGGCTTAATTTGACTCAACACGGC-AAAATTTACCTAGGCAGGACAAACGTAGGATTGAC
AGAT-------TGAAGA--TCTCT-CTTGATTG-TTTGGGTGGTGG-TGC--ATGGCC-G
TTCTTA-GTTCG---TGGACT-GGTCCGTCTGGTTAATTC-CGATAAC-GAACGA--GAC
TCTAACCTGCT-AAATAGT----------------------------------------C
CAAATTGAGAT--CCCTTCGGGGC------------------------------------
---------------------------------------TATCTGAGA------------
------------------------------------------------------------
------------------------------------------------------------
-------GAAACC-----------------------------------------------
--CTTCTTAGAGGAAAC-AGCGGCCT------CGAGTCGCA-TGATATAG-AGCAATAAC
AGGTCTGGTATGCCCTTAGATGTCTAGGGCCGCACGCGTGCTACAATGAAGAAAGCAGCG
TG------------------------------------AAAAATCCTAGGCCGAGAGGT-
---CCGGGTAATCAGCTCAAACTTT------------------TTCATGCA-GGGGATAG
GGGCTTGCAATTGA-CCCCTTGAACAAGGAATTCCCAGTAGGCGCGAGTTAGGAGC-TCG
TACCGATTGAGTCCCTGCCCTTTGTCCACACCGCCCGTCGCTACTTCCGATCGAATGGGG
-TAGTGAGGTCTCCGGACCG-----------ATGC----------GAGC-CCAGCGCTGA
ATCCT-------CTGGCGTCTTAATGGC--GTCAGGAGGAATTGTAGCGTTAAGG-AGGG
TT------CAATACGCA-----TCAAAGCAGCCAG-------------------------
----------------------------CGTG---AAATGT-C-TCTGGAAAGAGCT---
------CCCACAGAGGGTGATAGGCCCGTAACGCTTTGGCAACGCTGAGGTGCGTGGAC-
---CTCTCCCTAGAGTCGAGCTGCCTGGTATTACAGCTCAAAGTAGGTGGTAAACTCCAT
CTAAGGCTAAATAC-TTACACGAGACCGATAGCGAACAAGTACCATGTGGGAAAGTTGAA
AAGAACTTTGCAAAGAGAGTTCAAGA-GTACGTGAAACCGTCCAGGGGT-AAA-CGGGCG
AGATCCTATGATGGTT--CCCGGCCGGGT--CCT----GTCCTGCCGAGTTCCGGACGCC
GCTCTCTTGTGAGACGACCTG--------TCCGGCGTCTGCGG------TTGCTTCGGGT
TGTCTCTTCGGAGGCTTCTTC---------------GGGCGCCG----TAGTTCGTCCGG
CTGGCCGA--TCGAGCATTTGATGCCGGTGGTTCCTCGGGGCGAGGTTTTTAG-------
GGATTGGCGGTTCCCCGAGCCA-ATGGGACGGTCGTGACCACTTCGTGGT-------ACC
GCCATGGC----CCGGTGTGGTTGTTCGGTTGAGTCGCTAGTTCGGAAGCAGCGGACGAA
ACAAGTCCTCGCGGTCTGTGCAACTTAGGTG----------GTGCCGCGCGA--------
--GGCAAAAGGGCT-TAGGAATTGACGAAATTATTCG------TCTCGCTTGCTCTCCGT
GCGAACGGCTCAATCGTGCCCCCGGTGTCCAGGAGGTCCGTGGAGTGCAGATAGTGGTGG
CAGTGAGCG-----AACAAGATTCG-----CGTCCCCTTAA---TCCGGGACGGACGTAA
AGTCACTTACTG----CCCCGTCCACGACATATTC----AATGTTCTGGCATCTCTCCCG
GCCCGTCTTGAAACACGG-ACCAAGGAGTCCAAAT-TGTGC---GCGAGTCTAAAGGTAA
-----------------------------------CCAAACCTGAA-GGCGAAATGAAAG
TGAATGAAG--------CCCGGAGTCTTTG----ACTCCGAGG-----TCTTCAAAGGGA
AG-------ACGGTGCG------------------------------------AT-AATA
TCCTCC------------------------------------------------------
-------------AGCATTCCCAGGGCGCCCCGGAACT-GGCCGG---------------
---GGTGCACCT-AGAGCGTACAATATGGTACCCGAAAGATGGTGATCTATACTTGACCG
GGACGAAGTCGGGGGAAACCCCGGTGGAGGTCCTAAGCGATTCTGACGTGCAAATCGATC
GCAAGAGTTAAGCATAGGGGCGAAAGACCAA-TCGAACCATCTAGTAGCTGGTTCCCTCC
GAA--GTTTCCCTCAGGATAGCTGGCACTCA-----------------------------
----------------AA---AGGGAATCTCATCTGGT--------------------AA
AGCCAATGACTAGAGG-------------------------------CATTGGGGC----
---------------------------------------------------------CGA
ATCGGCCTTGACCTATTATCAAACTGTAAATGG-GTGAAATCTCAAATAATGTTAGCCTA
-----------------------------------------CCCAA--------------
CACAGACACACAGTG-------TCTCGAGGCTAGAGCAAC--------------------
------------------------------------------------------------
--------------------------------------------ATTACCTGAAACCAGG
CAA-------------------------------------------------ATGAGATC
AGAGTGCCCAGTGGGCCGT-TTCTGGTAAGCAGAACTGGTGCTGCGGGATGAACCGAACG
CG-GAGTTAAGGCGCCTAAGTGGGAG-CTGAAC--TTGTCCCCTTAAAGGGGGCCGGTCG
CTAGGGACAGCAGGTCGGTGGTCCTGGAAGTCGACATCCGCTAAGGAGTGTGTAACAACT
CACCTGCC-GAAGTGACTGATGTTGAAAATGGATGGCGCTAGAGCTTCCCGCCTATACTC
-CGCCGTCGG--CGGCAGTGATCGC-----------------------------------
----------------------------GGCGTTCCTTTTTCTATAAATTGGGCGCCACG
---------------------------------CTGAAGCCCCGACGAGTAGGAGGGT-C
GCCGCGGTG-GCGTAGAAGGGT--GAGGCGTGAG----CCGACCTGGAGCCTCCGTGGGT
GCAGATCTTGGTGG-TAGTAGCAAT-TACTCTAAAGAG-ACACCTGGAGGGCG--GCGG-
AGATGGGTTTCGTGACAACAGCAGTTGGAC-ACGAGTTAATCGATCCTAAGCAGCGAGGG
AAACCTCTTTCA----------CTGTGAGTCCCCT-------------------------
---------------------------AAAAAGGACAATGAACATATTAATG--------
------------------------------------------------------------
----------------------------------------------CT------------
--GCGAAAGGGAATCAGG------------------------------------------
-------------------------TCAATATTCCTGAATCTGGTGGCGGC---------
-AGACGC------AGATCAAAAAG-----CGCCCTCGTT---------------------
--------------------------------------------------GGAGCAACTT
TTTAGTTT--GCTCATCTCCT-------------GGC-----------------------
------AACAGGAATCAA--------------------------CCCGGGGAC-------
-----GC----------------------------CGCAGGGAG----------------
-----------GCCAAGGAAGAGTTATCTTTTCTTGTTAAGTGCTTGTGGACCCTG-CAA
GTCTTTCTATGAGAGATTGGGTATGAAG------------------CACGAAAGAGCGCC
GCA-GCTGTG---TGGTGTCTTGGTTCTCCTTC--------TGGCCCTTGAAAACCCGGG
TGAGGTGCAATGC---GTGCTGTTCGCACGTGGTCGTACCAG--ATCCGCATCAGGCCTC
CATGGTGCAAAGCCTCTTGTCGATAGATTAATGTGGGTAAGGGAAGTCGGCAAG-TTTGA
TCCGTAACTT---AGGGAGAAGGATTGGCTCTGAGGAGCTCGATC-CGTCGGGCCTGG--
--TC-GTG----------------------------------------------------
------------------------------------------------------------
------------------------------------------------------------
------------------CAGCGGTCAATCTCC---------------------------
--------------------------------CTGGATCGTTGGGCTCC-----------
------------------------------------------------------------
---------------------------------------------CGTCT---ATTA---
----------G-GCGAACCGACGTGCGGTTTTTAACCG-----TTGCGTTTAGTAGTCG-
----------------------------------------------------------AG
GGGCGGTCCTGGCGTCCTGTGGGGCTGCC-------------------------------
-----GCAAAAACCTCCATGCAAGCCGAGG----------------------------GC
AACTGCGGGCTTCTAACGCTTCATTTCGTCCGAAA-GGGCGGGTGT--------------
--------TGCGGAAGTTTCGCTTTACCTCTCCGGCGATCAATGAAAGCTTAACTC----
AGAACTGGCACGGACCAAGGGAATCCGACTGTCTAATTAAAACAAAGCATCGCGATGGTC
CTCAAT-GGATGTTGACGCGATGTGATTTCTGCCCAGTGCTCTGAATGTCAATGTGAAGA
GATTCAAACAAGCGCGAGTAAACGGCGGGAGTAACTATGACTCTCTTAAGGTAGCCAAAT
GCCTCGTCATCCAATTAGTGACGTGCATGAATGGATTAACGAGATTCCCA-CTGTCCCTA
TCTACTATCTAGCGAACCCACAGCCAAGGGAACGGGCTTGGAATTTGTCAGCGGGGAAAG
AAGACCCTGTTGAGCTTGACTCTAGTTTGGCACTGTTTGGAGTCATGTTGAGGTGTAGCA
TAGGTGGGAGGCGG-----------------------------------CGATTAAGCCG
---------------------------------------------------CCGACCAAA
TGAAATACCACCACTCTCAT--GTATCCTTACTTACTCAATCAAGCGGAAACC-------
------------------GTGCGGTTTAG--ATTAATTCGGCCGTCACGCGTTCTCGC--
------------------------------------------------------------
--------------------------GCAAAACAT-ACGGGTTTCCGTCTG---------
----------------------------------------ACCTAGCGGACCTGTCCGGT
CTCTCCTTAGTGGGT---------GCCGGCAGCCGTTACGGGAAGCGGAG----------
----------------------------------TTCCAATACCC---------------
---------------------------------------GGAGTGATCCGATTTGAGGAC
AC-TGTCAGATCGGGAGTTTGACTGGGGCGGTACATCTGTTAAACAATAACGCAGGTGTC
CTAAGGCT-GGCTCAGCGAGGTCAGAAACCTCGTGTAGAGCAAAAGGGCAAATGCCAGCC
TGAATCTCATGTCTATCATGCATGAGACCT-----GCTAACG----CAGGG-CCT-AG--
-CGA--TCCTCTTTGCTGAAG----------AGCTTTCGGCTT-AGAGGTGACGGAAAAG
TTACCAC-AGGGATAACTGGCTTGTGGCGGCCAAGCGTTCATAGCGACGTCGCTTTTTGA
TCCTTCGATGTCGGCTCTT--CCTATCATTGCGAAGCAGAATTCGC-CAAGCGTCGGGTT
GTTCACCCGCCAATAGGG-AACGTGAG-CTGGGTTTAG-ACCGT-CGTGAGACAGGTTAG
TTTTACCCTACTGATG--------------------------------------------
-----ACCAGTCATTGCGATAGT----------AATCCTGCTCAGTACGAGAGGAACC-G
CAGGTTCGGACACTTGGTTCACGCACTCGGCCGACAGGCCGGTGGTGC
>Zoraptera Zorotypus weidneri
T-AAGCCATGCAAGTGTCAGTACAAGCCG----ACTTAAGGTGAAACCGCGAATGGCTCA
GTAAATCAGTTACGGTTCATTTGATGAATTGTAAAAAG-----ACTTGG--ATAACTGTG
GCAATTCCAGAGCTAATACATGCC-ATGAAGT-CCCGACCTT------------------
---GCGGAAGG-------GACGCTTTTATTAGAATACGTAA----CTAA-C---------
------------------------------------CGAGGTTTGGCAGAAATGTCT--T
------------------------------------------------------------
--------------------------------------ACCGAAACTCCC----------
----AG------------TGAT-------GAA----------------------------
----------TCTGAGTAACATTGAACAGA-TCGCATGGCCTT-CGAGCAA--GGCGACG
CATCATTCAAACGCCTGCTCTATCAACT-TTGATGGCCGCTTATACGCCTACCATGGTGT
TGACGGGTGACGGGGAATCGGGGTTCGATTCCGGAGAGGGAGCCTGAGAAACTGCTACCA
CATCCAAGGAAGGCAGCAGGCGCGCAAATTACCCACTCCCGGCACGGGGAGGTAGTGACG
AAGTATAACGA-TACGGGACTCCCATCCGAGGCCCCGTGATCGGAATGAGACCGGTTCAG
AGAACTGGTCC----GAAGTATCCATTGGAGGGCAAGCCTGGTGCCAGCAGCCGCGGTAA
TTTCCAGCTCCAATAGCATATACTAAT-GTTGTTGCGGTTAAAAAGCTCGTAGTCAGAGT
TGTGTCC---------------------CGCGCTGCCG----------GTCCACAGACT-
-------------GTCTGTGCCGACTGCGCACGC---CGCGAGGACGTCCTGGCCGGTAG
CGGTGCA-----------------------------------------------------
----------------------------GCCAA---------------------------
-----------------------------AGTGCCGACGAAGCATAGGTTCGTC-CTGTG
CCGAGTAGGT--------------------------------------------TTCTGA
GGCGGCCCGCAATTTTAGGT---------CCC----GAC-CTGGTGCTCTTTGCCG-AGT
GC----------------------CTA-------GGAGGGCCGG----------------
---------CAC-TCTTAC------------TTTGA------------------------
----ACAAACTCGAGTGCTCAAA-------------------GCTGGC------------
----CTTC------------------------TGGC--CTAGACG---------CTGTG-
------TGCAT-----------------GGAA-TAATGGAATAGGACTT-TGGTTCT---
------------------------------------------------------------
------------------------------------------------------------
--------------------------------------------------ATTTGGTTGG
TTCAT----AGA-ACC-GAAGTAATGATCAAAAGGAGCAG-GCGGGGGCATTCGTACTGC
GACGTTAGAGGTGAAATTCTTAGATCGTCGCAAGACGGACAAAAGCGAAAGCATTTGCC-
AAGGATGTTTCCAC-TGATC-AAGAGCGAAAGTTGGATGATCGAAGGCGATCAGATACCG
CCCTAGTTCTAACTATAAATGATGCCAGCCAGCTATGCACCGCAGTCGCCTTTGACT--C
GGAGC-----GAAGCTT---CC--GGGAAACCAGAG-CTTTCAGGTTCCGGGGGAAGTAT
GGTTGCAAAGCTGAAACTTAAAAGGAATTGACGGAAGGGCACCACAAGGAGTGGAGCTTG
CGGCTTAATTTGACTCAACACGGC-AAAATTTACCAAGGCAGGACAAACGTAGGATTGAC
AGAT-------TGAAGA--TCTCT-CTTGATTG-TTTGGGTGGTGG-TGC--ATGGCC-G
TTCTTA-GTTCG---TGGATT-GCTCCGTCTGGTTAATTC-CGATAAC-GAACGA--GAC
TCTAACCTGCT-AAATAGT----------------------------------------C
CAAATTGAGAT--CCCTTCGGGGC------------------------------------
---------------------------------------TATCTGAGA------------
------------------------------------------------------------
------------------------------------------------------------
-------GAAACC-----------------------------------------------
--CTTCTTAGAGGAAAC-AGCGGCCT------CGAGTCGCA-TGATATAG-AGCAATAAC
AGGTCTGGTATGCCCTTAGATGTCTTGGGCCGCACGCGTGCTACAATGAAGAAAGCAGCG
TG------------------------------------AAAAATCCTAGGCCGAGAGGT-
---CCGGGTAATCAGCTCAAACTTT------------------TTCATGCA-GGGGATAG
GGGCTTGCAATTGA-CCCCTTGAACAAGGAATTCCCAGTAGGCGCGAGTTAGGAGC-TCG
TGTCGATTGAGTCCCTGCCCTTTGTCCACACCGCCCGTCGCTACTTCCGATCGAATGGGG
-TAGTGAGGTCTCCGGACCG-----------ATGC----------GAGC-CCAGCGCTGA
ATCCT-------CTGGCGTCTTAATGGC--GTCAGGAGGAATTGTAGCGTTAAGG-AGGG
TT------CAATACGCA-----TCGAAGCAGCCAG-------------------------
----------------------------CGTG---AAATGT-C-TCTGGAAAGAGCT---
------CCCACAGAGGGTGATAGGCCCGTAACGCTCTGGCAACACTAAGATGCGTGGAC-
---CTCTCCCTAGAGTCGAGCTGCCTGGTATTACAGCTCAAAGCAGGTGGTAAACTCCAT
CTAAGGCTAAATAC-TTACACGAGACCGATAGCGAACAAGTACCATGTGGGAAAGTTGAA
AAGAACTTTGCAAAGAGAGTTCAAGA-GTACGTGAAACCGTCCAGGGGT-AAA-CGGGCG
AGATCCTGTGATGGTT--CCCGGCCGGGT--CCT----GTCCTGCCTAGTTCCGGACGCC
GCTCTCTTGTGAGTCGACCCG--------TTCGGCGTCTGCGG------TTGCTCCGAGC
TGCCTCC----GGGCTTCTTC---------------GGGTGCCG----TAGTTCGTCCGG
CGGGCCGA--TCGAGCATTTGATGTCGGTGGTTCCTCGGAGCGAGGTTTTTAG-------
GGATTGGTGGTTCCCCGAGCCA-ATGGGACGGTCGTGACCACTTCGTGGC-------ACC
ACCATGGC----CCGGAGCGGTTGCTCGGACGAGCCACTGATTCGGAAGCAGCGGACGTA
ACAAGTCCTCGCGGTCTGTGCAACTTGTGTG----------GTGCCGCGCGA--------
--GGCAAAAAGCTTACAGGAATTGACGGATTTATTCG------TCTCGCTAGCTCTCCGA
ATCAACGGCTCGTCCGTACCCCCGGTGTCCAGGAGGTCCGTGGAGTGCAGATAGGGGTGG
CAGTGAGCG-----AGCAATTTTTTTTGTTCGCGTCCTTCA---ACCAGGACAGACTTGA
AGTCTCCTACTG----CCCCGTCCACGACATATTC----AATGTTCTGGCATCTCTCCCG
GCCCGTCTTGAAACACGG-ACCAAGGAGTCCAAAT-TGTGC---GCGAGTCTAAGGGTAA
-----------------------------------CCAAACCTGAA-GGCGTAATGAAAG
TGAATGAAA--------TCCGTTA-CTTTA----AC----GGG-----TTATCGAAGGGA
AG-------ATGGGGGA------------------------------------TTCAAAA
CCCTCT------------------------------------------------------
-------------CGCATTCTCAGGGCGCCCCGGAACT-GCCCGG---------------
---GGTGCACCC-AGAGCGTACAATATGGTACCCGAAAGATGGTGATCTATACTTGGCCG
GGACGAAGCCGGGGGAAACCCCGGTGGAGGTCCTAAGCGATTCTGACGTGCAAATCGATC
GCAAGAGCTAAGCATAGGGGCGAAAGACCAA-TCGAACCATCTAGTAGCTGGTTCCCTCC
GAA--GTTTCCCTCAGGATAGCTGGCACTCAT----------------------------
---------------CAT---AGGGAATCTCATCTGGT--------------------AA
AGCCAATGACTAGAGG-------------------------------CATTGGGGC----
---------------------------------------------------------CGA
ATCGGCCTTGACCTATTATCAAACTGTAAATGG-GTGAAATCTCATTT--TTTTAGCCTA
-----------------------------------------CCCAA--------------
CACAGACACCTCGTG-------TCTCGAGGCTAGAGCATG--------------------
------------------------------------------------------------
--------------------------------------------AA-ACCTGAAACCAGG
TCA-------------------------------------------------TTGAGATC
CGAGTGCCCAGTGGGCCGT-TTCTGGTAAGCAGAACTGGTGCTGCGGGATGAACCGAACG
CG-GAGTTAAGGCGCCTAAGTGGGAG-CTGATC--TTGTCCCCTCAAAGGGGGCCGGTCG
CTAGGGACAGCAGGTCGGTGGTCCTGGAAGTCGACATCCGCTAAGGAGTGTGTAACAACT
CACCTGCC-GAAGTGACTGATGTTGAAAATGGATGGCGCTAGAGCTTCCCGCCTATACTC
-CGCCGTCGG--CGGCAGTGATCGC-----------------------------------
----------------------------GGCGTTCCTCAC------AAGAGGGCGCCACG
---------------------------------CTGAAGCCCCGACGAGTAGGAGGGT-C
GCCGCGGTG-GCGTAGAAGGGT--GAGGCGTGAG----CCGACCTGGAGCCTCCGTGGGT
GCAGATCTTGGTGG-TAGTAGCAAT-TACTCTAAAGAG-ACACCTGGAGGGCG--GCGG-
AGATGGGTTTCGTGACAACAGCAGTTGGAC-ACGAGTTAATCGATCCTAAGCAGCGAGGG
AAACCTCTTTCA----------CTGTAAGTCCCCT-------------------------
---------------------------AAAAAGGACAATGAACACAATAATG--------
------------------------------------------------------------
----------------------------------------------CT------------
--GCGAAAGGGAATCAGG------------------------------------------
-------------------------TCAATATTCCTGAATCTGGTGGCGGC---------
-AGACGC------AGATCAAAAAG-----TGCCCTCGTT---------------------
--------------------------------------------------GGAGCAACTT
TTTAGTTT--GCTCATTTCCT-------------GGC-----------------------
------AACAGGAGTCAA--------------------------CCCGGGGAC-------
-----GC----------------------------CGCAGGGAG----------------
-----------GCCAAGGAAGAGTTATCTTTTCTTGTTAAGTGCTTGTGGACCCTG-TAA
GTCTTTCTATGAGAGATTGGGTATGAAG------------------CACGAAAGAGCGCC
GCA-GCTGTG---TGGTGTCTTGGTTCTCCTTC--------TGGCCCTTGAAAACCCGGG
TGAGGTGCCATGC---GTGCTGTTCGCACGTGGTCGTACCAG--ATCCGCATCAGGCCTC
CATGGTGCAAAGCCTCTTGTCGATAGATTAATGTGGGTAAGGGAAGTCGGCAAG-TTTGA
TCCGTAACTT---AGGGAGAAGGATTGGCTCTGAGGAGCTCGATC-CGTCGGGCCTGG--
--TC-GTG----------------------------------------------------
------------------------------------------------------------
------------------------------------------------------------
------------------CAGCGGTCAATCTCC---------------------------
--------------------------------CTGGATCGTTAGGCTCC-----------
------------------------------------------------------------
---------------------------------------------CGTCT---ATTA---
----------G-GCGAACCTACGTGCGGTTTCTAACCG-----TCGCGTTTAGTAGTCG-
----------------------------------------------------------AG
GGGCGGTCCTGGCGTCCTGTGGGGCTGCC-------------------------------
-----GCAAAAACCTCCATGCAAGCCGAGG----------------------------GC
AACTGCGGACTTCTTACGCCTCGCTTCGTCCGCAA-GGACGGGTGT--------------
--------TGCGGAAGTTCCGCTTTACCTCTCCGGCGATCAATGAAAGCTTAACTC----
AGAACTGGCACGGACCAAGGGAATCCGACTGTCTAATTAAAACAAAGCATCGCGATGGTC
CTCAAT-GGATGTTGACGCGATGTGATTTCTGCCCAGTGCTCTGAATGTCAATGTGAAGA
GATTCAAACAAGCGCGAGTAAACGGCGGGAGTAACTATGACTCTCTTAAGGTAGCCAAAT
GCCTCGTCATCTAATTAGTGACGTGCATGAATGGATTAACGAGATTCCCA-CTGTCCCTA
TCTACTATCTAGCGAACCCACAGCCAAGGGAACGGGCTTGGAAAAAGTCAGCGGGGAAAG
AAGACCCTGTTGAGCTTGACTCTAGTTTGGCACTGTTTGGAGTCATGTTGAGGTGTAGCA
TAGGTGGGAGGCGG-----------------------------------C---TCTGTCG
---------------------------------------------------CCGAC--AA
TGAAATACCACCACTCTCAT--GTATCCTTACTTACTCAATCAAGCGGAAACC-------
------------------GTGCGGTTTAG--ATTAATTCGGCCGTCACGCGTTCTCGC--
------------------------------------------------------------
--------------------------GCAAAACAT-ACGGGTTTCCGTCCG---------
----------------------------------------ACCTAGCGGACCTGTCCGGT
CACTCCTTAGTGGGT---------GCCGGCAGCCGTTACGGGAGGCGGAG----------
----------------------------------TTCCAATGCTC---------------
---------------------------------------GGAGTGATCCGATTTGAGGAC
AC-TGTCAGATCGGGAGTTTGACTGGGGCGGTACATCTGTTAAACAATAACGCAGGTGTC
CTAAGGCT-GGCTCAGCGAGGTCAGAAACCTCGTGTAGAGCAAAAGGGCAAATGCCAGCC
TGAATCTCATGTCTACTATGCATGAGACCT-----GCTAACG----CAGGG-CCT-AG--
-CGA--TCCTCTTTGCTGAAG----------AGCTTTCGGCTT-AGAGGTGACAGAAAAG
TTACCAC-AGGGATAACTGGCTTGTGGCGGCCAAGCGTTCATAGCGACGTCGCTTTTTGA
TCCTTCGATGTCGGCTCTT--CCTATCATTGCGAAGCAGAATTCGC-CAAGCGTCGGATT
GTTCACCCGCCAATAGGG-AACGTGAG-CTGGGTTTAG-ACCGT-CGTGAGACAGGTTAG
TTTTACCCTACTGATA--------------------------------------------
-----TTTTGTCATTGCGATAGT----------AATCCTGCTCAGTACGAGAGGAACC-G
CAGGTTCGGACACTTGGGTCACGCACTCGGTCGACAGGCCGGTGGTGC
>Psocoptera Cerastipsocinae sp. NKU-002
T-AAGCCATGCATGTCTCAGTGCAAGCTAT-ATTAAA---GTGAAACCGCGAAAGGCTCA
TTAAATCAGTTATGGTTCCTTTGATG-GTACACACAG----TTACTTGG--ATAACTGTG
GTAATTCTAGAGCTAATACATGCAAACAGAGC-CCCGACCA-------------------
--TTCAT------TGGAAGGGGTGCTTTTATTAGATCAAAA----CCAATC---------
------------------------------------AGGC---------------TGTAA
AGGCTTGT----------------------------------------------------
----------------------------------------------TAGT----------
----CT------------TGGT-------GAC----------------------------
----------TCTGAATAACTTTGGGCTGA-TCGCATGGTCT----CGT-ACCGGCGACG
CATCTTTCAAATGTCTGACTTATCAACTTTCGATGGTAGGCTCTGTGCCTACTATGGTTG
TAACGGGTAACGGGGAATCAGGGTTCGATTCCGGAGAGGGAGCCTGAGAAACGGCTACCA
CATCCAAGGAAGGCAGCAGGCGCGCAAATTACCCACTCCCAGATCGGGGAGGTAGTGACG
AAAAATAACGA-TGCAGAACTCAA-TCCGAGGCTCTGCAATCGGAATGGGTACAC--TCT
AAATCATTTA----ACGAGTATCAATTGGAGGACAAGTCTGGTGCCAGCACCCGCGGTAA
TT-CCAGCTCCAATAGCGTATATTAAA-GTTGTTGCGGTTAAAAAGCTCGTAGTTGGATC
T--------------------------GTGTTCTAA-----GCTGTCGGTTCACCGTTT-
----------------TGAT---------------GGTGTTTAA-----CTGACATGTCT
-----------TTGA-ACGTCCTGCCGGTTG---GT----------GACGTGGCTTCTC-
--------------C-TTCACGGGA---GGGTCGCG------------------------
----------------------------TTT-------GCCAGTTCAAA-----------
--TCCTGTCTT-------------------------------------------------
------------------------------------------GATTCTCTTCATTG-AGT
GTTG-----------------------------AGGCGGG-CCGG---------------
---------CAC-GTTTAC------------CTTGA------------------------
----ACAAATTTGAGTGCTTAAA-------------------GCAGGCTTCAA-------
-------------------------------TTGCC--GGAAAAC---------TGTG--
------TGCAT-----------------GGAA-TAATATAATAGGACCG-CGGTTCTATT
TT----------------------------------------------------------
------------------------------------------------------------
-------------------------------------------------------GTTGG
TTTTC-A--GA--ATCCGAGGTAATGATTAATAGGGACTGGC-GGGGGCATTAGTATTGC
GACGTTAGAGGTGAAATTCTTGGATCGTCGCAAGACTAACCTAAGCGAAAGCATTTGCC-
AAGGATGCTTCCAT-TAATC-AAGAACGAAAGTTAGAGGTTCGAAGGCGATCAGATACCG
CCCTAGTTCTAACCATAAACGATGCCAGCCAGCGATCCG-TCGACGTTCTT--TTAT---
GACTCGACGGGCAGCTT---CC--GGGAAACTAAAG-CATTTGGGTTCCGGGGGAAGTAT
GGTTGCAAAGCTGAAACTTATAAGGAATTGACGGAAAGGCACCACCAGGAGTGGAGCCTG
CGGCTTAATTTGACTCAACACGGG-AAATCTCACCAGGCCAGAACACCAGGTGGATTGAC
[truncated: 234,404 more chars]
